# Supplementary material for: REIIBP methylates nucleolar proteins and regulates pre-rRNA processing
Source: J Biol Chem. 2025 Aug 16;301(10):110609. doi: 10.1016/j.jbc.2025.110609 (PMC12466271; doi:10.1016/j.jbc.2025.110609)
Supplement: Table S1 [file mmc2.xlsx]

## Sheet: Proteins
Checked	Protein FDR Confidence: Combined	Master	Accession	Description	Exp. q-value: Combined	Sum PEP Score	Coverage [%]	# Peptides	# PSMs	# Unique Peptides	# AAs	MW [kDa]	calc. pI	Score Sequest HT: Sequest HT	# Peptides (by Search Engine): Sequest HT	Biological Process	Cellular Component	Molecular Function	Pfam IDs	Entrez Gene ID	Ensembl Gene ID	Gene Symbol	Gene ID	Reactome Pathways	WikiPathways	# Protein Pathway Groups	# Razor Peptides	Abundance Ratio: (REIIBP) / (NC)	Abundance: F7: Sample, 1, NC1	Abundance: F8: Sample, 2, NC2	Abundance: F9: Sample, 3, NC3	Abundance: F10: Sample, 1, REIIBP-1	Abundance: F11: Sample, 2, REIIBP-2	Abundance: F12: Sample, 3, REIIBP-3	Found in Sample: [S7] F7: Sample, 1, NC1	Found in Sample: [S8] F8: Sample, 2, NC2	Found in Sample: [S9] F9: Sample, 3, NC3	Found in Sample: [S10] F10: Sample, 1, REIIBP-1	Found in Sample: [S11] F11: Sample, 2, REIIBP-2	Found in Sample: [S12] F12: Sample, 3, REIIBP-3	# Protein Groups	Modifications
FALSE	High	Master Protein	Q15149	Plectin OS=Homo sapiens OX=9606 GN=PLEC PE=1 SV=3	0	3180.79	59	307	2529	306	4684	531.5	5.96	5729.78	307	cell cycle OR cell proliferation;cell organization and biogenesis;other metabolic processes;stress response;developmental processes;other biological processes	plasma membrane;other membranes;cytosol;cytoskeleton;mitochondrion;other cell component	cytoskeletal activity;other molecular function	Pf00307, Pf00681, Pf03501, Pf17902, Pf18373, Pf21019, Pf21020, Pf21097	5339	ENSG00000178209	PLEC	hsa:5339; Q15148; Q15149; Q16640; Q6S376; Q6S377; Q6S378; Q6S379; Q6S380; Q6S381; Q6S382; Q6S383	Assembly of collagen fibrils and other multimeric structures; Caspase-mediated cleavage of cytoskeletal proteins; Type I hemidesmosome assembly	Envelope proteins and their potential roles in EDMD physiopathology	4	1	37.783	1.31995e+08	5.42352e+07	1.39379e+08	4.02177e+09	4.64028e+09	4.68069e+09	High	High	High	High	High	High	1	Met-loss [N-Term]
	Checked	Confidence	Annotated Sequence	Modifications	Qvality PEP	Qvality q-value	# Protein Groups	# Proteins	# PSMs	Master Protein Accessions	Positions in Master Proteins	Modifications in Master Proteins	# Missed Cleavages	Theo. MH+ [Da]	Abundance Ratio: (Flag_R) / (Flag_H)	Abundance Ratio Adj. P-Value: (Flag_R) / (Flag_H)	Abundance Ratio Variability [%]: (Flag_R) / (Flag_H)	Abundances (Grouped): Flag_H	Abundances (Grouped): Flag_R	Abundances (Grouped) CV [%]: Flag_H	Abundances (Grouped) CV [%]: Flag_R	Quan Info	Found in Sample: [S7] F7: Sample, 1, Flag_H	Found in Sample: [S8] F8: Sample, 2, Flag_H	Found in Sample: [S9] F9: Sample, 3, Flag_H	Found in Sample: [S10] F10: Sample, 1, Flag_R	Found in Sample: [S11] F11: Sample, 2, Flag_R	Found in Sample: [S12] F12: Sample, 3, Flag_R	Confidence (by Search Engine): Sequest HT	Percolator q-Value (by Search Engine): Sequest HT	Percolator PEP (by Search Engine): Sequest HT	XCorr (by Search Engine): Sequest HT	Top Apex RT [min]	Quan Usage	Quan Ratio Usage	Sequence in Protein	Positions in Proteins
	FALSE	High	[R].AAEEAEEARVQAER.[E]		0.000136942	9.46111e-05	1	5	6	Q15149	Q15149 [2226-2239]		1	1558.75	46.109	0.59398	24.87	3.7	196.3	28.4	14.06		Peak Found	Peak Found	High	High	High	High	High	2.351e-05	2.896e-05	2.27	10.98	Used	Used	R.AAEEAEEARVQAER.E	[2226-2239]
	FALSE	High	[R].AALAHSEEVTASQVAATK.[T]		3.07304e-16	5.57461e-05	1	6	12	Q15149	Q15149 [2744-2761]		0	1783.92	27.605	0.727025	19.85	7	193	41.16	5.36		High	High	High	High	High	High	High	1.629e-05	6.122e-17	6.38	19.71	Used	Used	R.AALAHSEEVTASQVAATK.T	[2744-2761]
	FALSE	High	[K].AALEEVER.[L]		0.0150058	0.00137301	1	5	1	Q15149	Q15149 [2143-2150]		0	916.473	100	1.95636e-17	7.28	1.1	198.9		16.95		Not Found	Peak Found	Not Found	High	Peak Found	Peak Found	High	0.0003741	0.003245	2.19	14	Used	Used	K.AALEEVER.L	[2143-2150]
	FALSE	High	[K].AELELELGR.[I]		0.000369785	9.46111e-05	1	5	11	Q15149	Q15149 [2079-2087]		0	1029.56	38.197	0.865566	2.46	5.1	194.9		15.1		Not Found	Not Found	High	High	High	High	High	2.351e-05	9.724e-05	2.42	34.47	Used	Used	K.AELELELGR.I	[2079-2087]
	FALSE	High	[R].AEMEVLLASK.[A]		0.000352548	9.46111e-05	1	5	5	Q15149	Q15149 [1899-1908]		0	1090.58	40.924	0.727595	19.27	5.3	194.7	20.24	17.52		Peak Found	Not Found	Peak Found	High	High	High	High	2.351e-05	9.249e-05	2.69	32.64	Used	Used	R.AEMEVLLASK.A	[1899-1908]
	FALSE	High	[R].AEMEVLLASK.[A]	1xOxidation [M3]	0.00483499	0.000448906	1	5	3	Q15149	Q15149 [1899-1908]		0	1106.58	27.647	0.824936	4.05	7	193	0.65	5.24		Peak Found	Not Found	Peak Found	High	Peak Found	High	High	0.0001509	0.0009925	1.65	20.05	Used	Used	R.AEMEVLLASK.A	[1899-1908]
	FALSE	High	[K].AEVVETTQVYTEEETRR.[A]		4.27366e-07	5.57461e-05	1	6	9	Q15149	Q15149 [3686-3702]		1	2039.99	58.105	0.70184	17	3.5	196.5	16.53	5.7		High	Not Found	Peak Found	High	High	High	High	1.629e-05	4.931e-08	2.26	24.06	Used	Used	K.AEVVETTQVYTEEETRR.A	[3686-3702]
	FALSE	High	[R].AGEVERDLDKADSMIR.[L]		5.09482e-07	5.57461e-05	1	6	9	Q15149	Q15149 [572-587]		2	1804.89	100	1.95636e-17	7.41	1.2	198.8		13.38		Not Found	Not Found	Peak Found	High	High	High	High	1.629e-05	5.958e-08	3.41	31.83	Used	Used	R.AGEVERDLDKADSMIR.L	[572-587]
	FALSE	High	[R].AGEVERDLDKADSMIR.[L]	1xOxidation [M14]	1.15466e-05	5.57461e-05	1	6	4	Q15149	Q15149 [572-587]		2	1820.88	100	1.95636e-17			200		28.14		Not Found	Not Found	Not Found	Peak Found	High	High	High	1.629e-05	1.757e-06	2.69	23.96	Used	Used	R.AGEVERDLDKADSMIR.L	[572-587]
	FALSE	High	[R].AGLVGPEFHEK.[L]		9.52414e-06	5.57461e-05	1	6	30	Q15149	Q15149 [3221-3231]		0	1183.61	26.963	0.962419	19.1	7.2	192.8	34.45	4.78		Peak Found	Peak Found	High	High	High	High	High	1.629e-05	1.42e-06	2.78	19.11	Used	Used	R.AGLVGPEFHEK.L	[3221-3231]
	FALSE	High	[R].AGTLSITEFADMLSGNAGGFR.[S]		3.31774e-12	5.57461e-05	1	6	9	Q15149	Q15149 [4361-4381]		0	2115.02	100	1.95636e-17			200		17.2		Not Found	Not Found	Not Found	High	High	High	High	1.629e-05	1.466e-13	5.13	60.46	Used	Used	R.AGTLSITEFADMLSGNAGGFR.S	[4361-4381]
	FALSE	High	[R].AGTLSITEFADMLSGNAGGFR.[S]	1xOxidation [M12]	1.50391e-09	5.57461e-05	1	6	7	Q15149	Q15149 [4361-4381]		0	2131.01	100	1.95636e-17			200		21.66		Not Found	Not Found	Not Found	High	High	High	High	1.629e-05	1.094e-10	4.17	58.24	Used	Used	R.AGTLSITEFADMLSGNAGGFR.S	[4361-4381]
	FALSE	High	[K].AGVAAPATQVAQVTLQSVQR.[R]		6.72365e-15	5.57461e-05	1	6	14	Q15149	Q15149 [631-650]		0	1995.1	48.296	0.885499	25.84	4.1	195.9	41.74	10.98		High	Peak Found	High	High	High	High	High	1.629e-05	7.176e-16	5.35	43.32	Used	Used	K.AGVAAPATQVAQVTLQSVQR.R	[631-650]
	FALSE	High	[K].AGVVGPELHEQLLSAEK.[A]		4.21997e-14	5.57461e-05	1	6	19	Q15149	Q15149 [3552-3568]		0	1776.95	38.035	0.891197	18.53	5.2	194.8	33.82	8.96		High	Peak Found	High	High	High	High	High	1.629e-05	3.12e-15	4.22	32.74	Used	Used	K.AGVVGPELHEQLLSAEK.A	[3552-3568]
	FALSE	High	[K].AHAFAVQQKEQELQQTLQQEQSVLDQLR.[G]		3.75987e-08	5.57461e-05	1	5	3	Q15149	Q15149 [2190-2217]		1	3293.69								No Quan Values	Not Found	Not Found	Not Found	High	High	High	High	1.629e-05	3.56e-09	3.15		Not Used	Not Used	K.AHAFAVQQKEQELQQTLQQEQSVLDQLR.G	[2190-2217]
	FALSE	High	[K].AHAFAVQQKEQELQQTLQQEQSVLDQLRGEAEAAR.[R]		6.28225e-10	5.57461e-05	1	5	6	Q15149	Q15149 [2190-2224]		2	3978.01	100	1.95636e-17			200		10.88		Not Found	Not Found	Not Found	High	High	High	High	1.629e-05	4.24e-11	6.15	55.66	Used	Used	K.AHAFAVQQKEQELQQTLQQEQSVLDQLRGEAEAAR.R	[2190-2224]
	FALSE	High	[R].AHEEQLKEAQAVPATLPELEATK.[A]		1.58517e-11	5.57461e-05	1	6	10	Q15149	Q15149 [1244-1266]		1	2503.3	63.191	0.66984	71.14	3.1	196.9	63.35	4.35		Peak Found	Not Found	High	High	High	High	High	1.629e-05	7.918e-13	4.27	33.98	Used	Used	R.AHEEQLKEAQAVPATLPELEATK.A	[1244-1266]
	FALSE	High	[K].AKLEQLFQDEVAK.[A]		6.32656e-09	5.57461e-05	1	6	23	Q15149	Q15149 [2651-2663]		1	1518.82	53.8	0.770036	41.65	3.6	196.4	47.47	8.57		High	Peak Found	High	High	High	High	High	1.629e-05	5.17e-10	4.86	36.73	Used	Used	K.AKLEQLFQDEVAK.A	[2651-2663]
	FALSE	High	[R].ALQALEELR.[L]		0.000484314	9.46111e-05	1	5	6	Q15149	Q15149 [1671-1679]		0	1042.59	71.743	0.613768	58.58	2.7	197.3	49.69	4.2		Peak Found	Peak Found	High	High	High	High	High	2.351e-05	0.0001287	2.55	33.61	Used	Used	R.ALQALEELR.L	[1671-1679]
	FALSE	High	[R].ALQALEELRLQAEEAER.[R]		3.27056e-08	5.57461e-05	1	5	10	Q15149	Q15149 [1671-1687]		1	1969.03	100	1.95636e-17	14.6	1.6	198.4	10.37	10.57		Peak Found	Not Found	Peak Found	High	High	High	High	1.629e-05	3.058e-09	3.92	45.5	Used	Used	R.ALQALEELRLQAEEAER.R	[1671-1687]
	FALSE	High	[R].ALQALEELRLQAEEAERR.[L]		0.0140309	0.00121756	1	5	2	Q15149	Q15149 [1671-1688]		2	2125.14	100	1.95636e-17			200		27.81		Not Found	Not Found	Not Found	High	High	Peak Found	High	0.0003494	0.003024	2.78	42.05	Used	Used	R.ALQALEELRLQAEEAERR.L	[1671-1688]
	FALSE	High	[R].AIYEVLFR.[E]		0.0054024	0.000486314	1	1	10	Q15149	Q15149 [14-21]		0	1010.57	61.732	0.590301	25.91	3.3	196.7	40.39	11.02		Peak Found	Peak Found	Peak Found	High	High	High	High	0.0001576	0.001108	2.02	46.33	Used	Used	R.AIYEVLFR.E	[14-21]
	FALSE	High	[R].APVPASELLASGVLSR.[A]		3.12562e-11	5.57461e-05	1	6	13	Q15149	Q15149 [3447-3462]		0	1566.88	40.994	0.774966	26.75	4.8	195.2	41.43	12.29		High	High	High	High	High	High	High	1.629e-05	1.657e-12	3.37	48.15	Used	Used	R.APVPASELLASGVLSR.A	[3447-3462]
	FALSE	High	[R].AQAEAQQPTFDALRDELR.[G]		2.33116e-07	5.57461e-05	1	6	7	Q15149	Q15149 [1274-1291]		1	2059.02	24.661	0.909161	27.01	7.8	192.2	35.06	9.08		Peak Found	Peak Found	High	High	High	High	High	1.629e-05	2.548e-08	3.71	38.68	Used	Used	R.AQAEAQQPTFDALRDELR.G	[1274-1291]
	FALSE	High	[R].AQAEAQQPTFDALRDELRGAQEVGER.[L]		0.00201156	0.000139604	1	6	1	Q15149	Q15149 [1274-1299]		2	2885.41								No Quan Values	Not Found	Not Found	Not Found	Not Found	Not Found	High	High	3.326e-05	0.0004562	2.4		Not Used	Not Used	R.AQAEAQQPTFDALRDELRGAQEVGER.L	[1274-1299]
	FALSE	High	[K].AQAEVEGLGK.[G]		0.000697376	9.46111e-05	1	6	4	Q15149	Q15149 [1166-1175]		0	1001.53	17.668	0.752694	45.29	14.6	185.4	35.2	29.03		High	Peak Found	High	Peak Found	Peak Found	High	High	2.351e-05	0.0001832	1.34	13.16	Used	Used	K.AQAEVEGLGK.G	[1166-1175]
	FALSE	High	[K].AQLEPVASPAK.[K]		0.000187076	9.46111e-05	1	6	14	Q15149	Q15149 [1428-1438]		0	1110.62	29.117	0.989538	19.79	6.6	193.4	44.34	8.75		High	High	High	High	High	High	High	2.351e-05	4.293e-05	1.97	15.83	Used	Used	K.AQLEPVASPAK.K	[1428-1438]
	FALSE	High	[R].AQLMADFQAGR.[V]		0.00030164	9.46111e-05	1	6	12	Q15149	Q15149 [3739-3749]		0	1207.59	65.086	0.589219	8.37	3	197		6.09		High	Not Found	High	High	High	High	High	2.351e-05	7.747e-05	2.94	30.69	Used	Used	R.AQLMADFQAGR.V	[3739-3749]
	FALSE	High	[R].AQLMADFQAGR.[V]	1xOxidation [M4]	0.00063566	9.46111e-05	1	6	5	Q15149	Q15149 [3739-3749]		0	1223.58	20.513	0.822784	22.82	9.5	190.5	22.08	3.37		Peak Found	Not Found	Peak Found	High	High	Peak Found	High	2.351e-05	0.0001677	2.74	22.14	Used	Used	R.AQLMADFQAGR.V	[3739-3749]
	FALSE	High	[K].AQVEQELTTLR.[L]		3.34042e-05	5.57461e-05	1	5	3	Q15149	Q15149 [2319-2329]		0	1287.69								No Quan Values	Not Found	Not Found	Not Found	High	High	Not Found	High	1.629e-05	5.629e-06	3.38		Not Used	Not Used	K.AQVEQELTTLR.L	[2319-2329]
	FALSE	High	[R].ARQEELYSELQAR.[E]		1.30028e-09	5.57461e-05	1	6	22	Q15149	Q15149 [3356-3368]		1	1592.8	24.75	0.833318	18	7.8	192.2	38.33	8.73		High	High	High	High	High	High	High	1.629e-05	9.3e-11	4.14	25.02	Used	Used	R.ARQEELYSELQAR.E	[3356-3368]
	FALSE	High	[R].ATTAALLLEAQAATGFLVDPVR.[N]		3.19614e-13	5.57461e-05	1	6	12	Q15149	Q15149 [3519-3540]		0	2228.23	100	1.95636e-17			200		10.72		Not Found	Not Found	Not Found	High	High	High	High	1.629e-05	1.569e-14	5.13	61.2	Used	Used	R.ATTAALLLEAQAATGFLVDPVR.N	[3519-3540]
	FALSE	High	[R].ATTAALLLEAQAATGFLVDPVRNQR.[L]		6.74953e-05	5.57461e-05	1	6	1	Q15149	Q15149 [3519-3543]		1	2626.43								No Quan Values	Not Found	Not Found	Not Found	Not Found	Not Found	High	High	1.629e-05	1.243e-05	3.38		Not Used	Not Used	R.ATTAALLLEAQAATGFLVDPVRNQR.L	[3519-3543]
	FALSE	High	[K].ATVSAPFGK.[F]		0.0017766	0.000139604	1	6	6	Q15149	Q15149 [3045-3053]		0	877.478	13.249	0.557777	9.61	14	186	36.54	4.79		Peak Found	Peak Found	Peak Found	High	High	High	High	3.326e-05	0.0004099	2.83	18.46	Used	Used	K.ATVSAPFGK.F	[3045-3053]
	FALSE	High	[R].AVTGYKDPYSGK.[L]		1.89701e-07	5.57461e-05	1	6	16	Q15149	Q15149 [4147-4158]		1	1285.64	55.544	0.723882	11.81	3.6	196.4	33.43	4.96		High	Peak Found	Peak Found	High	High	High	High	1.629e-05	2.046e-08	3.29	12.49	Used	Used	R.AVTGYKDPYSGK.L	[4147-4158]
	FALSE	High	[R].AVTGYKDPYTGQQISLFQAMQK.[G]		2.66726e-12	5.57461e-05	1	6	8	Q15149	Q15149 [2910-2931]		1	2474.24	81.68	0.527328	18.24	2.4	197.6		14.04		Not Found	Not Found	Peak Found	High	High	High	High	1.629e-05	1.157e-13	3.2	45.6	Used	Used	R.AVTGYKDPYTGQQISLFQAMQK.G	[2910-2931]
	FALSE	High	[R].AVTGYKDPYTGQQISLFQAMQK.[G]	1xOxidation [M20]	6.9613e-06	5.57461e-05	1	6	1	Q15149	Q15149 [2910-2931]		1	2490.23	100	1.95636e-17			200		16.05		Not Found	Not Found	Not Found	Peak Found	High	Peak Found	High	1.629e-05	1.01e-06	4.04	39.74	Used	Used	R.AVTGYKDPYTGQQISLFQAMQK.G	[2910-2931]
	FALSE	High	[K].AVTGYRDPYSGSTISLFQAMQK.[G]		5.76551e-11	5.57461e-05	1	6	8	Q15149	Q15149 [3569-3590]		1	2420.19	71.686	0.60219	13.49	2.6	197.4	6.15	13.55		Peak Found	Not Found	Peak Found	High	High	High	High	1.629e-05	3.201e-12	3.55	47.59	Used	Used	K.AVTGYRDPYSGSTISLFQAMQK.G	[3569-3590]
	FALSE	High	[K].AVTGYRDPYSGSTISLFQAMQK.[G]	1xOxidation [M20]	1.83696e-09	5.57461e-05	1	6	2	Q15149	Q15149 [3569-3590]		1	2436.19	31.428	0.636579	34.72	5.9	194.1	35.4	17.44		Peak Found	Peak Found	Peak Found	High	High	Peak Found	High	1.629e-05	1.36e-10	4.29	40.62	Used	Used	K.AVTGYRDPYSGSTISLFQAMQK.G	[3569-3590]
	FALSE	High	[R].AVTGYRDPYTEQTISLFQAMK.[K]		2.32014e-12	5.57461e-05	1	6	4	Q15149	Q15149 [3904-3924]		1	2419.2	100	1.95636e-17	5.74	0.7	199.3		7.26		Not Found	Not Found	Peak Found	High	High	High	High	1.629e-05	9.944e-14	3.38	50.88	Used	Used	R.AVTGYRDPYTEQTISLFQAMK.K	[3904-3924]
	FALSE	High	[R].AVTGYRDPYTEQTISLFQAMKK.[E]		7.85424e-11	5.57461e-05	1	6	15	Q15149	Q15149 [3904-3925]		2	2547.29	63.439	0.636976	11.05	3.1	196.9		16.36		Peak Found	Not Found	Not Found	High	High	High	High	1.629e-05	4.471e-12	5.78	44.78	Used	Used	R.AVTGYRDPYTEQTISLFQAMKK.E	[3904-3925]
	FALSE	High	[R].AVTGYRDPYTEQTISLFQAMKK.[E]	1xOxidation [M20]	1.25384e-09	5.57461e-05	1	6	5	Q15149	Q15149 [3904-3925]		2	2563.29	100	1.95636e-17			200		20.92		Not Found	Not Found	Not Found	High	High	High	High	1.629e-05	8.995e-11	3.25	37.79	Used	Used	R.AVTGYRDPYTEQTISLFQAMKK.E	[3904-3925]
	FALSE	High	[K].AVTGYRDPYTGQSVSLFQALK.[K]		5.07634e-11	5.57461e-05	1	6	10	Q15149	Q15149 [3238-3258]		1	2301.19	8.063	0.735944	11.39	22.1	177.9	1.73	11.28		Peak Found	Not Found	Peak Found	High	High	High	High	1.629e-05	2.786e-12	5.38	46.95	Used	Used	K.AVTGYRDPYTGQSVSLFQALK.K	[3238-3258]
	FALSE	High	[K].AVTGYRDPYTGQSVSLFQALKK.[G]		3.67077e-14	5.57461e-05	1	6	12	Q15149	Q15149 [3238-3259]		2	2429.28	92.932	0.469314	48.1	2.1	197.9	56.66	14.52		Peak Found	Peak Found	Peak Found	High	High	High	High	1.629e-05	2.786e-15	6.29	40.59	Used	Used	K.AVTGYRDPYTGQSVSLFQALKK.G	[3238-3259]
	FALSE	High	[K].AVVQLKPR.[H]		0.0112372	0.00103965	1	6	10	Q15149	Q15149 [927-934]		0	910.583	10.862	0.654559	58.56	26.4	173.6	37.88	42.14		High	High	High	High	High	High	High	0.000307	0.002375	1.9	10.48	Used	Used	K.AVVQLKPR.H	[927-934]
	FALSE	High	[K].AYSDPSTGEPATYGELQQR.[C]		2.05523e-12	5.57461e-05	1	6	15	Q15149	Q15149 [3317-3335]		0	2069.94	34.971	0.927805	22.08	5.6	194.4	32.19	11.5		Peak Found	Peak Found	Peak Found	High	High	High	High	1.629e-05	8.68e-14	3.8	28.59	Used	Used	K.AYSDPSTGEPATYGELQQR.C	[3317-3335]
	FALSE	High	[R].DALDGPAAEAEPEHSFDGLRR.[K]		3.15423e-06	5.57461e-05	1	6	10	Q15149	Q15149 [2768-2788]		1	2253.05	67.686	0.558339	21.42	2.9	197.1	20.33	3.65		Peak Found	Not Found	Peak Found	High	High	High	High	1.629e-05	4.281e-07	3.47	32.67	Used	Used	R.DALDGPAAEAEPEHSFDGLRR.K	[2768-2788]
	FALSE	High	[R].DGHNLISLLEVLSGDSLPR.[E]		0.00561407	0.000486314	1	5	1	Q15149	Q15149 [209-227]		0	2035.08	100	1.95636e-17			200		13.54		Not Found	Not Found	Not Found	Peak Found	Peak Found	High	High	0.0001576	0.001145	1.82	62.16	Used	Used	R.DGHNLISLLEVLSGDSLPR.E	[209-227]
	FALSE	High	[R].DLDKADSMIR.[L]		0.0106352	0.00103965	1	6	7	Q15149	Q15149 [578-587]		1	1163.57	100	1.95636e-17			200		11.45		Not Found	Not Found	Not Found	High	High	High	High	0.0002985	0.002237	2.68	20.04	Used	Used	R.DLDKADSMIR.L	[578-587]
	FALSE	High	[R].DLDKADSMIR.[L]	1xOxidation [M8]	0.00554284	0.000486314	1	6	3	Q15149	Q15149 [578-587]		1	1179.57	17.679	0.596902	31.14	10.7	189.3		29.13		Peak Found	Not Found	Not Found	High	High	Peak Found	High	0.0001576	0.001137	1.68	11.74	Used	Used	R.DLDKADSMIR.L	[578-587]
	FALSE	High	[K].DLLPSDMAVALLEAQAGTGHIIDPATSAR.[L]		6.8008e-22	5.57461e-05	1	6	7	Q15149	Q15149 [3184-3212]		0	2933.5	100	1.95636e-17			200		11.49		Not Found	Not Found	Not Found	High	High	High	High	1.629e-05	1.88e-21	6.67	60.62	Used	Used	K.DLLPSDMAVALLEAQAGTGHIIDPATSAR.L	[3184-3212]
	FALSE	High	[K].DLLPSDMAVALLEAQAGTGHIIDPATSAR.[L]	1xOxidation [M7]	2.75201e-11	5.57461e-05	1	6	3	Q15149	Q15149 [3184-3212]		0	2949.5	100	1.95636e-17			200		18.36		Not Found	Not Found	Not Found	High	High	High	High	1.629e-05	1.439e-12	4.17	58.31	Used	Used	K.DLLPSDMAVALLEAQAGTGHIIDPATSAR.L	[3184-3212]
	FALSE	High	[K].DLSELGSVR.[T]		0.0342735	0.00324678	1	6	6	Q15149	Q15149 [3477-3485]		0	975.511	43.513	0.820265	51.51	4.5	195.5	49.14	10.48		High	High	High	High	Peak Found	High	High	0.000908	0.008662	1.4	29.61	Used	Used	K.DLSELGSVR.T	[3477-3485]
	FALSE	High	[R].DPYSGSTISLFQAMQK.[G]		9.71065e-11	5.57461e-05	1	6	3	Q15149	Q15149 [3575-3590]		0	1772.85	100	1.95636e-17	21.14	1.1	198.9	20.86	5.05		Peak Found	Not Found	Peak Found	High	High	High	High	1.629e-05	5.621e-12	4.06	54.54	Used	Used	R.DPYSGSTISLFQAMQK.G	[3575-3590]
	FALSE	High	[R].DPYSGSTISLFQAMQK.[G]	1xOxidation [M14]	1.42543e-08	5.57461e-05	1	6	2	Q15149	Q15149 [3575-3590]		0	1788.85	100	1.95636e-17			200		17.61		Not Found	Not Found	Not Found	High	Peak Found	High	High	1.629e-05	1.247e-09	2.26	44.45	Used	Used	R.DPYSGSTISLFQAMQK.G	[3575-3590]
	FALSE	High	[K].DPYTGQQISLFQAMQK.[G]		5.46995e-09	5.57461e-05	1	6	4	Q15149	Q15149 [2916-2931]		0	1854.91	100	1.95636e-17			200		6.3		Not Found	Not Found	Not Found	High	High	High	High	1.629e-05	4.42e-10	3.49	51.3	Used	Used	K.DPYTGQQISLFQAMQK.G	[2916-2931]
	FALSE	High	[R].DPYTGQSVSLFQALK.[K]		2.22806e-10	5.57461e-05	1	6	5	Q15149	Q15149 [3244-3258]		0	1653.85	100	1.95636e-17			200		8.29		Not Found	Not Found	Not Found	High	High	High	High	1.629e-05	1.38e-11	4.39	53.22	Used	Used	R.DPYTGQSVSLFQALK.K	[3244-3258]
	FALSE	High	[R].DPYTGQSVSLFQALKK.[G]		6.20655e-10	5.57461e-05	1	6	8	Q15149	Q15149 [3244-3259]		1	1781.94	80.555	0.491132	6.02	2.5	197.5		6.21		Not Found	Not Found	Peak Found	High	High	High	High	1.629e-05	4.187e-11	4.83	43.23	Used	Used	R.DPYTGQSVSLFQALKK.G	[3244-3259]
	FALSE	High	[R].DSQDAGGFGPEDR.[L]		6.02255e-06	5.57461e-05	1	6	4	Q15149	Q15149 [1076-1088]		0	1350.56	31.766	0.913062	3.11	6.1	193.9		8.1		Not Found	Not Found	Peak Found	High	High	High	High	1.629e-05	8.614e-07	3.22	18.68	Used	Used	R.DSQDAGGFGPEDR.L	[1076-1088]
	FALSE	High	[K].DTHDQLSEPSEVR.[S]		2.68339e-05	5.57461e-05	1	6	8	Q15149	Q15149 [3969-3981]		0	1512.69	100	1.95636e-17	41.14	1.8	198.2	38.93	7.64		Not Found	Peak Found	Peak Found	High	High	High	High	1.629e-05	4.43e-06	3.42	15.45	Used	Used	K.DTHDQLSEPSEVR.S	[3969-3981]
	FALSE	High	[R].DVAEVDTVRR.[A]		0.000290032	9.46111e-05	1	6	11	Q15149	Q15149 [3146-3155]		1	1159.61	48.579	0.877178	14.09	4	196	25.71	8.86		High	Peak Found	High	High	High	High	High	2.351e-05	7.369e-05	2.65	12.46	Used	Used	R.DVAEVDTVRR.A	[3146-3155]
	FALSE	High	[R].EAIAELER.[E]		0.00405406	0.000362802	1	5	2	Q15149	Q15149 [2587-2594]		0	930.489	100	1.95636e-17			200		3.54		Not Found	Not Found	Not Found	Not Found	High	High	High	0.0001334	0.0008418	2.37	20.15	Used	Used	R.EAIAELER.E	[2587-2594]
	FALSE	High	[R].EAIAELEREK.[E]		0.00274647	0.000277861	1	5	2	Q15149	Q15149 [2587-2596]		1	1187.63								No Quan Values	Not Found	Not Found	Not Found	High	High	Not Found	High	8.559e-05	0.0005931	2.87		Not Used	Not Used	R.EAIAELEREK.E	[2587-2596]
	FALSE	High	[R].EAIAELEREKEK.[L]		0.000766569	9.46111e-05	1	5	3	Q15149	Q15149 [2587-2598]		2	1444.76	93.226	0.421818	7.43	2.1	197.9		14.39		Not Found	Not Found	Peak Found	High	High	Peak Found	High	2.351e-05	0.0001989	2.97	12.35	Used	Used	R.EAIAELEREKEK.L	[2587-2598]
	FALSE	High	[K].EAQAVPATLPELEATK.[A]		2.42551e-05	5.57461e-05	1	6	1	Q15149	Q15149 [1251-1266]		0	1667.89	100	1.95636e-17			200		11.07		Not Found	Not Found	Not Found	Peak Found	Peak Found	High	High	1.629e-05	3.949e-06	3.65	38.8	Used	Used	K.EAQAVPATLPELEATK.A	[1251-1266]
	FALSE	High	[R].EDVRHYLQGR.[S]		0.00364899	0.000362802	1	6	2	Q15149	Q15149 [2823-2832]		1	1272.64	100	1.95636e-17			200		19.36		Not Found	Not Found	Not Found	High	Peak Found	High	High	0.0001334	0.000766	2.16	18.34	Used	Used	R.EDVRHYLQGR.S	[2823-2832]
	FALSE	High	[R].EGLTSIEEVTK.[N]		1.75729e-05	5.57461e-05	1	6	8	Q15149	Q15149 [4050-4060]		0	1205.63	36.141	0.948115	34.83	5.4	194.6	33.55	3.97		High	Not Found	Peak Found	High	High	High	High	1.629e-05	2.773e-06	3.07	30.54	Used	Used	R.EGLTSIEEVTK.N	[4050-4060]
	FALSE	High	[R].ELAEQELEK.[Q]		0.000924161	9.46111e-05	1	5	1	Q15149	Q15149 [1825-1833]		0	1088.55	100	1.95636e-17			200		0.73		Not Found	Not Found	Not Found	Peak Found	Not Found	High	High	2.351e-05	0.0002347	2.23	17.63	Used	Used	R.ELAEQELEK.Q	[1825-1833]
	FALSE	High	[R].ELAEQELEKQR.[Q]		0.00019388	9.46111e-05	1	5	3	Q15149	Q15149 [1825-1835]		1	1372.71	27.497	0.834172	30.28	7	193	37	4.69		Peak Found	Peak Found	Peak Found	High	High	Peak Found	High	2.351e-05	4.482e-05	3.08	15.96	Used	Used	R.ELAEQELEKQR.Q	[1825-1835]
	FALSE	High	[K].ELEEVSPETPVVPATTQR.[T]		5.56784e-06	5.57461e-05	1	1	2	Q15149	Q15149 [144-161]		0	1982.01								No Quan Values	Not Found	Not Found	Not Found	Not Found	High	High	High	1.629e-05	7.945e-07	3.15		Not Used	Not Used	K.ELEEVSPETPVVPATTQR.T	[144-161]
	FALSE	High	[R].ELEQLGR.[Q]		0.0317021	0.00311832	1	6	2	Q15149	Q15149 [1338-1344]		0	844.452	7.749	0.865916	17.69	23.9	176.1	37.18	8.98		High	Peak Found	High	Peak Found	Peak Found	Not Found	High	0.0008839	0.007945	1.24	14.75	Used	Used	R.ELEQLGR.Q	[1338-1344]
	FALSE	High	[K].ELIPTEEALR.[L]		0.000572661	9.46111e-05	1	6	6	Q15149	Q15149 [3926-3935]		0	1170.64	28.826	0.965868	16.23	6.9	193.1	41.54	8.1		High	High	High	Peak Found	High	High	High	2.351e-05	0.0001523	1.57	34.06	Used	Used	K.ELIPTEEALR.L	[3926-3935]
	FALSE	High	[K].ELMWLNEKEEEEVGFDWSDRNTNMTAK.[K]		0.00019789	9.46111e-05	1	6	3	Q15149	Q15149 [765-791]		2	3301.48	23.983	0.469504	4.97	8	192		7.14		Not Found	Not Found	Peak Found	High	High	High	High	2.351e-05	4.63e-05	2.21	51.16	Used	Used	K.ELMWLNEKEEEEVGFDWSDRNTNMTAK.K	[765-791]
	FALSE	High	[R].ELYQQLQR.[G]		0.00846183	0.000855292	1	6	3	Q15149	Q15149 [3132-3139]		0	1077.57	31.369	0.634286	14.6	6.1	193.9	13.76	2		Peak Found	Peak Found	Not Found	High	High	High	High	0.0002626	0.001754	2.2	21.42	Used	Used	R.ELYQQLQR.G	[3132-3139]
	FALSE	High	[K].ENAAYFQFFSDVR.[E]		1.92015e-07	5.57461e-05	1	6	3	Q15149	Q15149 [857-869]		0	1593.73	100	1.95636e-17			200		12.55		Not Found	Not Found	Not Found	High	High	High	High	1.629e-05	2.076e-08	3.25	54.61	Used	Used	K.ENAAYFQFFSDVR.E	[857-869]
	FALSE	High	[K].EQELQQTLQQEQSVLDQLR.[G]		1.56112e-08	5.57461e-05	1	5	6	Q15149	Q15149 [2199-2217]		0	2313.17	100	1.95636e-17			200		16.96		Not Found	Not Found	Not Found	High	High	High	High	1.629e-05	1.374e-09	3.19	55.6	Used	Used	K.EQELQQTLQQEQSVLDQLR.G	[2199-2217]
	FALSE	High	[K].EQELQQTLQQEQSVLDQLRGEAEAAR.[R]		4.05641e-11	5.57461e-05	1	5	1	Q15149	Q15149 [2199-2224]		1	2997.49	100	1.95636e-17			200		17.32		Not Found	Not Found	Not Found	High	Peak Found	Peak Found	High	1.629e-05	2.192e-12	5.7	56.49	Used	Used	K.EQELQQTLQQEQSVLDQLRGEAEAAR.R	[2199-2224]
	FALSE	High	[K].EQELQQTLQQEQSVLDQLRGEAEAARR.[A]		6.36503e-09	5.57461e-05	1	5	5	Q15149	Q15149 [2199-2225]		2	3153.59	100	1.95636e-17			200		16.95		Not Found	Not Found	Not Found	High	High	High	High	1.629e-05	5.187e-10	5.16	52.86	Used	Used	K.EQELQQTLQQEQSVLDQLRGEAEAARR.A	[2199-2225]
	FALSE	High	[R].EQLQLLEEQHR.[A]		3.0571e-05	5.57461e-05	1	6	9	Q15149	Q15149 [2733-2743]		0	1422.73	96.707	0.403507	7.31	2	198		14.21		Not Found	Not Found	Peak Found	High	High	High	High	1.629e-05	5.102e-06	2.83	23.6	Used	Used	R.EQLQLLEEQHR.A	[2733-2743]
	FALSE	High	[R].EQLRQEQALLEEIER.[H]		6.83208e-11	5.57461e-05	1	6	10	Q15149	Q15149 [1383-1397]		1	1883.98	100	1.95636e-17			200		5.69		Not Found	Not Found	Not Found	High	High	High	High	1.629e-05	3.859e-12	3.53	42.28	Used	Used	R.EQLRQEQALLEEIER.H	[1383-1397]
	FALSE	High	[R].ESADPLGAWLQDAR.[R]		1.85757e-10	5.57461e-05	1	6	15	Q15149	Q15149 [1351-1364]		0	1528.74	82.934	0.527115	5.09	2.4	197.6	4.87	2.06		Peak Found	Not Found	Peak Found	High	High	High	High	1.629e-05	1.135e-11	4.23	53.85	Used	Used	R.ESADPLGAWLQDAR.R	[1351-1364]
	FALSE	High	[R].ESADPLGAWLQDARR.[R]		0.0155606	0.00140708	1	6	1	Q15149	Q15149 [1351-1365]		1	1684.84	37.965	0.633954	56.38	4.6	195.4	58.44	17.89		Peak Found	Not Found	Peak Found	Peak Found	High	Peak Found	High	0.0003876	0.003381	2.17	45.63	Used	Used	R.ESADPLGAWLQDARR.R	[1351-1365]
	FALSE	High	[K].ESYSALMR.[E]		0.00931255	0.000927179	1	6	9	Q15149	Q15149 [793-800]		0	956.451	38.737	0.869279	14.83	5	195		11.02		Not Found	Not Found	High	High	High	High	High	0.000276	0.00195	2.21	23.01	Used	Used	K.ESYSALMR.E	[793-800]
	FALSE	High	[K].ESYSALMR.[E]	1xOxidation [M7]	0.0748705	0.00539973	1	6	4	Q15149	Q15149 [793-800]		0	972.446	100	1.95636e-17			200		40.17		Not Found	Not Found	Not Found	High	High	High	High	0.001525	0.01754	1.37	14.43	Used	Used	K.ESYSALMR.E	[793-800]
	FALSE	High	[R].ETFEKTPVEVPVGGFK.[G]		2.05242e-06	5.57461e-05	1	6	5	Q15149	Q15149 [3369-3384]		1	1763.92	34.503	0.785698	15.54	5.6	194.4		20.18		Not Found	Not Found	Peak Found	High	High	High	High	1.629e-05	2.692e-07	2.3	35.73	Used	Used	R.ETFEKTPVEVPVGGFK.G	[3369-3384]
	FALSE	High	[K].FAEQTLR.[Q]		0.00893006	0.000927179	1	5	14	Q15149	Q15149 [2310-2316]		0	864.457	25.228	0.928219	51.67	9.6	190.4	37.67	24		High	Peak Found	High	High	High	High	High	0.000276	0.001865	2.42	14.23	Used	Used	K.FAEQTLR.Q	[2310-2316]
	FALSE	High	[K].FKEMELPAK.[E]		0.000127254	5.57461e-05	1	6	5	Q15149	Q15149 [461-469]		1	1092.58	100	1.95636e-17			200		7.43		Not Found	Not Found	Not Found	High	High	High	High	1.629e-05	2.64e-05	2.08	19.47	Used	Used	K.FKEMELPAK.E	[461-469]
	FALSE	High	[K].FKEMELPAK.[E]	1xOxidation [M4]	0.000322986	9.46111e-05	1	6	1	Q15149	Q15149 [461-469]		1	1108.57	35.35	0.682726	10.13	5.5	194.5		10.22		Not Found	Not Found	Peak Found	Peak Found	Peak Found	High	High	2.351e-05	8.352e-05	1.81	10.97	Used	Used	K.FKEMELPAK.E	[461-469]
	FALSE	High	[R].FLEVQYLTGGLIEPDTPGRVPLDEALQR.[G]		2.20817e-13	5.57461e-05	1	6	6	Q15149	Q15149 [4524-4551]		1	3126.65	100	1.95636e-17			200		17.7		Not Found	Not Found	Not Found	High	High	High	High	1.629e-05	1.169e-14	6.42	58.43	Used	Used	R.FLEVQYLTGGLIEPDTPGRVPLDEALQR.G	[4524-4551]
	FALSE	High	[R].FLQEEAEK.[M]		0.00493174	0.000448906	1	5	8	Q15149	Q15149 [2402-2409]		0	993.489	35.379	0.894564	20.38	5.5	194.5	34.33	13.43		High	High	Peak Found	High	High	High	High	0.0001509	0.001011	1.79	13.26	Used	Used	R.FLQEEAEK.M	[2402-2409]
	FALSE	High	[R].FLQEEAEKMK.[Q]		0.000321133	9.46111e-05	1	5	6	Q15149	Q15149 [2402-2411]		1	1252.62	69.332	0.587195	6.77	2.8	197.2		4.98		Peak Found	Not Found	Not Found	High	High	High	High	2.351e-05	8.323e-05	2.68	18.89	Used	Used	R.FLQEEAEKMK.Q	[2402-2411]
	FALSE	High	[R].FRELAEEAAR.[L]		0.000139093	9.46111e-05	1	5	21	Q15149	Q15149 [1933-1942]		1	1191.61	35.098	0.954274	21.31	5.5	194.5	32.58	10.1		High	High	High	High	High	High	High	2.351e-05	2.948e-05	2.74	15.34	Used	Used	R.FRELAEEAAR.L	[1933-1942]
	FALSE	High	[K].GAEKAEVVETTQVYTEEETRR.[A]		1.16699e-08	5.57461e-05	1	6	6	Q15149	Q15149 [3682-3702]		2	2425.18	100	1.95636e-17			200		12.21		Not Found	Not Found	Not Found	High	High	High	High	1.629e-05	1.003e-09	3.81	24.73	Used	Used	K.GAEKAEVVETTQVYTEEETRR.A	[3682-3702]
	FALSE	High	[K].GFFDPNTEENLTYLQLMER.[C]		6.12582e-11	5.57461e-05	1	6	5	Q15149	Q15149 [4226-4244]		0	2317.08	100	1.95636e-17			200		10.93		Not Found	Not Found	Not Found	High	High	High	High	1.629e-05	3.433e-12	4.34	59.32	Used	Used	K.GFFDPNTEENLTYLQLMER.C	[4226-4244]
	FALSE	High	[K].GFFDPNTEENLTYLQLMER.[C]	1xOxidation [M17]	3.69143e-06	5.57461e-05	1	6	3	Q15149	Q15149 [4226-4244]		0	2333.08								No Quan Values	Not Found	Not Found	Not Found	Not Found	Not Found	High	High	1.629e-05	5.072e-07	1.65		Not Used	Not Used	K.GFFDPNTEENLTYLQLMER.C	[4226-4244]
	FALSE	High	[K].GFFDPNTHENLTYLQLLER.[C]		1.69776e-09	5.57461e-05	1	8	2	Q15149	Q15149 [2989-3007]		0	2307.14	100	1.95636e-17			200		19.61		Not Found	Not Found	Not Found	Peak Found	High	Peak Found	High	1.629e-05	1.245e-10	4.8	57.09	Used	Used	K.GFFDPNTHENLTYLQLLER.C	[2989-3007]
	FALSE	High	[K].GFFDPNTHENLTYR.[Q]		7.97293e-08	5.57461e-05	1	6	9	Q15149	Q15149 [3648-3661]		0	1710.79	87.199	0.508265	18.13	2.4	197.6	17.81	5.81		Peak Found	Not Found	Peak Found	High	High	High	High	1.629e-05	7.978e-09	3.74	34.52	Used	Used	K.GFFDPNTHENLTYR.Q	[3648-3661]
	FALSE	High	[R].GGAEGELQALR.[A]		1.61092e-06	5.57461e-05	1	5	7	Q15149	Q15149 [1606-1616]		0	1100.57	100	1.95636e-17			200		12.32		High	Not Found	Not Found	High	High	High	High	1.629e-05	2.073e-07	3.18	24.16	Used	Used	R.GGAEGELQALR.A	[1606-1616]
	FALSE	High	[K].GGELVYTDSEAR.[D]		9.04347e-05	5.57461e-05	1	6	5	Q15149	Q15149 [3028-3039]		0	1296.61	34.924	0.853171	9.36	5.6	194.4	41.94	5.31		Peak Found	Peak Found	High	High	High	High	High	1.629e-05	1.752e-05	1.55	20.02	Used	Used	K.GGELVYTDSEAR.D	[3028-3039]
	FALSE	High	[K].GGELVYTDSEARDVFEK.[A]		9.13948e-11	5.57461e-05	1	6	6	Q15149	Q15149 [3028-3044]		1	1914.91	66.979	0.602154	2.09	2.9	197.1		2.43		High	Not Found	Peak Found	High	High	High	High	1.629e-05	5.29e-12	3.41	34.84	Used	Used	K.GGELVYTDSEARDVFEK.A	[3028-3044]
	FALSE	High	[R].GLFDEEMNEILTDPSDDTK.[G]		6.052e-11	5.57461e-05	1	6	5	Q15149	Q15149 [4207-4225]		0	2168.95	100	1.95636e-17			200		12.92		Not Found	Not Found	Not Found	High	High	High	High	1.629e-05	3.381e-12	3.92	58.73	Used	Used	R.GLFDEEMNEILTDPSDDTK.G	[4207-4225]
	FALSE	High	[R].GLFDEEMNEILTDPSDDTK.[G]	1xOxidation [M7]	9.41011e-06	5.57461e-05	1	6	1	Q15149	Q15149 [4207-4225]		0	2184.95								No Quan Values	Not Found	Not Found	Not Found	Not Found	High	Not Found	High	1.629e-05	1.406e-06	2.71		Not Used	Not Used	R.GLFDEEMNEILTDPSDDTK.G	[4207-4225]
	FALSE	High	[R].GLHQSIEEFR.[A]		8.94365e-05	5.57461e-05	1	6	10	Q15149	Q15149 [697-706]		0	1215.61	77.982	0.643978	20.67	2.6	197.4	38.39	9.23		High	Peak Found	High	High	High	High	High	1.629e-05	1.726e-05	2.71	21.47	Used	Used	R.GLHQSIEEFR.A	[697-706]
	FALSE	High	[K].GLILKDHGIR.[L]		4.80446e-05	5.57461e-05	1	6	8	Q15149	Q15149 [4169-4178]		1	1121.68	21.434	0.900402	39.65	8.6	191.4	30.6	13.24		Peak Found	High	High	High	High	High	High	1.629e-05	8.471e-06	3.21	16.96	Used	Used	K.GLILKDHGIR.L	[4169-4178]
	FALSE	High	[K].GIIRPGTAFELLEAQAATGYVIDPIK.[G]		4.21997e-14	5.57461e-05	1	6	1	Q15149	Q15149 [4093-4118]		0	2743.5	100	1.95636e-17			200		22.79		Not Found	Not Found	Not Found	High	Peak Found	Peak Found	High	1.629e-05	3.117e-15	7.88	59.14	Used	Used	K.GIIRPGTAFELLEAQAATGYVIDPIK.G	[4093-4118]
	FALSE	High	[K].GIIRPGTAFELLEAQAATGYVIDPIKGLK.[L]		2.48797e-15	5.57461e-05	1	6	7	Q15149	Q15149 [4093-4121]		1	3041.7	100	1.95636e-17			200		25.86		Not Found	Not Found	Not Found	High	High	High	High	1.629e-05	3.251e-16	4.64	58.5	Used	Used	K.GIIRPGTAFELLEAQAATGYVIDPIKGLK.L	[4093-4121]
	FALSE	High	[K].GLLSAEVAR.[L]		0.00378035	0.000362802	1	6	15	Q15149	Q15149 [3850-3858]		0	915.526	28.027	0.9758	14.29	7.1	192.9	37.59	7.02		High	Peak Found	High	High	High	High	High	0.0001334	0.0007878	2.4	24.9	Used	Used	K.GLLSAEVAR.L	[3850-3858]
	FALSE	High	[K].GLVDKIMVDR.[I]		5.78219e-05	5.57461e-05	1	6	8	Q15149	Q15149 [4476-4485]		1	1145.63	34.083	0.797401	35.63	6.6	193.4	49.02	16.34		High	Peak Found	High	High	High	High	High	1.629e-05	1.039e-05	2.85	31.37	Used	Used	K.GLVDKIMVDR.I	[4476-4485]
	FALSE	High	[K].GLVDKIMVDR.[I]	1xOxidation [M7]	0.0623459	0.0046992	1	6	2	Q15149	Q15149 [4476-4485]		1	1161.63	27.886	0.480924	8.71	6.9	193.1		8.98		Peak Found	Not Found	Not Found	High	Peak Found	High	High	0.001331	0.01498	1.52	23.65	Used	Used	K.GLVDKIMVDR.I	[4476-4485]
	FALSE	High	[K].GLVEDTLR.[Q]		0.00856371	0.000855292	1	5	10	Q15149	Q15149 [2048-2055]		0	902.494	29.378	0.99413	27.75	6.6	193.4	39.23	6.91		High	High	High	High	High	High	High	0.0002626	0.001785	2.26	25.57	Used	Used	K.GLVEDTLR.Q	[2048-2055]
	FALSE	High	[K].GLVGPELHDR.[L]		3.07524e-05	5.57461e-05	1	6	16	Q15149	Q15149 [3888-3897]		0	1092.58	42.014	0.851194	23.85	4.6	195.4	39.83	10.46		Peak Found	High	High	High	High	High	High	1.629e-05	5.153e-06	3.14	16.91	Used	Used	K.GLVGPELHDR.L	[3888-3897]
	FALSE	High	[K].GIYQSLEGAVQAGQLK.[V]		4.90918e-08	5.57461e-05	1	6	12	Q15149	Q15149 [478-493]		0	1661.89	96.347	0.462443	11.88	2.1	197.9	11.35	9.68		Peak Found	Not Found	High	High	High	High	High	1.629e-05	4.728e-09	3.69	47.22	Used	Used	K.GIYQSLEGAVQAGQLK.V	[478-493]
	FALSE	High	[R].GPLPTEEQR.[V]		0.077781	0.00552607	1	1	2	Q15149	Q15149 [130-138]		0	1026.52	2.248	0.509857	25.36	61.6	138.4	11.4	29.06		Peak Found	Peak Found	Peak Found	Peak Found	High	High	High	0.001557	0.01813	1.43	12.51	Used	Used	R.GPLPTEEQR.V	[130-138]
	FALSE	High	[R].GTQGAEEVLR.[A]		3.212e-06	5.57461e-05	1	6	13	Q15149	Q15149 [1234-1243]		0	1059.54	36.633	0.964656	12.97	5.3	194.7	39.26	5.33		High	Peak Found	High	High	High	High	High	1.629e-05	4.38e-07	3.25	14.68	Used	Used	R.GTQGAEEVLR.A	[1234-1243]
	FALSE	High	[R].GTQGAEEVLRAHEEQLKEAQAVPATLPELEATK.[A]		0.0128711	0.00114879	1	6	2	Q15149	Q15149 [1234-1266]		2	3543.83	4.889	0.96258	99.51	34	166	78.81			Not Found	Peak Found	Peak Found	Not Found	High	High	High	0.0003369	0.002754	2.64	45.24	Used	Used	R.GTQGAEEVLRAHEEQLKEAQAVPATLPELEATK.A	[1234-1266]
	FALSE	High	[K].GWLYYEAGQR.[F]		0.000572661	9.46111e-05	1	6	5	Q15149	Q15149 [4514-4523]		0	1242.59	48.327	0.728649	29.95	4.1	195.9	27.84	6.35		High	Peak Found	High	High	Peak Found	High	High	2.351e-05	0.0001522	3.22	35.89	Used	Used	K.GWLYYEAGQR.F	[4514-4523]
	FALSE	High	[CR].GYFDEEMNR.[IV]		0.00628687	0.000615467	1	8	7	Q15149	Q15149 [2970-2978]		0	1160.47	56.425	0.71742	22.45	3.5	196.5	37.23	3.75		High	Peak Found	High	High	High	High	High	0.0001852	0.001289	1.99	28.42	Used	Used	R.GYFDEEMNR.V	[2970-2978]
	FALSE	High	[CR].GYFDEEMNR.[IV]	1xOxidation [M7]	0.0116598	0.00111261	1	8	3	Q15149	Q15149 [2970-2978]		0	1176.46	100	1.95636e-17			200		10.25		Not Found	Not Found	Not Found	High	High	High	High	0.000321	0.002473	1.72	20.68	Used	Used	R.GYFDEEMNR.V	[2970-2978]
	FALSE	High	[R].GYFDEEMNRVLADPSDDTK.[G]		0.000974835	9.46111e-05	1	8	2	Q15149	Q15149 [2970-2988]		1	2201.97								No Quan Values	Not Found	Not Found	Not Found	Not Found	High	High	High	2.351e-05	0.0002471	1.99		Not Used	Not Used	R.GYFDEEMNRVLADPSDDTK.G	[2970-2988]
	FALSE	High	[R].GYFSEEMNR.[V]		0.000229959	9.46111e-05	1	6	15	Q15149	Q15149 [3629-3637]		0	1132.47	40.236	0.84743	5.46	4.9	195.1	38.01	2.3		High	High	High	High	High	High	High	2.351e-05	5.576e-05	2.09	25.17	Used	Used	R.GYFSEEMNR.V	[3629-3637]
	FALSE	High	[R].GYFSEEMNR.[V]	1xOxidation [M7]	0.00977115	0.000927179	1	6	7	Q15149	Q15149 [3629-3637]		0	1148.47	37.708	0.752735	61.11	5.2	194.8	48.71	11.23		High	Peak Found	Peak Found	High	High	High	High	0.000276	0.002049	1.6	17.41	Used	Used	R.GYFSEEMNR.V	[3629-3637]
	FALSE	High	[R].GYLNKDTHDQLSEPSEVR.[S]		5.52597e-11	5.57461e-05	1	6	10	Q15149	Q15149 [3964-3981]		1	2088	28.804	0.985592	28.6	6.7	193.3	36.2	11.39		High	Peak Found	High	High	High	High	High	1.629e-05	3.061e-12	4.09	20.62	Used	Used	R.GYLNKDTHDQLSEPSEVR.S	[3964-3981]
	FALSE	High	[K].GYYSPYSVSGSGSTAGSR.[T]		8.85804e-12	5.57461e-05	1	6	8	Q15149	Q15149 [4610-4627]		0	1782.79	27.354	0.9797	6.67	7	193	3.89	6.6		Peak Found	High	Peak Found	High	High	High	High	1.629e-05	4.239e-13	3.94	25.16	Used	Used	K.GYYSPYSVSGSGSTAGSR.T	[4610-4627]
	FALSE	High	[R].HKPLLIDMNK.[V]		0.000229959	9.46111e-05	1	6	11	Q15149	Q15149 [337-346]		0	1208.68	57.777	0.699968	20.3	3.4	196.6	36.44	6.12		Peak Found	Peak Found	High	High	High	High	High	2.351e-05	5.573e-05	2.46	18.16	Used	Used	R.HKPLLIDMNK.V	[337-346]
	FALSE	High	[R].HKPLLIDMNK.[V]	1xOxidation [M8]	0.000561023	9.46111e-05	1	6	5	Q15149	Q15149 [337-346]		0	1224.68	85.056	0.440098	57.35	2	198	49.35	30.42		Peak Found	Peak Found	Peak Found	High	High	High	High	2.351e-05	0.0001491	2.1	10.77	Used	Used	R.HKPLLIDMNK.V	[337-346]
	FALSE	High	[K].KELIPTEEALR.[L]		0.0792709	0.00559124	1	6	4	Q15149	Q15149 [3925-3935]		1	1298.73	11.986	0.80618	12.38	15.4	184.6		9.08		Not Found	Peak Found	Not Found	High	High	Peak Found	High	0.001585	0.01835	1.52	25.19	Used	Used	K.KELIPTEEALR.L	[3925-3935]
	FALSE	High	[K].KESYSALMR.[E]		0.000938327	9.46111e-05	1	6	4	Q15149	Q15149 [792-800]		1	1084.55	100	1.95636e-17	4.26	1.9	198.1		4.3		Not Found	Not Found	Peak Found	High	High	High	High	2.351e-05	0.0002391	2.19	14.96	Used	Used	K.KESYSALMR.E	[792-800]
	FALSE	High	[K].KGIIRPGTAFELLEAQAATGYVIDPIK.[G]		5.74176e-09	5.57461e-05	1	6	5	Q15149	Q15149 [4092-4118]		1	2871.6	100	1.95636e-17			200		5.63		Not Found	Not Found	Not Found	High	High	High	High	1.629e-05	4.634e-10	3.88	57.44	Used	Used	K.KGIIRPGTAFELLEAQAATGYVIDPIK.G	[4092-4118]
	FALSE	High	[K].KGLLSAEVAR.[L]		0.0118045	0.00111261	1	6	3	Q15149	Q15149 [3849-3858]		1	1043.62	100	1.95636e-17			200		12.11		Not Found	Not Found	Not Found	Peak Found	High	High	High	0.000321	0.002504	1.71	17.42	Used	Used	K.KGLLSAEVAR.L	[3849-3858]
	FALSE	High	[R].KGLVGPELHDR.[L]		1.34159e-08	5.57461e-05	1	6	19	Q15149	Q15149 [3887-3897]		1	1220.67	51.352	0.744537	52.76	3.8	196.2	50.3	12.2		High	Peak Found	Peak Found	High	High	High	High	1.629e-05	1.164e-09	4.28	11.5	Used	Used	R.KGLVGPELHDR.L	[3887-3897]
	FALSE	High	[K].KGWLYYEAGQR.[F]		1.63055e-06	5.57461e-05	1	6	2	Q15149	Q15149 [4513-4523]		1	1370.69								No Quan Values	Not Found	Not Found	Not Found	High	Not Found	High	High	1.629e-05	2.09e-07	3.33		Not Used	Not Used	K.KGWLYYEAGQR.F	[4513-4523]
	FALSE	High	[R].KQEELQQLEQQR.[R]		2.33877e-10	5.57461e-05	1	6	7	Q15149	Q15149 [2706-2717]		1	1556.8	61.34	0.570495	9.39	3.2	196.8		8.92		Not Found	Not Found	Peak Found	High	High	High	High	1.629e-05	1.458e-11	3.73	17.73	Used	Used	R.KQEELQQLEQQR.R	[2706-2717]
	FALSE	High	[R].KQITMEELVR.[S]		0.000129282	5.57461e-05	1	6	10	Q15149	Q15149 [4027-4036]		1	1246.68	100	1.95636e-17			200		6.15		Not Found	Not Found	Not Found	High	High	High	High	1.629e-05	2.681e-05	3.35	25.53	Used	Used	R.KQITMEELVR.S	[4027-4036]
	FALSE	High	[R].LAAEQELIR.[L]		0.000138373	9.46111e-05	1	5	18	Q15149	Q15149 [1846-1854]		0	1042.59	24.169	0.746907	28.64	7.9	192.1	42.73	12.91		High	High	High	High	High	High	High	2.351e-05	2.926e-05	1.29	24.62	Used	Used	R.LAAEQELIR.L	[1846-1854]
	FALSE	High	[K].LAAIGEATR.[L]		0.000535019	9.46111e-05	1	5	10	Q15149	Q15149 [1976-1984]		0	901.51	32.286	0.908675	19.87	6	194	41.18	8.11		High	High	High	High	High	High	High	2.351e-05	0.0001427	1.98	14.9	Used	Used	K.LAAIGEATR.L	[1976-1984]
	FALSE	High	[R].LAEDEAFQR.[R]		0.00142693	0.000139604	1	5	4	Q15149	Q15149 [2006-2014]		0	1078.52	100	1.95636e-17			200		7.22		Not Found	Not Found	Not Found	High	High	High	High	3.326e-05	0.0003418	2.91	18.76	Used	Used	R.LAEDEAFQR.R	[2006-2014]
	FALSE	High	[R].LAEDEAFQRR.[R]		0.0119511	0.00111261	1	5	5	Q15149	Q15149 [2006-2015]		1	1234.62	100	1.95636e-17			200		12.75		Not Found	Not Found	Not Found	High	High	High	High	0.000321	0.002548	1.76	13.83	Used	Used	R.LAEDEAFQRR.R	[2006-2015]
	FALSE	High	[R].LAEVEAALEK.[Q]		1.2636e-05	5.57461e-05	1	5	8	Q15149	Q15149 [1499-1508]		0	1072.59	34.508	0.937005	15.46	5.6	194.4	41.15	5.69		Peak Found	Peak Found	Peak Found	High	High	High	High	1.629e-05	1.939e-06	3.43	25.86	Used	Used	R.LAEVEAALEK.Q	[1499-1508]
	FALSE	High	[R].LAQGHTTVDELAR.[R]		1.51625e-06	5.57461e-05	1	6	13	Q15149	Q15149 [2809-2821]		0	1410.73	40.303	0.961303	19.32	4.8	195.2	57.23	7.91		High	High	High	High	High	High	High	1.629e-05	1.933e-07	3.01	16.01	Used	Used	R.LAQGHTTVDELAR.R	[2809-2821]
	FALSE	High	[R].LAQGHTTVDELARR.[E]		0.0136901	0.00121756	1	6	2	Q15149	Q15149 [2809-2822]		1	1566.83	10.75	0.79128	45.82	17	183	44.36	6.66		Peak Found	Not Found	Peak Found	Peak Found	High	High	High	0.0003494	0.002945	2.47	13.9	Used	Used	R.LAQGHTTVDELARR.E	[2809-2822]
	FALSE	High	[R].LDLQYAK.[L]		0.0340244	0.00324678	1	6	5	Q15149	Q15149 [734-740]		0	850.467	39.355	0.875421	99.6	4.8	195.2	84.38	10.19		Peak Found	Not Found	Peak Found	High	Peak Found	High	High	0.000908	0.008588	1.89	21.48	Used	Used	R.LDLQYAK.L	[734-740]
	FALSE	High	[R].LEAQHQALVTLWHQLHVDMK.[S]		5.81891e-14	5.57461e-05	1	6	8	Q15149	Q15149 [1009-1028]		0	2397.25	100	1.95636e-17			200		20.36		Not Found	Not Found	Not Found	High	High	High	High	1.629e-05	4.022e-15	5.55	47.8	Used	Used	R.LEAQHQALVTLWHQLHVDMK.S	[1009-1028]
	FALSE	High	[R].LEAQHQALVTLWHQLHVDMK.[S]	1xOxidation [M19]	4.87951e-08	5.57461e-05	1	6	7	Q15149	Q15149 [1009-1028]		0	2413.24	48.492	0.609436	34.32	4	196		30.08		Not Found	Peak Found	Not Found	High	High	High	High	1.629e-05	4.71e-09	3.62	43.08	Used	Used	R.LEAQHQALVTLWHQLHVDMK.S	[1009-1028]
	FALSE	High	[R].LEDLLQDAQDEKEQLNEYK.[G]		1.88205e-09	5.57461e-05	1	6	2	Q15149	Q15149 [897-915]		1	2321.11	21.454	0.776424	5.73	8.9	191.1		5.76		Not Found	Not Found	Peak Found	High	Peak Found	High	High	1.629e-05	1.389e-10	2.44	44.07	Used	Used	R.LEDLLQDAQDEKEQLNEYK.G	[897-915]
	FALSE	High	[R].LEDLLQDAQDEKEQLNEYKGHLSGLAK.[R]		9.65196e-11	5.57461e-05	1	6	11	Q15149	Q15149 [897-923]		2	3084.55	100	1.95636e-17			200		4.41		Not Found	Not Found	Not Found	High	High	High	High	1.629e-05	5.609e-12	5.11	46.21	Used	Used	R.LEDLLQDAQDEKEQLNEYKGHLSGLAK.R	[897-923]
	FALSE	High	[K].LEQLFQDEVAK.[A]		1.50385e-05	5.57461e-05	1	6	3	Q15149	Q15149 [2653-2663]		0	1319.68	23.212	0.938026	17.12	8.5	191.5	16.72	10.14		Peak Found	Not Found	Peak Found	High	High	High	High	1.629e-05	2.34e-06	3.52	33.89	Used	Used	K.LEQLFQDEVAK.A	[2653-2663]
	FALSE	High	[R].LFNAIIHR.[H]		0.000618044	9.46111e-05	1	6	16	Q15149	Q15149 [329-336]		0	983.579	32.333	0.988855	11.64	6	194	40.22	6.01		High	High	High	High	High	High	High	2.351e-05	0.0001634	2.16	26.29	Used	Used	R.LFNAIIHR.H	[329-336]
	FALSE	High	[R].LGFHLPLEVAYQR.[G]		9.56807e-07	5.57461e-05	1	6	17	Q15149	Q15149 [3951-3963]		0	1542.84	100	1.95636e-17	51.95	1.5	198.5	66.37	9.35		High	Peak Found	High	High	High	High	High	1.629e-05	1.177e-07	2.4	46.94	Used	Used	R.LGFHLPLEVAYQR.G	[3951-3963]
	FALSE	High	[K].LHVAILER.[E]		0.00320597	0.000277861	1	6	10	Q15149	Q15149 [510-517]		0	950.578	43.925	0.842406	5.33	4.5	195.5		9.61		Not Found	Not Found	Peak Found	High	High	High	High	9.553e-05	0.0006832	2.31	24.5	Used	Used	K.LHVAILER.E	[510-517]
	FALSE	High	[K].LHVAILEREK.[Q]		0.0667056	0.00489694	1	6	2	Q15149	Q15149 [510-519]		1	1207.72	100	1.95636e-17			200		18.47		Not Found	Not Found	Not Found	Peak Found	Peak Found	High	High	0.001384	0.01578	1.95	18.72	Used	Used	K.LHVAILEREK.Q	[510-519]
	FALSE	High	[R].LKAEAELLQQQK.[E]		5.05544e-09	5.57461e-05	1	5	17	Q15149	Q15149 [2462-2473]		1	1398.8	36.666	0.896283	0.58	5.3	194.7		3.29		Not Found	Not Found	Peak Found	High	High	High	High	1.629e-05	4.04e-10	3.9	20.1	Used	Used	R.LKAEAELLQQQK.E	[2462-2473]
	FALSE	High	[R].LKAEAELLQQQKELAQEQAR.[R]		1.64389e-11	5.57461e-05	1	5	8	Q15149	Q15149 [2462-2481]		2	2324.26	17.26	0.951459	34.99	11	189	36.04	9.5		High	Peak Found	High	High	High	High	High	1.629e-05	8.277e-13	5.08	30.65	Used	Used	R.LKAEAELLQQQKELAQEQAR.R	[2462-2481]
	FALSE	High	[R].LKAGVAAPATQVAQVTLQSVQR.[R]		5.21597e-08	5.57461e-05	1	6	4	Q15149	Q15149 [629-650]		1	2236.28	31.2	0.870447	33.59	5.9	194.1	33.62	8.11		Peak Found	Not Found	Peak Found	High	High	High	High	1.629e-05	5.064e-09	4.58	39.56	Used	Used	R.LKAGVAAPATQVAQVTLQSVQR.R	[629-650]
	FALSE	High	[R].LKTEAEIALK.[E]		0.0033485	0.000322151	1	5	9	Q15149	Q15149 [1985-1994]		1	1115.67	100	1.95636e-17			200		7.16		Not Found	Not Found	Not Found	High	High	High	High	0.0001057	0.0007099	1.47	17.85	Used	Used	R.LKTEAEIALK.E	[1985-1994]
	FALSE	High	[R].LLDAQLATGGIVDPR.[L]		4.90451e-09	5.57461e-05	1	6	16	Q15149	Q15149 [3936-3950]		0	1538.85	72.487	0.589915	14.2	2.6	197.4	12.65	9.93		Peak Found	Not Found	Peak Found	High	High	High	High	1.629e-05	3.91e-10	3.82	43.65	Used	Used	R.LLDAQLATGGIVDPR.L	[3936-3950]
	FALSE	High	[R].LLDAQLSTGGIVDPSK.[S]		1.89948e-12	5.57461e-05	1	6	11	Q15149	Q15149 [3270-3285]		0	1613.87	81.388	0.536013	19.67	2.4	197.6	34.2	9.39		High	Peak Found	High	High	High	High	High	1.629e-05	8.01e-14	5.85	41.06	Used	Used	R.LLDAQLSTGGIVDPSK.S	[3270-3285]
	FALSE	High	[R].LLDPEDVDVPQPDEK.[S]		1.84991e-08	5.57461e-05	1	6	4	Q15149	Q15149 [372-386]		0	1708.83	100	1.95636e-17	63.23	1.5	198.5	77.1	9.69		Peak Found	Peak Found	Peak Found	High	High	High	High	1.629e-05	1.651e-09	3.38	38.5	Used	Used	R.LLDPEDVDVPQPDEK.S	[372-386]
	FALSE	High	[R].LLEAAAQSTK.[G]		0.000115009	5.57461e-05	1	6	10	Q15149	Q15149 [4600-4609]		0	1031.57	37.435	0.97723	27.68	5.2	194.8	48.19	8.62		Peak Found	High	Peak Found	High	High	High	High	1.629e-05	2.323e-05	2.67	12.52	Used	Used	R.LLEAAAQSTK.G	[4600-4609]
	FALSE	High	[R].LLEAQIATGGIIDPEESHR.[L]		2.6998e-12	5.57461e-05	1	6	5	Q15149	Q15149 [4179-4197]		0	2049.06	100	1.95636e-17			200		5.64		Not Found	Not Found	Not Found	High	High	High	High	1.629e-05	1.168e-13	3.94	40.48	Used	Used	R.LLEAQIATGGIIDPEESHR.L	[4179-4197]
	FALSE	High	[R].LLEAQIATGGIIDPEESHRLPVEVAYK.[R]		2.8996e-07	5.57461e-05	1	6	1	Q15149	Q15149 [4179-4205]		1	2948.57	100	1.95636e-17			200		24.43		Not Found	Not Found	Not Found	High	Peak Found	Peak Found	High	1.629e-05	3.241e-08	4.06	48.15	Used	Used	R.LLEAQIATGGIIDPEESHRLPVEVAYK.R	[4179-4205]
	FALSE	High	[R].LLEAQIATGGIIDPEESHRLPVEVAYKR.[G]		7.4389e-06	5.57461e-05	1	6	5	Q15149	Q15149 [4179-4206]		2	3104.67	100	1.95636e-17			200		22.82		Not Found	Not Found	Not Found	High	Peak Found	High	High	1.629e-05	1.086e-06	2.65	43.99	Used	Used	R.LLEAQIATGGIIDPEESHRLPVEVAYKR.G	[4179-4206]
	FALSE	High	[R].LLEAQIATGGIIDPVHSHR.[V]		2.54346e-11	5.57461e-05	1	8	15	Q15149	Q15149 [3601-3619]		0	2027.1	86.598	0.503754	26.13	2.3	197.7	24.63	8.35		Peak Found	Not Found	High	High	High	High	High	1.629e-05	1.321e-12	4.02	36.76	Used	Used	R.LLEAQIATGGIIDPVHSHR.V	[3601-3619]
	FALSE	High	[R].LLEAQIATGGIIDPVHSHRVPVDVAYQR.[G]		5.78215e-08	5.57461e-05	1	6	13	Q15149	Q15149 [3601-3628]		1	3054.65	13.991	0.944692	40.75	13.3	186.7	35.51	23.66		Peak Found	Peak Found	Peak Found	High	High	High	High	1.629e-05	5.64e-09	3.49	42.82	Used	Used	R.LLEAQIATGGIIDPVHSHRVPVDVAYQR.G	[3601-3628]
	FALSE	High	[R].LLEAQIATGGVIDPVHSHR.[V]		7.91932e-15	5.57461e-05	1	8	8	Q15149	Q15149 [2942-2960]		0	2013.09	51.517	0.754082	19.6	4	196	19.63	7.84		Peak Found	Not Found	Peak Found	High	High	High	High	1.629e-05	8.184e-16	4.95	33.72	Used	Used	R.LLEAQIATGGVIDPVHSHR.V	[2942-2960]
	FALSE	High	[R].LLFNDVQTLK.[D]		1.64045e-06	5.57461e-05	1	6	12	Q15149	Q15149 [588-597]		0	1190.68	36.41	0.940054	19.84	5.3	194.7	43.86	8.11		High	Peak Found	High	High	High	High	High	1.629e-05	2.111e-07	2.24	40.94	Used	Used	R.LLFNDVQTLK.D	[588-597]
	FALSE	High	[R].LLFNDVQTLKDGR.[H]		2.93247e-08	5.57461e-05	1	6	6	Q15149	Q15149 [588-600]		1	1518.83	100	1.95636e-17			200		14.11		Not Found	Not Found	Not Found	High	High	High	High	1.629e-05	2.716e-09	2.29	35.21	Used	Used	R.LLFNDVQTLKDGR.H	[588-600]
	FALSE	High	[R].LLLEAQAATGFLLDPVKGER.[L]		3.06632e-12	5.57461e-05	1	6	13	Q15149	Q15149 [3859-3878]		1	2141.2	100	1.95636e-17			200		6.1		Not Found	Not Found	Not Found	High	High	High	High	1.629e-05	1.346e-13	6.37	55.88	Used	Used	R.LLLEAQAATGFLLDPVKGER.L	[3859-3878]
	FALSE	High	[K].ILITIVEEVETLR.[Q]		7.19688e-07	5.57461e-05	1	6	1	Q15149	Q15149 [3424-3436]		0	1527.9	100	1.95636e-17			200		24.71		Not Found	Not Found	Not Found	Peak Found	High	Peak Found	High	1.629e-05	8.627e-08	3.13	59.3	Used	Used	K.ILITIVEEVETLR.Q	[3424-3436]
	FALSE	High	[K].ILITIVEEVETLRQER.[L]		1.40995e-06	5.57461e-05	1	6	6	Q15149	Q15149 [3424-3439]		1	1941.1	100	1.95636e-17			200		4.09		Not Found	Not Found	Not Found	High	High	High	High	1.629e-05	1.794e-07	3.22	56.76	Used	Used	K.ILITIVEEVETLRQER.L	[3424-3439]
	FALSE	High	[K].IIITVVEEQEQK.[G]		1.37442e-05	5.57461e-05	1	6	4	Q15149	Q15149 [3095-3106]		0	1428.79	37.295	0.753436	13.92	5	195	10.3	12.49		Peak Found	Not Found	Peak Found	High	High	High	High	1.629e-05	2.123e-06	3.24	33.46	Used	Used	K.IIITVVEEQEQK.G	[3095-3106]
	FALSE	High	[K].IIITVVEEQEQKGR.[L]		5.8118e-09	5.57461e-05	1	6	8	Q15149	Q15149 [3095-3108]		1	1641.92	25.635	0.999509	24.53	7.6	192.4	64.45	12.24		Peak Found	Peak Found	Peak Found	High	High	High	High	1.629e-05	4.708e-10	3.71	28.26	Used	Used	K.IIITVVEEQEQKGR.L	[3095-3108]
	FALSE	High	[K].LLLWSQR.[M]		0.0178333	0.00159264	1	6	9	Q15149	Q15149 [301-307]		0	915.541	44.996	0.815532	38.24	4.3	195.7	39.38	13.56		High	High	High	High	High	High	High	0.0004419	0.003954	1.95	37.16	Used	Used	K.LLLWSQR.M	[301-307]
	FALSE	High	[R].IISLETYNLLR.[E]		2.54369e-05	5.57461e-05	1	6	6	Q15149	Q15149 [3794-3804]		0	1334.77	100	1.95636e-17	32.49	1.8	198.2	49.6	13.89		Peak Found	Peak Found	Peak Found	High	High	High	High	1.629e-05	4.17e-06	2.3	50.76	Used	Used	R.IISLETYNLLR.E	[3794-3804]
	FALSE	High	[K].LISLFQAMK.[K]		0.00036103	9.46111e-05	1	6	5	Q15149	Q15149 [4159-4167]		0	1050.6	62.464	0.664649	23.7	3.6	196.4	54.4	9.2		Peak Found	Peak Found	Peak Found	High	High	High	High	2.351e-05	9.47e-05	2.24	47.23	Used	Used	K.LISLFQAMK.K	[4159-4167]
	FALSE	High	[K].LISLFQAMK.[K]	1xOxidation [M8]	0.00090337	9.46111e-05	1	6	1	Q15149	Q15149 [4159-4167]		0	1066.6	46.673	0.667863	42.34	4.1	195.9	39.99	3.22		Peak Found	Not Found	Peak Found	Peak Found	High	Peak Found	High	2.351e-05	0.0002313	1.56	37.5	Used	Used	K.LISLFQAMK.K	[4159-4167]
	FALSE	High	[K].LISLFQAMKK.[G]		8.80676e-06	5.57461e-05	1	6	12	Q15149	Q15149 [4159-4168]		1	1178.7	73.523	0.523089	42.55	2.4	197.6	44.43	14.77		Peak Found	Not Found	Peak Found	High	High	High	High	1.629e-05	1.304e-06	2.81	36.64	Used	Used	K.LISLFQAMKK.G	[4159-4168]
	FALSE	High	[K].LISLFQAMKK.[G]	1xOxidation [M8]	0.00349615	0.000322151	1	6	6	Q15149	Q15149 [4159-4168]		1	1194.69	100	1.95636e-17			200		10.22		Not Found	Not Found	Not Found	High	High	High	High	0.0001155	0.0007352	2.08	27.21	Used	Used	K.LISLFQAMKK.G	[4159-4168]
	FALSE	High	[R].LPLDKEPAR.[E]		0.0132747	0.00118448	1	6	2	Q15149	Q15149 [1146-1154]		1	1038.59	27.19	0.672229	7.16	7.1	192.9		55.96		Not Found	Not Found	Peak Found	High	Peak Found	High	High	0.000344	0.002843	1.37	10.9	Used	Used	R.LPLDKEPAR.E	[1146-1154]
	FALSE	High	[R].LQAEEVAQQK.[S]		8.60197e-05	5.57461e-05	1	5	10	Q15149	Q15149 [1783-1792]		0	1143.6	29.653	0.995252	19.82	7.1	192.9	35.84	8.86		High	Peak Found	High	High	High	High	High	1.629e-05	1.649e-05	2.96	11.19	Used	Used	R.LQAEEVAQQK.S	[1783-1792]
	FALSE	High	[R].LQEAGILSAEELQR.[L]		3.27056e-08	5.57461e-05	1	6	6	Q15149	Q15149 [2795-2808]		0	1556.83	34.196	0.942524	17.26	5.7	194.3	40.75	7.81		High	Peak Found	Peak Found	Peak Found	High	High	High	1.629e-05	3.06e-09	4	37.89	Used	Used	R.LQEAGILSAEELQR.L	[2795-2808]
	FALSE	High	[R].LQEDKEQMAQQLAEETQGFQR.[T]		6.20054e-11	5.57461e-05	1	5	5	Q15149	Q15149 [2483-2503]		1	2507.18	18.171	0.937741	7.18	10.4	189.6		16.74		Peak Found	Not Found	Not Found	High	High	High	High	1.629e-05	3.464e-12	5.33	39.69	Used	Used	R.LQEDKEQMAQQLAEETQGFQR.T	[2483-2503]
	FALSE	High	[R].LQEDKEQMAQQLAEETQGFQR.[T]	1xOxidation [M8]	6.55974e-05	5.57461e-05	1	5	1	Q15149	Q15149 [2483-2503]		1	2523.18								No Quan Values	Not Found	Not Found	Not Found	High	Not Found	Not Found	High	1.629e-05	1.202e-05	2.72		Not Used	Not Used	R.LQEDKEQMAQQLAEETQGFQR.T	[2483-2503]
	FALSE	High	[R].LQLEATER.[Q]		0.000531432	9.46111e-05	1	5	9	Q15149	Q15149 [1596-1603]		0	959.516	30.31	0.899999	16.48	6.4	193.6	38.01	7.01		Peak Found	High	High	High	High	High	High	2.351e-05	0.0001418	2.22	16.43	Used	Used	R.LQLEATER.Q	[1596-1603]
	FALSE	High	[R].LQLEETDHQKNLLDEELQR.[L]		1.03702e-11	5.57461e-05	1	5	6	Q15149	Q15149 [2330-2348]		1	2351.18	34.304	0.926981	3.87	5.7	194.3		5.32		Peak Found	Not Found	Not Found	High	High	High	High	1.629e-05	5.004e-13	3.55	34.97	Used	Used	R.LQLEETDHQKNLLDEELQR.L	[2330-2348]
	FALSE	High	[K].LQNVQIALDYLR.[H]		1.25667e-06	5.57461e-05	1	6	9	Q15149	Q15149 [237-248]		0	1445.81	100	1.95636e-17	11.45	1.5	198.5	1.42	8.78		Peak Found	Not Found	Peak Found	High	High	High	High	1.629e-05	1.578e-07	3.69	49.99	Used	Used	K.LQNVQIALDYLR.H	[237-248]
	FALSE	High	[K].LRAQAEAQQPTFDALRDELR.[G]		3.28179e-05	5.57461e-05	1	6	5	Q15149	Q15149 [1272-1291]		2	2328.21	100	1.95636e-17			200		8.86		Not Found	Not Found	Not Found	High	High	High	High	1.629e-05	5.536e-06	3.42	35.81	Used	Used	K.LRAQAEAQQPTFDALRDELR.G	[1272-1291]
	FALSE	High	[R].LREAIAELER.[E]		0.00428361	0.000362802	1	5	5	Q15149	Q15149 [2585-2594]		1	1199.67	6.709	0.848636	39.75	27.8	172.2	22.09	43.21		Peak Found	Not Found	Peak Found	High	High	High	High	0.0001334	0.0008854	2.54	22.67	Used	Used	R.LREAIAELER.E	[2585-2594]
	FALSE	High	[R].LREQLQLLEEQHR.[A]		1.24626e-09	5.57461e-05	1	6	30	Q15149	Q15149 [2731-2743]		1	1691.92	41.524	0.98656	27.84	4.7	195.3	44.32	13.15		High	High	High	High	High	High	High	1.629e-05	8.919e-11	3.12	25.71	Used	Used	R.LREQLQLLEEQHR.A	[2731-2743]
	FALSE	High	[R].LRIEEEIR.[V]		0.00354652	0.000322151	1	5	13	Q15149	Q15149 [1585-1592]		1	1057.6	21.502	0.909091	37.28	8.9	191.1	44.37	10.01		Peak Found	Peak Found	High	High	High	High	High	0.0001155	0.0007438	2.8	20.2	Used	Used	R.LRIEEEIR.V	[1585-1592]
	FALSE	High	[R].LRLQAEEVAQQK.[S]		0.00953887	0.000927179	1	5	1	Q15149	Q15149 [1781-1792]		1	1412.79	17.261	0.99265	20.74	11.8	188.2	42.31	10.09		Peak Found	Peak Found	Peak Found	Peak Found	Peak Found	High	High	0.000276	0.002002	2.14	17.48	Used	Used	R.LRLQAEEVAQQK.S	[1781-1792]
	FALSE	High	[R].LRQLAEEDLAQQR.[A]		1.81307e-10	5.57461e-05	1	5	10	Q15149	Q15149 [2430-2442]		1	1569.83	38.126	0.884962	45.14	5.1	194.9	48.99	14.18		High	High	High	High	High	High	High	1.629e-05	1.104e-11	3.77	21.06	Used	Used	R.LRQLAEEDLAQQR.A	[2430-2442]
	FALSE	High	[R].LSAEAEKVLALPEPSPAAPTLR.[S]		1.60119e-06	5.57461e-05	1	6	5	Q15149	Q15149 [1180-1201]		1	2260.25	12.122	0.814966	27.23	14.1	185.9	11.9	31.83		Peak Found	Not Found	Peak Found	High	High	High	High	1.629e-05	2.052e-07	3.61	43.86	Used	Used	R.LSAEAEKVLALPEPSPAAPTLR.S	[1180-1201]
	FALSE	High	[K].LSIYNALK.[K]		0.00605613	0.000530127	1	6	3	Q15149	Q15149 [3175-3182]		0	921.54	16.795	0.965691	10.48	11.8	188.2	32.06	4.79		Peak Found	Peak Found	Peak Found	High	High	High	High	0.0001671	0.001236	1.8	33.34	Used	Used	K.LSIYNALK.K	[3175-3182]
	FALSE	High	[K].LSIYNALKK.[D]		0.00147239	0.000139604	1	6	12	Q15149	Q15149 [3175-3183]		1	1049.64	32.9	0.970427	30.99	6.4	193.6	34.4	16.88		High	Peak Found	High	High	High	High	High	3.326e-05	0.0003509	2.53	24.43	Used	Used	K.LSIYNALKK.D	[3175-3183]
	FALSE	High	[R].LSVAAQEAAR.[L]		1.4682e-05	5.57461e-05	1	5	11	Q15149	Q15149 [2420-2429]		0	1015.55	33.073	0.884166	20.47	6.1	193.9	40.78	9.57		High	Peak Found	Peak Found	High	High	High	High	1.629e-05	2.282e-06	3.42	12.55	Used	Used	R.LSVAAQEAAR.L	[2420-2429]
	FALSE	High	[K].LSVYAALQR.[Q]		0.000282094	9.46111e-05	1	6	9	Q15149	Q15149 [2847-2855]		0	1020.58	50.391	0.771389	43.92	3.9	196.1	40.68	13.21		High	High	High	High	High	High	High	2.351e-05	7.16e-05	2.65	32.36	Used	Used	K.LSVYAALQR.Q	[2847-2855]
	FALSE	High	[R].LSVYQAMK.[K]		0.00473965	0.000448906	1	6	10	Q15149	Q15149 [4084-4091]		0	939.497	100	1.95636e-17			200		9.7		High	Not Found	High	High	High	High	High	0.0001509	0.0009717	1.26	23.64	Used	Used	R.LSVYQAMK.K	[4084-4091]
	FALSE	High	[R].LSVYQAMKK.[G]		0.0748705	0.00539973	1	6	3	Q15149	Q15149 [4084-4092]		1	1067.59	100	1.95636e-17			200		3.97		Not Found	Not Found	Not Found	Peak Found	High	High	High	0.001525	0.01743	1.86	16.35	Used	Used	R.LSVYQAMKK.G	[4084-4092]
	FALSE	High	[K].ISYKDALDR.[S]		0.000372017	9.46111e-05	1	6	8	Q15149	Q15149 [4581-4589]		1	1080.57	36.101	0.908675	60.48	5.4	194.6	47.49	5.6		Peak Found	Peak Found	Peak Found	High	High	High	High	2.351e-05	9.764e-05	2.39	20.34	Used	Used	K.ISYKDALDR.S	[4581-4589]
	FALSE	High	[R].LSYTQLLR.[R]		0.00419643	0.000362802	1	6	4	Q15149	Q15149 [3992-3999]		0	993.573	65.529	0.59398	77.1	2.9	197.1	72.9	14.47		Not Found	Peak Found	Peak Found	High	High	High	High	0.0001334	0.000869	2.06	36.55	Used	Used	R.LSYTQLLR.R	[3992-3999]
	FALSE	High	[R].LTAEDLFEAR.[I]		1.85449e-05	5.57461e-05	1	6	4	Q15149	Q15149 [3784-3793]		0	1164.59	46.402	0.812112	22.85	4.2	195.8	40.22	6.09		Peak Found	Peak Found	Peak Found	High	Peak Found	High	High	1.629e-05	2.937e-06	3.25	42.88	Used	Used	R.LTAEDLFEAR.I	[3784-3793]
	FALSE	High	[R].LTVDEAVR.[AK]		0.0105707	0.00103965	1	6	5	Q15149	Q15149 [3213-3220]; [3879-3886]		0	902.494	19.941	0.111503	19.07	9.6	190.4	40.8	7.77		Peak Found	High	High	High	High	High	High	0.0002985	0.002227	1.67	18.48	Used	Used	R.LTVDEAVR.A; R.LTVDEAVR.K	[3213-3220]; [3879-3886]
	FALSE	High	[R].LTVDEAVRK.[G]		0.00224001	0.000187654	1	6	8	Q15149	Q15149 [3879-3887]		1	1030.59	32.485	0.964636	23.37	6	194	42.39	14.06		High	Peak Found	High	High	High	Peak Found	High	4.402e-05	0.0004976	2.26	12.05	Used	Used	R.LTVDEAVRK.G	[3879-3887]
	FALSE	High	[KR].LTVEEAVR.[MH]		0.00408224	0.000362802	2	11	6	Q15149; H3BPE1	Q15149 [4122-4129]; H3BPE1 [1784-1791]		0	916.51	18.592	0.762728	25.43	10.7	189.3	42.94	9.77	Shared	Peak Found	High	High	High	High	High	High	0.0001334	0.0008465	1.88	19.65	Used	Used	K.LTVEEAVR.M	[4122-4129]
	FALSE	High	[R].LTVNEAVK.[E]		0.00502992	0.000448906	1	6	10	Q15149	Q15149 [2885-2892]		0	873.504	35.156	0.961054	19.88	5.5	194.5	43.47	7.79		High	High	High	Peak Found	High	High	High	0.0001509	0.001032	1.57	14.1	Used	Used	R.LTVNEAVK.E	[2885-2892]
	FALSE	High	[R].LTVNEAVKEGVVGPELHHK.[L]		0.000772227	9.46111e-05	1	6	3	Q15149	Q15149 [2885-2903]		1	2056.12	100	1.95636e-17			200		27.94		Not Found	Not Found	Not Found	Peak Found	High	High	High	2.351e-05	0.0002011	1.67	26.42	Used	Used	R.LTVNEAVKEGVVGPELHHK.L	[2885-2903]
	FALSE	High	[R].LVASMEEAR.[R]		0.00293604	0.000277861	1	6	7	Q15149	Q15149 [2685-2693]		0	1005.5	52.046	0.735017	19.41	3.8	196.2	20.21	8.84		High	High	High	High	High	High	High	8.559e-05	0.0006315	2.07	15.86	Used	Used	R.LVASMEEAR.R	[2685-2693]
	FALSE	High	[R].LVASMEEARR.[R]		2.14127e-06	5.57461e-05	1	6	13	Q15149	Q15149 [2685-2694]		1	1161.6	100	1.95636e-17	27.38	0.8	199.2	39.34	11.34		Peak Found	Peak Found	Peak Found	High	High	High	High	1.629e-05	2.816e-07	2.75	11.3	Used	Used	R.LVASMEEARR.R	[2685-2694]
	FALSE	High	[R].LVASMEEARR.[R]	1xOxidation [M5]	0.0629502	0.00472781	1	6	1	Q15149	Q15149 [2685-2694]		1	1177.6	0.689	0.264765	16.93	118.4	81.6	1.17	40.72		Peak Found	Not Found	Peak Found	Peak Found	High	Peak Found	High	0.001335	0.0151	1.27	10.02	Used	Used	R.LVASMEEARR.R	[2685-2694]
	FALSE	High	[K].LVNIRNDDIADGNPK.[L]		2.89713e-08	5.57461e-05	1	6	4	Q15149	Q15149 [254-268]		1	1653.86	45.557	0.721284	78.64	4.3	195.7	65.61	3.07		Peak Found	Peak Found	Peak Found	High	High	High	High	1.629e-05	2.68e-09	3.32	21.21	Used	Used	K.LVNIRNDDIADGNPK.L	[254-268]
	FALSE	High	[R].LYVHEAVK.[A]		0.00222295	0.000187654	1	6	4	Q15149	Q15149 [3544-3551]		0	958.536	3.842	0.500594	18.27	41.3	158.7	38.41			High	High	High	Not Found	Not Found	Peak Found	High	3.326e-05	0.0004947	1.65	10.44	Used	Used	R.LYVHEAVK.A	[3544-3551]
	FALSE	High	[R].MEEEERLAEQQR.[A]		0.000182372	9.46111e-05	1	5	6	Q15149	Q15149 [1481-1492]		1	1547.71	100	1.95636e-17			200		11.08		Not Found	Not Found	Not Found	High	High	High	High	2.351e-05	4.168e-05	1.66	13.69	Used	Used	R.MEEEERLAEQQR.A	[1481-1492]
	FALSE	High	[R].MGIVGPEFK.[D]		0.00732576	0.000735285	1	6	6	Q15149	Q15149 [4130-4138]		0	977.512	43.525	0.494913	12.02	4.5	195.5	12.8	6.36		Peak Found	Peak Found	Peak Found	High	High	High	High	0.0002198	0.001505	2.16	31.94	Used	Used	R.MGIVGPEFK.D	[4130-4138]
	FALSE	High	[R].MGIVGPEFKDK.[L]		4.50655e-06	5.57461e-05	1	6	5	Q15149	Q15149 [4130-4140]		1	1220.63	40.223	0.68544	5.12	4.9	195.1		5.96		Not Found	Not Found	Peak Found	High	High	High	High	1.629e-05	6.313e-07	2.92	23.96	Used	Used	R.MGIVGPEFKDK.L	[4130-4140]
	FALSE	High	[R].MGIVGPEFKDK.[L]	1xOxidation [M1]	0.0017905	0.000139604	1	6	4	Q15149	Q15149 [4130-4140]		1	1236.63	100	1.95636e-17			200		5.69		Not Found	Not Found	Not Found	High	High	High	High	3.326e-05	0.0004123	1.9	18.17	Used	Used	R.MGIVGPEFKDK.L	[4130-4140]
	FALSE	High	[-].MVAGMLMPR.[D]	1xMet-loss [N-Term]	0.00648434	0.000655462	1	1	4	Q15149	Q15149 [1-9]	Q15149 1xMet-loss [N-Term]	0	874.464	100	1.95636e-17			200		17.13		Not Found	Not Found	Not Found	High	High	Peak Found	High	0.0001852	0.001329	2.19	25.09	Used	Used	-.MVAGMLMPR.D	[1-9]
	FALSE	High	[R].MVEGYQGLR.[C]		0.0122501	0.00111261	1	6	8	Q15149	Q15149 [308-316]		0	1052.52	48.497	0.787923	36.47	4	196	46.63	4.02		High	Peak Found	High	High	High	High	High	0.000321	0.002612	1.33	21.13	Used	Used	R.MVEGYQGLR.C	[308-316]
	FALSE	High	[R].MVEGYQGLR.[C]	1xOxidation [M1]	0.0102547	0.00100774	1	6	3	Q15149	Q15149 [308-316]		0	1068.51	100	1.95636e-17			200		6.42		Not Found	Not Found	Not Found	High	High	High	High	0.0002927	0.002154	1.46	17.1	Used	Used	R.MVEGYQGLR.C	[308-316]
	FALSE	High	[K].NLLDEELQR.[L]		0.00914657	0.000927179	1	5	4	Q15149	Q15149 [2340-2348]		0	1129.58	42.026	0.792312	19.69	4.6	195.4	44.05	8.46		Peak Found	Peak Found	Peak Found	High	High	High	High	0.000276	0.001913	2.04	34.54	Used	Used	K.NLLDEELQR.L	[2340-2348]
	FALSE	High	[R].NLVDNITGQR.[L]		2.7642e-05	5.57461e-05	1	6	19	Q15149	Q15149 [4438-4447]		0	1129.6	25.521	0.905955	27.2	8.2	191.8	37.11	11.36		High	High	High	High	High	High	High	1.629e-05	4.553e-06	2.36	29.79	Used	Used	R.NLVDNITGQR.L	[4438-4447]
	FALSE	High	[R].QALHSLELHYQAFLR.[D]		1.48722e-08	5.57461e-05	1	6	19	Q15149	Q15149 [1061-1075]		0	1825.97	100	1.95636e-17	35.33	0.8	199.2	34.85	15.01		Peak Found	Peak Found	Peak Found	High	High	High	High	1.629e-05	1.299e-09	4.01	40.25	Used	Used	R.QALHSLELHYQAFLR.D	[1061-1075]
	FALSE	High	[R].QEELYSELQAR.[E]		5.71595e-05	5.57461e-05	1	6	1	Q15149	Q15149 [3358-3368]		0	1365.66	100	1.95636e-17			200		6.61		Not Found	Not Found	Not Found	High	Not Found	Peak Found	High	1.629e-05	1.029e-05	2.92	30.59	Used	Used	R.QEELYSELQAR.E	[3358-3368]
	FALSE	High	[R].QELEAELAK.[V]		0.000420669	9.46111e-05	1	5	4	Q15149	Q15149 [1888-1896]		0	1030.54	25.066	0.893243	9.78	7.7	192.3	9.37	6.68		Peak Found	Not Found	Peak Found	Peak Found	High	High	High	2.351e-05	0.0001115	2.29	20.18	Used	Used	R.QELEAELAK.V	[1888-1896]
	FALSE	High	[R].QEQALLEEIER.[H]		4.01755e-06	5.57461e-05	1	6	4	Q15149	Q15149 [1387-1397]		0	1357.7	9.488	0.79258	14.73	18.2	181.8	13.89	10.19		Peak Found	Peak Found	Peak Found	High	Peak Found	High	High	1.629e-05	5.576e-07	2.97	37.77	Used	Used	R.QEQALLEEIER.H	[1387-1397]
	FALSE	High	[R].QEQIQAMPLADSQAVR.[E]		5.26948e-10	5.57461e-05	1	6	5	Q15149	Q15149 [1367-1382]		0	1784.9	100	1.95636e-17			200		11.38		Not Found	Not Found	Not Found	High	High	High	High	1.629e-05	3.516e-11	4.35	33.3	Used	Used	R.QEQIQAMPLADSQAVR.E	[1367-1382]
	FALSE	High	[R].QKAQVEQELTTLR.[L]		1.56254e-07	5.57461e-05	1	5	7	Q15149	Q15149 [2317-2329]		1	1543.84	54.086	0.703366	27.74	3.4	196.6	14.01	21.88		Peak Found	Not Found	Peak Found	High	High	High	High	1.629e-05	1.654e-08	3.03	23.71	Used	Used	R.QKAQVEQELTTLR.L	[2317-2329]
	FALSE	High	[R].QKGLVEDTLR.[Q]		0.0128711	0.00114879	1	5	12	Q15149	Q15149 [2046-2055]		1	1158.65	27.299	0.890374	25.1	7.1	192.9	60.83	15.53		High	Peak Found	Peak Found	High	High	High	High	0.0003369	0.002751	2.18	16.16	Used	Used	R.QKGLVEDTLR.Q	[2046-2055]
	FALSE	High	[R].QLAEEDLAQQR.[A]		2.76109e-06	5.57461e-05	1	5	8	Q15149	Q15149 [2432-2442]		0	1300.65	30.686	0.975292	31.41	6.5	193.5	30.28	6.74		High	Not Found	High	High	High	High	High	1.629e-05	3.718e-07	3.48	19.71	Used	Used	R.QLAEEDLAQQR.A	[2432-2442]
	FALSE	High	[R].QLEMSAEAER.[L]		0.000146466	9.46111e-05	1	5	10	Q15149	Q15149 [2512-2521]		0	1163.54	54.843	0.690376	41.94	3.6	196.4	36.45	10.36		High	Peak Found	High	High	High	High	High	2.351e-05	3.152e-05	2.7	16.32	Used	Used	R.QLEMSAEAER.L	[2512-2521]
	FALSE	High	[R].QLLEEELAR.[L]		9.71674e-05	5.57461e-05	1	5	14	Q15149	Q15149 [1867-1875]		0	1100.59	26.545	0.915275	20.75	7.3	192.7	41.58	8.6		High	High	High	High	Peak Found	High	High	1.629e-05	1.898e-05	2.11	30.36	Used	Used	R.QLLEEELAR.L	[1867-1875]
	FALSE	High	[R].QLLSPGTALILLEAQAASGFLLDPVR.[N]		3.24454e-10	5.57461e-05	1	6	3	Q15149	Q15149 [2856-2881]		0	2693.52	100	1.95636e-17			200		41.02		Not Found	Not Found	Not Found	High	High	High	High	1.629e-05	2.077e-11	3.44	63.76	Used	Used	R.QLLSPGTALILLEAQAASGFLLDPVR.N	[2856-2881]
	FALSE	High	[R].QLQLAQEAAQK.[R]		2.74785e-05	5.57461e-05	1	5	4	Q15149	Q15149 [2172-2182]		0	1227.67	24.707	0.918473	18.35	8	192	54.06	9.13		High	Peak Found	High	High	High	Peak Found	High	1.629e-05	4.528e-06	3.42	18.36	Used	Used	R.QLQLAQEAAQK.R	[2172-2182]
	FALSE	High	[R].QLQLAQEAAQKR.[L]		9.67967e-08	5.57461e-05	1	5	11	Q15149	Q15149 [2172-2183]		1	1383.77	41.219	0.847171	35.32	4.7	195.3	63.17	8.93		High	Peak Found	High	High	High	High	High	1.629e-05	9.842e-09	2.24	14.87	Used	Used	R.QLQLAQEAAQKR.L	[2172-2183]
	FALSE	High	[K].QITMEELVR.[S]		0.000568748	9.46111e-05	1	6	9	Q15149	Q15149 [4028-4036]		0	1118.59	44.924	0.811616	5.94	4.4	195.6	1.25	9.82		High	Not Found	High	High	High	High	High	2.351e-05	0.0001507	2.88	35.75	Used	Used	K.QITMEELVR.S	[4028-4036]
	FALSE	High	[K].QITMEELVR.[S]	1xOxidation [M4]	0.0080178	0.000855292	1	6	2	Q15149	Q15149 [4028-4036]		0	1134.58	16.355	0.944469	26.19	11.5	188.5	35.04	9.51		Peak Found	Peak Found	High	High	Peak Found	Peak Found	High	0.000254	0.001661	1.02	20.91	Used	Used	K.QITMEELVR.S	[4028-4036]
	FALSE	High	[R].QQEELLAEENQR.[L]		4.66663e-05	5.57461e-05	1	6	4	Q15149	Q15149 [2719-2730]		0	1486.71	34.445	0.90543	29.31	6	194	29.01	8.22		Peak Found	Not Found	High	High	High	High	High	1.629e-05	8.169e-06	1.73	20.13	Used	Used	R.QQEELLAEENQR.L	[2719-2730]
	FALSE	High	[R].QQGLASYDYVR.[R]		8.27203e-05	5.57461e-05	1	6	5	Q15149	Q15149 [3771-3781]		0	1299.63	43.543	0.830483	29.95	4.5	195.5	37.03	16.19		Peak Found	Peak Found	Peak Found	High	High	High	High	1.629e-05	1.576e-05	2.17	27.28	Used	Used	R.QQGLASYDYVR.R	[3771-3781]
	FALSE	High	[R].QRELAEQELEK.[Q]		9.67967e-08	5.57461e-05	1	5	5	Q15149	Q15149 [1823-1833]		1	1372.71	100	1.95636e-17			200		1.18		Not Found	Not Found	Not Found	High	High	High	High	1.629e-05	9.857e-09	3.32	13.14	Used	Used	R.QRELAEQELEK.Q	[1823-1833]
	FALSE	High	[R].QRELAEQELEKQR.[Q]		1.18726e-09	5.57461e-05	1	5	14	Q15149	Q15149 [1823-1835]		2	1656.87	33.265	0.826339	41.91	5.8	194.2	48.15	13.22		Peak Found	Peak Found	High	High	High	High	High	1.629e-05	8.443e-11	4.45	12.79	Used	Used	R.QRELAEQELEKQR.Q	[1823-1835]
	FALSE	High	[R].QRELEQLGR.[Q]		0.000497206	9.46111e-05	1	6	6	Q15149	Q15149 [1336-1344]		1	1128.61	46.141	0.802128	37.3	5	195	37.98	21.47		High	Peak Found	Peak Found	High	High	High	High	2.351e-05	0.0001321	3.21	12.2	Used	Used	R.QRELEQLGR.Q	[1336-1344]
	FALSE	High	[R].QRGGAEGELQALR.[A]		0.0274879	0.00270549	1	5	2	Q15149	Q15149 [1604-1616]		1	1384.73	19.56	0.94377	22.3	10.1	189.9	26.27	18.62		Peak Found	Peak Found	Peak Found	Peak Found	High	High	High	0.0007787	0.006772	2.35	18.32	Used	Used	R.QRGGAEGELQALR.A	[1604-1616]
	FALSE	High	[R].QRQLEMSAEAER.[L]		3.8928e-05	5.57461e-05	1	5	2	Q15149	Q15149 [2510-2521]		1	1447.7	13.345	0.645254	15.25	13.9	186.1	14.47			Peak Found	Not Found	Peak Found	Not Found	High	High	High	1.629e-05	6.689e-06	1.85	12.09	Used	Used	R.QRQLEMSAEAER.L	[2510-2521]
	FALSE	High	[R].QRSQVEEELFSVR.[V]		2.89713e-08	5.57461e-05	1	5	5	Q15149	Q15149 [2359-2371]		1	1606.82	1.087	0.00383308	15.61	95.8	104.2	44.25	9.55		Peak Found	Peak Found	Peak Found	High	High	High	High	1.629e-05	2.685e-09	2.59	32.38	Used	Used	R.QRSQVEEELFSVR.V	[2359-2371]
	FALSE	High	[R].QTLSIYQALK.[K]		2.05272e-05	5.57461e-05	1	6	7	Q15149	Q15149 [3839-3848]		0	1164.66	100	1.95636e-17			200		7.95		Not Found	Not Found	Not Found	High	High	High	High	1.629e-05	3.28e-06	3.71	36.5	Used	Used	R.QTLSIYQALK.K	[3839-3848]
	FALSE	High	[R].QTLSIYQALKK.[G]		3.62506e-06	5.57461e-05	1	6	14	Q15149	Q15149 [3839-3849]		1	1292.76	100	1.95636e-17	24.81	1.6	198.4	47.23	11.09		Peak Found	Peak Found	Peak Found	High	High	High	High	1.629e-05	4.978e-07	3.31	27.86	Used	Used	R.QTLSIYQALKK.G	[3839-3849]
	FALSE	High	[R].QTNLENLDQAFSVAER.[D]		1.09171e-08	5.57461e-05	1	6	12	Q15149	Q15149 [350-365]		0	1834.89	21.45	0.88127	2.24	8.9	191.1		7.21		Not Found	Not Found	High	High	High	High	High	1.629e-05	9.299e-10	3.99	46.85	Used	Used	R.QTNLENLDQAFSVAER.D	[350-365]
	FALSE	High	[R].QTNLENLDQAFSVAERDLGVTR.[L]		1.90859e-06	5.57461e-05	1	6	3	Q15149	Q15149 [350-371]		1	2476.24	100	1.95636e-17			200		38.45		Not Found	Not Found	Not Found	High	High	High	High	1.629e-05	2.492e-07	4.24	57.93	Used	Used	R.QTNLENLDQAFSVAERDLGVTR.L	[350-371]
	FALSE	High	[R].QVEEEILALK.[A]		2.58945e-05	5.57461e-05	1	5	11	Q15149	Q15149 [2059-2068]		0	1171.66	56.145	0.719797	351.49	3.3	196.7	132.86	14.42		High	High	High	High	High	High	High	1.629e-05	4.26e-06	3.21	37.26	Used	Used	R.QVEEEILALK.A	[2059-2068]
	FALSE	High	[R].QVQVALETAQR.[S]		1.54035e-05	5.57461e-05	1	5	7	Q15149	Q15149 [1699-1709]		0	1242.68	15.259	0.59271	17.85	12.3	187.7	42.82	7.91		High	High	Peak Found	High	High	High	High	1.629e-05	2.4e-06	3.57	20.27	Used	Used	R.QVQVALETAQR.S	[1699-1709]
	FALSE	High	[R].QYDIDDAIAK.[N]		0.000481159	9.46111e-05	1	6	11	Q15149	Q15149 [4339-4348]		0	1151.56	29.69	0.98729	23.67	7.5	192.5	33.73	10.55		High	High	High	High	High	High	High	2.351e-05	0.000128	2.55	28.75	Used	Used	R.QYDIDDAIAK.N	[4339-4348]
	FALSE	High	[R].QYLHLPPEIVPASLQR.[V]		0.00153125	0.000139604	1	1	12	Q15149	Q15149 [84-99]		0	1861.03	100	1.95636e-17			200		7.71		Not Found	Not Found	Not Found	High	High	High	High	3.326e-05	0.0003629	2.3	46.05	Used	Used	R.QYLHLPPEIVPASLQR.V	[84-99]
	FALSE	High	[K].QYINAIKDYELQLVTYK.[A]		6.65169e-07	5.57461e-05	1	6	8	Q15149	Q15149 [1411-1427]		1	2102.12	63.316	0.47572	4.17	3.1	196.9	1.23	77.26		Peak Found	Not Found	Peak Found	High	High	High	High	1.629e-05	7.939e-08	5.46	49.33	Used	Used	K.QYINAIKDYELQLVTYK.A	[1411-1427]
	FALSE	High	[R].RKELEEVSPETPVVPATTQR.[T]		2.12258e-10	5.57461e-05	1	1	7	Q15149	Q15149 [142-161]		2	2266.2	20.28	0.971152	12.64	9.7	190.3	10.31	12.92		Peak Found	Not Found	Peak Found	High	High	High	High	1.629e-05	1.315e-11	2.71	24.36	Used	Used	R.RKELEEVSPETPVVPATTQR.T	[142-161]
	FALSE	High	[R].RKQEELQQLEQQR.[R]		1.56287e-06	5.57461e-05	1	6	6	Q15149	Q15149 [2705-2717]		2	1712.9	45.357	0.808904	13.92	4.3	195.7		9.88		Not Found	Not Found	High	High	High	High	High	1.629e-05	1.999e-07	4.21	14.43	Used	Used	R.RKQEELQQLEQQR.R	[2705-2717]
	FALSE	High	[R].RLAEDEAFQR.[R]		2.32652e-05	5.57461e-05	1	5	4	Q15149	Q15149 [2005-2014]		1	1234.62	37.773	0.848636	4.25	5.2	194.8		6.45		Not Found	Not Found	Peak Found	High	High	High	High	1.629e-05	3.782e-06	2.54	14.83	Used	Used	R.RLAEDEAFQR.R	[2005-2014]
	FALSE	High	[R].RLAEDEAFQRR.[R]		0.00750481	0.000735285	1	5	3	Q15149	Q15149 [2005-2015]		2	1390.72								No Quan Values	Not Found	Not Found	Not Found	High	Not Found	High	High	0.0002198	0.001544	2.35		Not Used	Not Used	R.RLAEDEAFQRR.R	[2005-2015]
	FALSE	High	[R].RLEEQAAQHKADIEER.[L]		0.000400255	9.46111e-05	1	5	1	Q15149	Q15149 [2016-2031]		2	1922.97	100	1.95636e-17			200		29.88		Not Found	Not Found	Not Found	Peak Found	Peak Found	High	High	2.351e-05	0.0001061	2.11	10.32	Used	Used	R.RLEEQAAQHKADIEER.L	[2016-2031]
	FALSE	High	[R].RLQEDKEQMAQQLAEETQGFQR.[T]		2.37479e-13	5.57461e-05	1	5	6	Q15149	Q15149 [2482-2503]		2	2663.28	36.465	0.909177	3.14	5.4	194.6	1.51	3.79		Peak Found	Not Found	High	High	High	High	High	1.629e-05	1.238e-14	5.69	36.49	Used	Used	R.RLQEDKEQMAQQLAEETQGFQR.T	[2482-2503]
	FALSE	High	[R].RLQEDKEQMAQQLAEETQGFQR.[T]	1xOxidation [M9]	2.0221e-10	5.57461e-05	1	5	13	Q15149	Q15149 [2482-2503]		2	2679.28	100	1.95636e-17			200		13.53		Not Found	Not Found	Not Found	High	High	High	High	1.629e-05	1.246e-11	3.69	28.74	Used	Used	R.RLQEDKEQMAQQLAEETQGFQR.T	[2482-2503]
	FALSE	High	[R].RLTAEDLFEAR.[I]		4.90918e-08	5.57461e-05	1	6	11	Q15149	Q15149 [3783-3793]		1	1320.69	29.87	0.942881	5.76	6.5	193.5	1.96	6.38		High	Not Found	Peak Found	High	High	High	High	1.629e-05	4.746e-09	3.49	34.6	Used	Used	R.RLTAEDLFEAR.I	[3783-3793]
	FALSE	High	[R].RMEEEERLAEQQR.[A]		2.55218e-06	5.57461e-05	1	5	3	Q15149	Q15149 [1480-1492]		2	1703.81	54.482	0.546442	2.08	3.6	196.4		4.91		Peak Found	Not Found	Not Found	High	High	High	High	1.629e-05	3.408e-07	2.85	13.08	Used	Used	R.RMEEEERLAEQQR.A	[1480-1492]
	FALSE	High	[R].RPELEDSTLR.[Y]		1.37452e-08	5.57461e-05	1	6	14	Q15149	Q15149 [651-660]		0	1215.63	32.132	0.879863	16.49	6	194	36.44	7.68		High	Peak Found	High	High	High	High	High	1.629e-05	1.193e-09	3.14	14.91	Used	Used	R.RPELEDSTLR.Y	[651-660]
	FALSE	High	[K].RQELEAELAK.[V]		6.09571e-06	5.57461e-05	1	5	6	Q15149	Q15149 [1887-1896]		1	1186.64	41.965	0.919607	14.59	4.7	195.3	32.13	7.92		Peak Found	Peak Found	Peak Found	High	High	High	High	1.629e-05	8.75e-07	3.3	14.83	Used	Used	K.RQELEAELAK.V	[1887-1896]
	FALSE	High	[R].RQEQIQAMPLADSQAVR.[E]		3.56024e-08	5.57461e-05	1	6	4	Q15149	Q15149 [1366-1382]		1	1941	51.413	0.726445	8.75	3.8	196.2	4.05	10		Peak Found	Not Found	Peak Found	Peak Found	High	High	High	1.629e-05	3.336e-09	4.83	26.43	Used	Used	R.RQEQIQAMPLADSQAVR.E	[1366-1382]
	FALSE	High	[R].RQEQIQAMPLADSQAVR.[E]	1xOxidation [M8]	4.10377e-05	5.57461e-05	1	6	4	Q15149	Q15149 [1366-1382]		1	1956.99	7.362	0.855337	32.94	23.9	176.1	37.59	12.08		Peak Found	Peak Found	Peak Found	High	High	High	High	1.629e-05	7.088e-06	4.52	19.99	Used	Used	R.RQEQIQAMPLADSQAVR.E	[1366-1382]
	FALSE	High	[R].RQQEELLAEENQR.[L]		1.51159e-10	5.57461e-05	1	6	5	Q15149	Q15149 [2718-2730]		1	1642.81	100	1.95636e-17	16.18	1.7	198.3	74.73	6.16		Peak Found	Peak Found	Peak Found	High	High	High	High	1.629e-05	9.113e-12	3.29	14.93	Used	Used	R.RQQEELLAEENQR.L	[2718-2730]
	FALSE	High	[R].RQVEEEILALK.[A]		0.00144948	0.000139604	1	5	6	Q15149	Q15149 [2058-2068]		1	1327.76	57.884	0.609493	77.47	3.4	196.6	69.25	14.12		Peak Found	Peak Found	Peak Found	High	High	High	High	3.326e-05	0.0003444	2.87	30.93	Used	Used	R.RQVEEEILALK.A	[2058-2068]
	FALSE	High	[R].RRLTAEDLFEAR.[I]		0.000125252	5.57461e-05	1	6	6	Q15149	Q15149 [3782-3793]		2	1476.79	7.981	0.907901	21.77	21.7	178.3	18.17	23.98		High	Not Found	Peak Found	High	High	High	High	1.629e-05	2.593e-05	2.7	29.42	Used	Used	R.RRLTAEDLFEAR.I	[3782-3793]
	FALSE	High	[R].RRQEQIQAMPLADSQAVR.[E]		2.05254e-07	5.57461e-05	1	6	13	Q15149	Q15149 [1365-1382]		2	2097.1	40.766	0.84382	8.79	5	195	8.67	8.53		Peak Found	Not Found	Peak Found	High	High	High	High	1.629e-05	2.228e-08	3.88	22.65	Used	Used	R.RRQEQIQAMPLADSQAVR.E	[1365-1382]
	FALSE	High	[R].RYASGSSASLGGPESAVA.[-]		0.000374267	9.46111e-05	1	6	3	Q15149	Q15149 [4667-4684]		1	1666.8	18.974	0.895299	12.28	10.1	189.9	11.76	3.01		Peak Found	Not Found	Peak Found	High	High	High	High	2.351e-05	9.823e-05	3.04	23.33	Used	Used	R.RYASGSSASLGGPESAVA.-	[4667-4684]
	FALSE	High	[R].SALDQYR.[A]		0.0294611	0.00305765	1	6	6	Q15149	Q15149 [4354-4360]		0	852.421	5.974	0.721009	52.16	41	159	29	42.59		High	High	High	High	High	High	High	0.0008598	0.007363	1.89	15.37	Used	Used	R.SALDQYR.A	[4354-4360]
	FALSE	High	[R].SDEGQLSPATR.[G]		0.00493174	0.000448906	1	6	8	Q15149	Q15149 [714-724]		0	1160.55	13.231	0.912403	50.24	18.7	181.3	38.89	24.4		High	High	High	High	High	Peak Found	High	0.0001509	0.001009	1.6	11.44	Used	Used	R.SDEGQLSPATR.G	[714-724]
	FALSE	High	[K].SEEMQTVQQEQLLQETQALQQSFLSEK.[D]		2.58195e-08	5.57461e-05	1	5	1	Q15149	Q15149 [2610-2636]		0	3180.54	100	1.95636e-17			200		23		Not Found	Not Found	Not Found	High	Not Found	Peak Found	High	1.629e-05	2.371e-09	3.61	58.82	Used	Used	K.SEEMQTVQQEQLLQETQALQQSFLSEK.D	[2610-2636]
	FALSE	High	[K].SEEMQTVQQEQLLQETQALQQSFLSEKDSLLQR.[E]		4.97166e-20	5.57461e-05	1	5	3	Q15149	Q15149 [2610-2642]		1	3892.92	100	1.95636e-17			200		14.08		Not Found	Not Found	Not Found	High	High	High	High	1.629e-05	5.766e-20	6.58	58.88	Used	Used	K.SEEMQTVQQEQLLQETQALQQSFLSEKDSLLQR.E	[2610-2642]
	FALSE	High	[K].SEEMQTVQQEQLLQETQALQQSFLSEKDSLLQR.[E]	1xOxidation [M4]	6.26562e-19	5.57461e-05	1	5	5	Q15149	Q15149 [2610-2642]		1	3908.92	100	1.95636e-17			200		4.42		Not Found	Not Found	Not Found	High	High	High	High	1.629e-05	4.359e-19	6.14	58.48	Used	Used	K.SEEMQTVQQEQLLQETQALQQSFLSEKDSLLQR.E	[2610-2642]
	FALSE	High	[R].SELELTLGK.[L]		0.00123935	9.46111e-05	1	6	3	Q15149	Q15149 [1202-1210]		0	989.551	11.782	0.826432	33.54	15.6	184.4	40.22	2.52		Peak Found	Peak Found	Peak Found	High	High	High	High	2.351e-05	0.0003021	1.85	31.66	Used	Used	R.SELELTLGK.L	[1202-1210]
	FALSE	High	[R].SELELTLGKLEQVR.[S]		4.90918e-08	5.57461e-05	1	6	13	Q15149	Q15149 [1202-1215]		1	1614.91	40.035	0.880863	31.36	4.9	195.1	43.32	13.27		High	Peak Found	High	High	High	High	High	1.629e-05	4.744e-09	3.86	44.31	Used	Used	R.SELELTLGKLEQVR.S	[1202-1215]
	FALSE	High	[R].SKGIYQSLEGAVQAGQLK.[V]		4.03189e-11	5.57461e-05	1	6	8	Q15149	Q15149 [476-493]		1	1877.01	11.481	0.863969	18.84	16	184		21.31		Not Found	Not Found	Peak Found	High	High	High	High	1.629e-05	2.173e-12	4.12	39.28	Used	Used	R.SKGIYQSLEGAVQAGQLK.V	[476-493]
	FALSE	High	[K].SLAAEEEAAR.[Q]		0.000212675	9.46111e-05	1	5	7	Q15149	Q15149 [2130-2139]		0	1046.51	7.487	0.671603	36.74	26.6	173.4	38.7	32.49		High	Peak Found	High	High	High	High	High	2.351e-05	5.06e-05	2.44	12.72	Used	Used	K.SLAAEEEAAR.Q	[2130-2139]
	FALSE	High	[K].SLAQAEAEKQKEEAER.[E]		4.46956e-11	5.57461e-05	1	5	8	Q15149	Q15149 [1793-1808]		2	1816.9	82.436	0.536652	17.1	2.3	197.7	15.8	10.35		Peak Found	Not Found	Peak Found	High	High	High	High	1.629e-05	2.437e-12	4.15	10.77	Used	Used	K.SLAQAEAEKQKEEAER.E	[1793-1808]
	FALSE	High	[R].SLESLHSFVAAATK.[E]		1.11771e-15	5.57461e-05	1	6	14	Q15149	Q15149 [751-764]		0	1460.77	63.17	0.706725	108.52	3.1	196.9	87.53	7.39		High	Not Found	High	High	High	High	High	1.629e-05	1.716e-16	4.98	38.26	Used	Used	R.SLESLHSFVAAATK.E	[751-764]
	FALSE	High	[R].SLHPHVPGVTNLQVMR.[A]		1.2485e-05	5.57461e-05	1	1	3	Q15149	Q15149 [35-50]		0	1784.96	62.195	0.527512	12.14	3.1	196.9	11.39	13.46		Peak Found	Not Found	Peak Found	High	Peak Found	Peak Found	High	1.629e-05	1.916e-06	3.08	31.65	Used	Used	R.SLHPHVPGVTNLQVMR.A	[35-50]
	FALSE	High	[K].SLLAWQSLR.[R]		0.00142693	0.000139604	1	6	4	Q15149	Q15149 [1029-1037]		0	1073.61	49.662	0.760807	7.65	3.9	196.1		8.47		Not Found	Not Found	Peak Found	High	High	High	High	3.326e-05	0.0003415	2.01	43.04	Used	Used	K.SLLAWQSLR.R	[1029-1037]
	FALSE	High	[K].SLLAWQSLRR.[D]		0.000308545	9.46111e-05	1	6	14	Q15149	Q15149 [1029-1038]		1	1229.71	100	1.95636e-17			200		10.7		Not Found	Not Found	Not Found	High	High	High	High	2.351e-05	7.917e-05	2.77	33.65	Used	Used	K.SLLAWQSLRR.D	[1029-1038]
	FALSE	High	[K].SIITYVSSLYDAMPR.[V]		7.22216e-10	5.57461e-05	1	6	8	Q15149	Q15149 [387-401]		0	1715.87	100	1.95636e-17			200		69.95		Not Found	Not Found	Not Found	High	High	High	High	1.629e-05	4.927e-11	3.88	59.76	Used	Used	K.SIITYVSSLYDAMPR.V	[387-401]
	FALSE	High	[K].SIITYVSSLYDAMPR.[V]	1xOxidation [M13]	8.21057e-09	5.57461e-05	1	6	4	Q15149	Q15149 [387-401]		0	1731.86	100	1.95636e-17			200		14.09		Not Found	Not Found	Not Found	Peak Found	High	High	High	1.629e-05	6.846e-10	4.05	56.92	Used	Used	K.SIITYVSSLYDAMPR.V	[387-401]
	FALSE	High	[R].SLQEEHVAVAQLR.[E]		1.06556e-08	5.57461e-05	1	5	9	Q15149	Q15149 [1732-1744]		0	1479.79								No Quan Values	Not Found	Not Found	Not Found	High	High	High	High	1.629e-05	9.065e-10	3.13		Not Used	Not Used	R.SLQEEHVAVAQLR.E	[1732-1744]
	FALSE	High	[R].SLQEEHVAVAQLREEAER.[R]		7.37345e-07	5.57461e-05	1	5	10	Q15149	Q15149 [1732-1749]		1	2094.06	36.889	0.900465	33.57	5.3	194.7	34.35	4.3		Peak Found	Peak Found	High	High	High	High	High	1.629e-05	8.902e-08	3.81	28.39	Used	Used	R.SLQEEHVAVAQLREEAER.R	[1732-1749]
	FALSE	High	[R].SLQEEHVAVAQLREEAERR.[A]		1.55892e-05	5.57461e-05	1	5	6	Q15149	Q15149 [1732-1750]		2	2250.16	34.596	0.912403	47.75	5.6	194.4	39.66	10.96		Peak Found	Peak Found	Peak Found	High	High	High	High	1.629e-05	2.441e-06	2.58	27.58	Used	Used	R.SLQEEHVAVAQLREEAERR.A	[1732-1750]
	FALSE	High	[R].SIQEELQQLR.[Q]		0.000150276	9.46111e-05	1	5	10	Q15149	Q15149 [1554-1563]		0	1243.66	30.942	0.982319	28.83	6.3	193.7	36.34	12.92		High	High	High	High	High	High	High	2.351e-05	3.245e-05	3.01	37.54	Used	Used	R.SIQEELQQLR.Q	[1554-1563]
	FALSE	High	[R].SLSAIYLEK.[L]		2.61472e-06	5.57461e-05	1	6	17	Q15149	Q15149 [1216-1224]		0	1023.57	36.995	0.906966	32.44	5.3	194.7	38.98	6.51		Peak Found	High	High	High	High	High	High	1.629e-05	3.504e-07	3.98	30.64	Used	Used	R.SLSAIYLEK.L	[1216-1224]
	FALSE	High	[R].SLVPAAELLESR.[V]		1.96869e-05	5.57461e-05	1	6	15	Q15149	Q15149 [3116-3127]		0	1284.72	29.445	0.83747	76.75	6.6	193.4	67.33	7.87		High	High	High	High	High	High	High	1.629e-05	3.134e-06	2.35	45.08	Used	Used	R.SLVPAAELLESR.V	[3116-3127]
	FALSE	High	[R].SMVEEGTGLR.[L]		0.00278766	0.000277861	1	6	4	Q15149	Q15149 [4590-4599]		0	1078.52	25.251	0.917587	28.33	7.6	192.4	43.35	8.77		Peak Found	Peak Found	Peak Found	High	High	High	High	8.559e-05	0.0006019	2.47	18.53	Used	Used	R.SMVEEGTGLR.L	[4590-4599]
	FALSE	High	[R].SMVEEGTGLR.[L]	1xOxidation [M2]	0.000960042	9.46111e-05	1	6	7	Q15149	Q15149 [4590-4599]		0	1094.51	10.128	0.845415	45.98	18.9	181.1	43.94	28.52		Peak Found	Not Found	High	High	High	High	High	2.351e-05	0.0002425	2.32	11.35	Used	Used	R.SMVEEGTGLR.L	[4590-4599]
	FALSE	High	[R].SQVEEELFSVR.[V]		1.39102e-05	5.57461e-05	1	5	11	Q15149	Q15149 [2361-2371]		0	1322.66	29.532	0.970474	26.5	6.6	193.4	33.47	11		High	High	High	High	High	High	High	1.629e-05	2.153e-06	3.38	39.34	Used	Used	R.SQVEEELFSVR.V	[2361-2371]
	FALSE	High	[R].SQVMDEATALQLR.[E]		6.03702e-07	5.57461e-05	1	6	9	Q15149	Q15149 [4037-4049]		0	1461.74	76.533	0.560739	23.4	2.6	197.4	43.01	10.35		Peak Found	Peak Found	Peak Found	High	High	High	High	1.629e-05	7.138e-08	3.71	37.49	Used	Used	R.SQVMDEATALQLR.E	[4037-4049]
	FALSE	High	[R].SQVMDEATALQLR.[E]	1xOxidation [M4]	8.54538e-06	5.57461e-05	1	6	5	Q15149	Q15149 [4037-4049]		0	1477.73	19.203	0.94446	27.3	9.9	190.1	59.1	11.52		Peak Found	Peak Found	Peak Found	High	High	High	High	1.629e-05	1.265e-06	2.96	29.86	Used	Used	R.SQVMDEATALQLR.E	[4037-4049]
	FALSE	High	[R].SQVMDEATALQLREGLTSIEEVTK.[N]		2.15428e-06	5.57461e-05	1	6	1	Q15149	Q15149 [4037-4060]		1	2648.34	100	1.95636e-17			200		20.23		Not Found	Not Found	Not Found	Peak Found	Peak Found	High	High	1.629e-05	2.829e-07	2.71	56.27	Used	Used	R.SQVMDEATALQLREGLTSIEEVTK.N	[4037-4060]
	FALSE	High	[R].SSIAGLLLK.[A]		0.000238598	9.46111e-05	1	6	12	Q15149	Q15149 [2833-2841]		0	901.572	38.446	0.918327	30.4	5.4	194.6	33	13.31		High	High	High	High	High	High	High	2.351e-05	5.825e-05	2.69	40.19	Used	Used	R.SSIAGLLLK.A	[2833-2841]
	FALSE	High	[R].SSSVGSSSSYPISPAVSR.[T]		1.02031e-09	5.57461e-05	1	6	6	Q15149	Q15149 [4384-4401]		0	1754.86	25.901	0.940807	17.23	7.4	192.6	39.39	8.97		High	High	High	High	High	High	High	1.629e-05	7.154e-11	4.05	25.98	Used	Used	R.SSSVGSSSSYPISPAVSR.T	[4384-4401]
	FALSE	High	[R].SVRDVAEVDTVR.[R]		4.55909e-05	5.57461e-05	1	6	7	Q15149	Q15149 [3143-3154]		1	1345.71	17.309	0.997757	45.44	10.9	189.1	51.13	11.3		Peak Found	Peak Found	High	High	High	High	High	1.629e-05	7.993e-06	2.78	17.71	Used	Used	R.SVRDVAEVDTVR.R	[3143-3154]
	FALSE	High	[R].SVRDVAEVDTVRR.[A]		0.00224001	0.000187654	1	6	7	Q15149	Q15149 [3143-3155]		2	1501.81	20.192	0.841609	50.53	9.4	190.6	57.09	16.97		High	Peak Found	High	High	Peak Found	High	High	4.402e-05	0.0004985	4.19	13.64	Used	Used	R.SVRDVAEVDTVRR.A	[3143-3155]
	FALSE	High	[R].SWSLATFR.[T]		0.00315959	0.000277861	1	6	5	Q15149	Q15149 [1045-1052]		0	967.5	28.138	0.997895	26.48	6.9	193.1	38.41	15.59		High	Peak Found	Peak Found	High	High	High	High	9.553e-05	0.0006742	2.05	40.14	Used	Used	R.SWSLATFR.T	[1045-1052]
	FALSE	High	[R].SYVDPSTDER.[L]		0.140708	0.00949571	1	6	5	Q15149	Q15149 [3982-3991]		0	1168.51	51.731	0.756445	37.16	3.8	196.2	40.24	11.42		High	Peak Found	High	High	High	High	High	0.002641	0.03224	1.32	13.87	Used	Used	R.SYVDPSTDER.L	[3982-3991]
	FALSE	High	[R].SYVDPSTDERLSYTQLLR.[R]		8.68405e-07	5.57461e-05	1	6	7	Q15149	Q15149 [3982-3999]		1	2143.07	58.915	0.665897	16.44	3.5	196.5	16.24	5.8		Peak Found	Not Found	High	High	High	High	High	1.629e-05	1.058e-07	3.42	43.5	Used	Used	R.SYVDPSTDERLSYTQLLR.R	[3982-3999]
	FALSE	High	[R].SYVDPSTDERLSYTQLLRR.[C]		0.0278292	0.00277869	1	6	5	Q15149	Q15149 [3982-4000]		2	2299.17	100	1.95636e-17			200		14.97		Not Found	Not Found	Not Found	Peak Found	High	High	High	0.0007936	0.006864	1.54	38.31	Used	Used	R.SYVDPSTDERLSYTQLLRR.C	[3982-4000]
	FALSE	High	[R].TLARPGPEPAPATDERDR.[V]		3.23149e-06	5.57461e-05	1	1	10	Q15149	Q15149 [162-179]		1	1948.98	61.975	0.54784	6.38	3.2	196.8		7.58		Not Found	Peak Found	Not Found	High	High	High	High	1.629e-05	4.411e-07	3.29	10.96	Used	Used	R.TLARPGPEPAPATDERDR.V	[162-179]
	FALSE	High	[K].TISLVIR.[G]		0.0515538	0.00413284	1	6	7	Q15149	Q15149 [1227-1233]		0	801.519	19.114	0.972735	17.78	9.9	190.1	32.12	11.01		High	Peak Found	Peak Found	High	High	High	High	0.001161	0.01268	1.23	30	Used	Used	K.TISLVIR.G	[1227-1233]
	FALSE	High	[K].TPVEVPVGGFK.[G]		2.98881e-07	5.57461e-05	1	6	15	Q15149	Q15149 [3374-3384]		0	1129.63	49.439	0.810423	33.73	4	196	42.09	8.59		High	High	High	High	High	High	High	1.629e-05	3.344e-08	3.18	32.08	Used	Used	K.TPVEVPVGGFK.G	[3374-3384]
	FALSE	High	[K].TPVEVPVGGFKGR.[T]		2.3127e-05	5.57461e-05	1	6	2	Q15149	Q15149 [3374-3386]		1	1342.75	6.183	0.911233	36.01	24.1	175.9	39.46	19.03		Peak Found	Peak Found	Not Found	Peak Found	High	High	High	1.629e-05	3.762e-06	2.74	24.34	Used	Used	K.TPVEVPVGGFKGR.T	[3374-3386]
	FALSE	High	[R].TQLASWSDPTEETGPVAGILDTETLEK.[V]		1.62921e-14	5.57461e-05	1	6	9	Q15149	Q15149 [4402-4428]		0	2888.4	100	1.95636e-17			200		12.08		Not Found	Not Found	Not Found	High	High	High	High	1.629e-05	1.458e-15	4.6	57.81	Used	Used	R.TQLASWSDPTEETGPVAGILDTETLEK.V	[4402-4428]
	FALSE	High	[K].TTVKDLSELGSVR.[T]		4.24221e-06	5.57461e-05	1	6	19	Q15149	Q15149 [3473-3485]		1	1404.77	24.741	0.941205	32.95	7.8	192.2	41.1	15.3		High	High	High	High	High	High	High	1.629e-05	5.911e-07	3.44	28.8	Used	Used	K.TTVKDLSELGSVR.T	[3473-3485]
	FALSE	High	[K].TVTIWEIINSEYFTAEQR.[R]		1.10183e-11	5.57461e-05	1	6	3	Q15149	Q15149 [3058-3075]		0	2200.09	100	1.95636e-17			200		9.48		Not Found	Not Found	Not Found	High	High	High	High	1.629e-05	5.339e-13	3.82	60.94	Used	Used	K.TVTIWEIINSEYFTAEQR.R	[3058-3075]
	FALSE	High	[R].TVTVWELISSEYFTAEQR.[Q]		5.80618e-10	5.57461e-05	1	6	4	Q15149	Q15149 [3387-3404]		0	2159.07	100	1.95636e-17			200		12.41		Not Found	Not Found	Not Found	High	High	High	High	1.629e-05	3.91e-11	3.43	61.08	Used	Used	R.TVTVWELISSEYFTAEQR.Q	[3387-3404]
	FALSE	High	[R].TVTVWELISSEYFTAEQRQELLR.[Q]		2.89846e-05	5.57461e-05	1	6	1	Q15149	Q15149 [3387-3409]		1	2798.44								Not Reliable	Not Found	Not Found	Not Found	Not Found	Not Found	High	High	1.629e-05	4.81e-06	2.95		Not Used	Not Used	R.TVTVWELISSEYFTAEQRQELLR.Q	[3387-3409]
	FALSE	High	[R].VAQLLER.[W]		0.0053332	0.000486314	1	6	3	Q15149	Q15149 [1318-1324]		0	828.494	32.875	0.999823	22.89	5.9	194.1	39.41	10.44		High	High	Peak Found	Peak Found	Peak Found	Peak Found	High	0.0001576	0.001094	1.12	17.19	Used	Used	R.VAQLLER.W	[1318-1324]
	FALSE	High	[R].VDGAEWGVDLPSVEAQLGSHR.[G]		6.59443e-10	5.57461e-05	1	6	3	Q15149	Q15149 [676-696]		0	2222.08	100	1.95636e-17			200		4.49		Not Found	Not Found	Not Found	High	Peak Found	High	High	1.629e-05	4.464e-11	3.97	50.97	Used	Used	R.VDGAEWGVDLPSVEAQLGSHR.G	[676-696]
	FALSE	High	[R].VLADPSDDTK.[G]		0.000588662	9.46111e-05	1	8	7	Q15149	Q15149 [2979-2988]; [3638-3647]		0	1060.52	18.989	0.762059	48.7	10	190	40.9	23.05		Peak Found	Peak Found	High	High	High	High	High	2.351e-05	0.0001561	1.7	11.29	Used	Used	R.VLADPSDDTK.G; R.VLADPSDDTK.G	[2979-2988]; [3638-3647]
	FALSE	High	[R].VLADPSDDTKGFFDPNTHENLTYLQLLER.[C]		1.74493e-12	5.57461e-05	1	6	5	Q15149	Q15149 [2979-3007]		1	3348.64	100	1.95636e-17			200		23.16		Not Found	Not Found	Not Found	High	High	High	High	1.629e-05	7.269e-14	4.63	56.61	Used	Used	R.VLADPSDDTKGFFDPNTHENLTYLQLLER.C	[2979-3007]
	FALSE	High	[R].VLADPSDDTKGFFDPNTHENLTYR.[Q]		1.06042e-13	5.57461e-05	1	6	9	Q15149	Q15149 [3638-3661]		1	2752.28	52.849	0.721284	68.31	3.9	196.1	67.2	35.86		Peak Found	Peak Found	Peak Found	High	High	High	High	1.629e-05	6.499e-15	5.73	39.68	Used	Used	R.VLADPSDDTKGFFDPNTHENLTYR.Q	[3638-3661]
	FALSE	High	[K].VLALPEPSPAAPTLR.[S]		3.06216e-07	5.57461e-05	1	6	15	Q15149	Q15149 [1187-1201]		0	1531.88	30.428	0.989538	15.89	6.4	193.6	51.06	7.92		High	High	High	High	High	High	High	1.629e-05	3.442e-08	2.88	42.48	Used	Used	K.VLALPEPSPAAPTLR.S	[1187-1201]
	FALSE	High	[R].VIDRELYQQLQR.[G]		4.04679e-07	5.57461e-05	1	6	12	Q15149	Q15149 [3128-3139]		1	1560.85	32.81	0.892617	19.3	5.9	194.1	37.75	11.29		High	High	High	High	High	High	High	1.629e-05	4.644e-08	3.5	28.73	Used	Used	R.VIDRELYQQLQR.G	[3128-3139]
	FALSE	High	[R].VPDVQDGVR.[A]		0.00160495	0.000139604	1	6	16	Q15149	Q15149 [402-410]		0	984.511	26.599	0.914178	25.73	7.2	192.8	38.8	13.11		High	High	High	High	High	High	High	3.326e-05	0.0003776	2.27	15.62	Used	Used	R.VPDVQDGVR.A	[402-410]
	FALSE	High	[R].VPLDEALQR.[G]		0.00440191	0.000406921	1	6	10	Q15149	Q15149 [4543-4551]		0	1040.57	25.556	0.91963	14.29	7.5	192.5	44.95	6.77		High	High	High	High	High	High	High	0.0001426	0.0009066	2.17	25.47	Used	Used	R.VPLDEALQR.G	[4543-4551]
	FALSE	High	[K].VPPGYHPLDVEKEWGK.[L]		1.13215e-08	5.57461e-05	1	6	16	Q15149	Q15149 [494-509]		1	1850.94	100	1.95636e-17			200		4.64		Not Found	Not Found	Not Found	High	High	High	High	1.629e-05	9.708e-10	2.64	30.37	Used	Used	K.VPPGYHPLDVEKEWGK.L	[494-509]
	FALSE	High	[R].VPVDVAYQR.[G]		0.000199929	9.46111e-05	1	8	14	Q15149	Q15149 [3620-3628]		0	1046.56	28.44	0.941619	19.59	6.8	193.2	41.44	4.14		High	High	High	High	High	High	High	2.351e-05	4.662e-05	2.62	20.17	Used	Used	R.VPVDVAYQR.G	[3620-3628]
	FALSE	High	[R].VPVDVAYR.[RC]		0.000291655	9.46111e-05	1	8	15	Q15149	Q15149 [2961-2968]		0	918.504	34.932	0.895299	58.32	5.6	194.4	50.95	7.26		Peak Found	Peak Found	High	High	High	High	High	2.351e-05	7.432e-05	2.36	20.36	Used	Used	R.VPVDVAYR.R	[2961-2968]
	FALSE	High	[R].VPVDVAYRR.[G]		0.000580592	9.46111e-05	1	8	12	Q15149	Q15149 [2961-2969]		1	1074.61	31.616	0.994896	29.38	6.4	193.6	38.84	13.2		Peak Found	Peak Found	High	High	High	High	High	2.351e-05	0.0001544	2.16	14.64	Used	Used	R.VPVDVAYRR.G	[2961-2969]
	FALSE	High	[R].VQMEELSK.[L]		0.0135225	0.00121756	1	5	3	Q15149	Q15149 [2372-2379]		0	963.482								No Quan Values	Not Found	Not Found	Not Found	High	High	High	High	0.0003494	0.002901	2.07		Not Used	Not Used	R.VQMEELSK.L	[2372-2379]
	FALSE	High	[K].VQSGSESVIQEYVDLR.[T]		1.1507e-10	5.57461e-05	1	6	14	Q15149	Q15149 [1442-1457]		0	1808.9	90.077	0.448794	18.08	2.2	197.8	46.73	7.42		High	Peak Found	High	High	High	High	High	1.629e-05	6.771e-12	4.68	46.97	Used	Used	K.VQSGSESVIQEYVDLR.T	[1442-1457]
	FALSE	High	[K].VRAEMEVLLASK.[A]	1xOxidation [M5]	0.00159243	0.000139604	1	5	6	Q15149	Q15149 [1897-1908]		1	1361.75	100	1.95636e-17			200		19.79		Not Found	Not Found	Not Found	High	High	High	High	3.326e-05	0.0003741	2.23	19.41	Used	Used	K.VRAEMEVLLASK.A	[1897-1908]
	FALSE	High	[K].VSITEAMHR.[N]		0.000889808	9.46111e-05	1	6	8	Q15149	Q15149 [4429-4437]		0	1043.53	42.15	0.84071	13.77	4.7	195.3	36.63	6.28		High	Peak Found	High	High	High	High	High	2.351e-05	0.0002271	2.9	17.36	Used	Used	K.VSITEAMHR.N	[4429-4437]
	FALSE	High	[K].VSIYEAMR.[R]		0.00486708	0.000448906	1	6	11	Q15149	Q15149 [3506-3513]		0	968.487	38.077	0.889299	28.53	5.3	194.7	39.22	18.56		High	High	High	High	High	High	High	0.0001509	0.001	2.39	27.94	Used	Used	K.VSIYEAMR.R	[3506-3513]
	FALSE	High	[K].VTLVQTLEIQR.[Q]		2.74443e-06	5.57461e-05	1	5	12	Q15149	Q15149 [2565-2575]		0	1299.76	100	1.95636e-17	29.49	1.8	198.2	45.58	12.62		High	Peak Found	High	High	High	High	High	1.629e-05	3.694e-07	2.91	40.79	Used	Used	K.VTLVQTLEIQR.Q	[2565-2575]
	FALSE	High	[R].VVIVDPETGKEMSVYEAYR.[K]		2.26895e-10	5.57461e-05	1	6	10	Q15149	Q15149 [4278-4296]		1	2185.08	49.659	0.520322	4.42	3.9	196.1		8.79		Not Found	Not Found	Peak Found	High	High	High	High	1.629e-05	1.408e-11	3.15	41.54	Used	Used	R.VVIVDPETGKEMSVYEAYR.K	[4278-4296]
	FALSE	High	[R].VVIVDPETGKEMSVYEAYRK.[G]		3.71456e-08	5.57461e-05	1	6	11	Q15149	Q15149 [4278-4297]		2	2313.18	100	1.95636e-17	21.63	1.3	198.7		15.42		Not Found	Not Found	Peak Found	High	High	High	High	1.629e-05	3.505e-09	3.15	35.55	Used	Used	R.VVIVDPETGKEMSVYEAYRK.G	[4278-4297]
	FALSE	High	[R].VVIVDPETGKEMSVYEAYRK.[G]	1xOxidation [M12]	0.000184238	9.46111e-05	1	6	3	Q15149	Q15149 [4278-4297]		2	2329.17	100	1.95636e-17			200		1.87		Not Found	Not Found	Not Found	Peak Found	High	High	High	2.351e-05	4.216e-05	2.55	29.85	Used	Used	R.VVIVDPETGKEMSVYEAYRK.G	[4278-4297]
	FALSE	High	[R].WQAVLAQTDVR.[Q]		5.73853e-06	5.57461e-05	1	6	13	Q15149	Q15149 [1325-1335]		0	1286.69	45.877	0.893803	23.93	4.4	195.6	39.72	9.95		High	High	High	High	High	High	High	1.629e-05	8.196e-07	2.68	32.11	Used	Used	R.WQAVLAQTDVR.Q	[1325-1335]
	FALSE	High	[R].YASGSSASLGGPESAVA.[-]		0.000883116	9.46111e-05	1	6	4	Q15149	Q15149 [4668-4684]		0	1510.7	26.391	0.886703	28.35	7.3	192.7	49.27	10.55		Peak Found	Peak Found	Peak Found	High	High	High	High	2.351e-05	0.0002259	3.09	30.18	Used	Used	R.YASGSSASLGGPESAVA.-	[4668-4684]
	FALSE	High	[R].YLQDLLAWVEENQHR.[V]		1.34845e-09	5.57461e-05	1	6	1	Q15149	Q15149 [661-675]		0	1913.95	100	1.95636e-17			200		19.3		Not Found	Not Found	Not Found	Peak Found	Peak Found	High	High	1.629e-05	9.687e-11	4.13	57.9	Used	Used	R.YLQDLLAWVEENQHR.V	[661-675]
FALSE	High	Master Protein	P35579	Myosin-9 OS=Homo sapiens OX=9606 GN=MYH9 PE=1 SV=4	0	2852.49	62	169	2034	169	1960	226.4	5.6	5397.78	169	cell cycle OR cell proliferation;cell organization and biogenesis;protein metabolism;stress response;transport;developmental processes;signal transduction;other biological processes	plasma membrane;other membranes;cytosol;cytoskeleton;nucleus;other cell component	signal transduction activity or receptor binding;cytoskeletal activity;other molecular function	Pf00063, Pf01576, Pf02736	4627	ENSG00000100345	MYH9	A8K6E4; hsa:4627; O60805; P35579; Q60FE2; Q86T83	Regulation of actin dynamics for phagocytic cup formation; FCGR3A-mediated phagocytosis; Sensory processing of sound by inner hair cells of the cochlea; Sensory processing of sound by outer hair cells of the cochlea; Translocation of SLC2A4 (GLUT4) to the plasma membrane; Signaling by ALK fusions and activated point mutants; RHO GTPases activate CIT; EPHA-mediated growth cone collapse; Sema4D ind…	Primary focal segmental glomerulosclerosis (FSGS); VEGFA-VEGFR2 signaling; Nephrotic syndrome; HDAC6 interactions in the central nervous system	17	0	68.492	8.87468e+07	3.67112e+07	1.15222e+08	6.04396e+09	7.30837e+09	6.87821e+09	High	High	High	High	High	High	1	Met-loss+Acetyl [N-Term]
	Checked	Confidence	Annotated Sequence	Modifications	Qvality PEP	Qvality q-value	# Protein Groups	# Proteins	# PSMs	Master Protein Accessions	Positions in Master Proteins	Modifications in Master Proteins	# Missed Cleavages	Theo. MH+ [Da]	Abundance Ratio: (Flag_R) / (Flag_H)	Abundance Ratio Adj. P-Value: (Flag_R) / (Flag_H)	Abundance Ratio Variability [%]: (Flag_R) / (Flag_H)	Abundances (Grouped): Flag_H	Abundances (Grouped): Flag_R	Abundances (Grouped) CV [%]: Flag_H	Abundances (Grouped) CV [%]: Flag_R	Quan Info	Found in Sample: [S7] F7: Sample, 1, Flag_H	Found in Sample: [S8] F8: Sample, 2, Flag_H	Found in Sample: [S9] F9: Sample, 3, Flag_H	Found in Sample: [S10] F10: Sample, 1, Flag_R	Found in Sample: [S11] F11: Sample, 2, Flag_R	Found in Sample: [S12] F12: Sample, 3, Flag_R	Confidence (by Search Engine): Sequest HT	Percolator q-Value (by Search Engine): Sequest HT	Percolator PEP (by Search Engine): Sequest HT	XCorr (by Search Engine): Sequest HT	Top Apex RT [min]	Quan Usage	Quan Ratio Usage	Sequence in Protein	Positions in Proteins
	FALSE	High	[K].ADEWLMK.[N]		0.00245396	0.00023588	1	4	10	P35579	P35579 [581-587]		0	892.423	100	1.95636e-17	13.06	1.7	198.3		10.3		Not Found	Not Found	Peak Found	High	High	High	High	6.57e-05	0.0005396	1.62	28.55	Used	Used	K.ADEWLMK.N	[581-587]
	FALSE	High	[K].ADEWLMK.[N]	1xOxidation [M6]	0.0623459	0.0046992	1	4	5	P35579	P35579 [581-587]		0	908.418	100	1.95636e-17			200		4.67		Not Found	Not Found	Not Found	High	High	High	High	0.001331	0.01498	1.01	19.93	Used	Used	K.ADEWLMK.N	[581-587]
	FALSE	High	[KR].AGKLDPHLVLDQLR.[C]		1.64707e-09	5.57461e-05	1	4	16	P35579	P35579 [680-693]		1	1574.9	84.456	0.523363	36.71	2.3	197.7	39.62	11.79		High	Peak Found	High	High	High	High	High	1.629e-05	1.201e-10	4.02	37.13	Used	Used	K.AGKLDPHLVLDQLR.C	[680-693]
	FALSE	High	[R].AGVLAHLEEER.[D]		2.71025e-08	5.57461e-05	1	4	20	P35579	P35579 [765-775]		0	1223.64	44.204	0.95342	25.56	4.7	195.3	42.23	15.14		High	Peak Found	High	High	High	High	High	1.629e-05	2.488e-09	3.85	24.61	Used	Used	R.AGVLAHLEEER.D	[765-775]
	FALSE	High	[R].AGVLAHLEEERDLK.[I]		1.40554e-10	5.57461e-05	1	4	14	P35579	P35579 [765-778]		1	1579.84	86.613	0.568498	4.48	2.3	197.7	1.82	6.92		Peak Found	Not Found	High	High	High	High	High	1.629e-05	8.424e-12	4.45	27.08	Used	Used	R.AGVLAHLEEERDLK.I	[765-778]
	FALSE	High	[K].AKQTLENERGELANEVK.[V]		2.18156e-13	5.57461e-05	1	2	20	P35579	P35579 [1218-1234]		2	1929	40.72	0.754606	37.08	4.8	195.2	51.33	7.18		High	High	High	High	High	High	High	1.629e-05	1.156e-14	4.33	18.27	Used	Used	K.AKQTLENERGELANEVK.V	[1218-1234]
	FALSE	High	[R].ALEEAMEQK.[A]		0.000744428	9.46111e-05	1	2	10	P35579	P35579 [1484-1492]		0	1048.5	92.286	0.472438	37.76	2.1	197.9	37.59	15.97		Peak Found	Peak Found	Peak Found	High	High	High	High	2.351e-05	0.0001942	2.42	14.29	Used	Used	R.ALEEAMEQK.A	[1484-1492]
	FALSE	High	[R].ALEEAMEQK.[A]	1xOxidation [M6]	0.000415439	9.46111e-05	1	2	3	P35579	P35579 [1484-1492]		0	1064.49	100	1.95636e-17			200		27.38		Not Found	Not Found	Not Found	High	High	High	High	2.351e-05	0.0001103	2.47	10.03	Used	Used	R.ALEEAMEQK.A	[1484-1492]
	FALSE	High	[R].ALEEAMEQKAELER.[L]		5.23256e-11	5.57461e-05	1	2	17	P35579	P35579 [1484-1497]		1	1646.81	85.72	0.538625	29.51	2.7	197.3	42.01	11.72		High	High	High	High	High	High	High	1.629e-05	2.877e-12	4.99	26.11	Used	Used	R.ALEEAMEQKAELER.L	[1484-1497]
	FALSE	High	[R].ALEEAMEQKAELER.[L]	1xOxidation [M6]	1.51306e-09	5.57461e-05	1	2	14	P35579	P35579 [1484-1497]		1	1662.8	62.165	0.671051	42.83	3.2	196.8	38.85	14.79		Peak Found	Peak Found	High	High	High	High	High	1.629e-05	1.102e-10	4.46	16.18	Used	Used	R.ALEEAMEQKAELER.L	[1484-1497]
	FALSE	High	[K].ALELDSNLYR.[I]		2.21823e-05	5.57461e-05	1	2	34	P35579	P35579 [746-755]		0	1193.62	58.158	0.913513	49.51	3.4	196.6	45.86	11.94		High	High	High	High	High	High	High	1.629e-05	3.583e-06	2.61	34.92	Used	Used	K.ALELDSNLYR.I	[746-755]
	FALSE	High	[R].ALEQQVEEMK.[T]		1.47703e-05	5.57461e-05	1	2	6	P35579	P35579 [1529-1538]		0	1204.59	69.453	0.625358	7.73	2.8	197.2		6.19		Not Found	Not Found	Peak Found	High	High	High	High	1.629e-05	2.295e-06	2.71	23.24	Used	Used	R.ALEQQVEEMK.T	[1529-1538]
	FALSE	High	[R].ALEQQVEEMK.[T]	1xOxidation [M9]	0.000312074	9.46111e-05	1	2	4	P35579	P35579 [1529-1538]		0	1220.58	45.439	0.689871	0.64	4.3	195.7		1.44		Not Found	Not Found	Peak Found	High	High	High	High	2.351e-05	8.034e-05	1.81	13.41	Used	Used	R.ALEQQVEEMK.T	[1529-1538]
	FALSE	High	[R].ALEQQVEEMKTQLEELEDELQATEDAK.[L]		1.00827e-15	5.57461e-05	1	2	5	P35579	P35579 [1529-1555]		1	3147.49	100	1.95636e-17			200		23.89		Not Found	Not Found	Not Found	High	High	High	High	1.629e-05	1.582e-16	7.54	60.55	Used	Used	R.ALEQQVEEMKTQLEELEDELQATEDAK.L	[1529-1555]
	FALSE	High	[R].ALEQQVEEMKTQLEELEDELQATEDAK.[L]	1xOxidation [M9]	9.38433e-15	5.57461e-05	1	2	7	P35579	P35579 [1529-1555]		1	3163.48	100	1.95636e-17			200		26.76		Not Found	Not Found	Not Found	High	High	High	High	1.629e-05	9.373e-16	6.57	56.86	Used	Used	R.ALEQQVEEMKTQLEELEDELQATEDAK.L	[1529-1555]
	FALSE	High	[R].ALEQQVEEMKTQLEELEDELQATEDAKLR.[L]	1xOxidation [M9]	2.47773e-13	5.57461e-05	1	2	3	P35579	P35579 [1529-1557]		2	3432.67	100	1.95636e-17			200		39.57		Not Found	Not Found	Not Found	Peak Found	High	High	High	1.629e-05	1.278e-14	4.83	56.23	Used	Used	R.ALEQQVEEMKTQLEELEDELQATEDAKLR.L	[1529-1557]
	FALSE	High	[K].ANLQIDQINTDLNLER.[S]		5.49257e-11	5.57461e-05	1	2	9	P35579	P35579 [1755-1770]		0	1869.97	97.615	0.40717	52.14	2	198	60.3	13.67		High	Peak Found	High	High	High	High	High	1.629e-05	3.048e-12	5.05	46.67	Used	Used	K.ANLQIDQINTDLNLER.S	[1755-1770]
	FALSE	High	[K].AQTKEQADFAIEALAK.[A]		1.49482e-09	5.57461e-05	1	4	16	P35579	P35579 [404-419]		1	1733.91	36.171	0.786649	12.36	5.3	194.7	5.64	20.93		Peak Found	Not Found	Peak Found	High	High	High	High	1.629e-05	1.082e-10	4.15	33.11	Used	Used	K.AQTKEQADFAIEALAK.A	[404-419]
	FALSE	High	[K].ASITALEAK.[I]		0.000190932	9.46111e-05	1	2	7	P35579	P35579 [1807-1815]		0	903.515	41.05	0.776229	16.94	4.4	195.6	15.19	11.91		High	Not Found	Peak Found	High	High	High	High	2.351e-05	4.424e-05	2.36	18.51	Used	Used	K.ASITALEAK.I	[1807-1815]
	FALSE	High	[R].ASREEILAQAK.[E]		8.91353e-06	5.57461e-05	1	2	29	P35579	P35579 [1659-1669]		1	1215.67	95.961	0.423696	47.1	2.1	197.9	51.78	10.77		High	Peak Found	High	High	High	High	High	1.629e-05	1.323e-06	3.29	12.18	Used	Used	R.ASREEILAQAK.E	[1659-1669]
	FALSE	High	[R].ASREEILAQAKENEK.[K]		1.95177e-09	5.57461e-05	1	2	20	P35579	P35579 [1659-1673]		2	1715.89	80.178	0.622943	25.13	2.5	197.5	47.15	14.24		Peak Found	Peak Found	High	High	High	High	High	1.629e-05	1.446e-10	3.69	13.27	Used	Used	R.ASREEILAQAKENEK.K	[1659-1673]
	FALSE	High	[R].DELADEIANSSGK.[G]		5.33733e-06	5.57461e-05	1	2	3	P35579	P35579 [1704-1716]		0	1348.62	100	1.95636e-17			200		52.22		Not Found	Not Found	Not Found	High	High	High	High	1.629e-05	7.57e-07	2.78	30.02	Used	Used	R.DELADEIANSSGK.G	[1704-1716]
	FALSE	High	[K].DFSALESQLQDTQELLQEENR.[Q]		1.73271e-13	5.57461e-05	1	2	10	P35579	P35579 [1302-1322]		0	2493.17	100	1.95636e-17			200		12.84		Not Found	Not Found	Not Found	High	High	High	High	1.629e-05	9.612e-15	5.49	59.71	Used	Used	K.DFSALESQLQDTQELLQEENR.Q	[1302-1322]
	FALSE	High	[K].DFSALESQLQDTQELLQEENRQK.[L]		1.31648e-15	5.57461e-05	1	2	8	P35579	P35579 [1302-1324]		1	2749.33	100	1.95636e-17	6.51	0.1	199.9		13.72		Peak Found	Not Found	Not Found	High	High	High	High	1.629e-05	1.953e-16	6.87	57.23	Used	Used	K.DFSALESQLQDTQELLQEENRQK.L	[1302-1324]
	FALSE	High	[K].DLEAHIDSANKNRDEAIK.[Q]		9.00057e-08	5.57461e-05	1	2	5	P35579	P35579 [1621-1638]		2	2039.02	100	1.95636e-17			200		27.5		Not Found	Not Found	Not Found	High	High	High	High	1.629e-05	9.154e-09	3.53	17.06	Used	Used	K.DLEAHIDSANKNRDEAIK.Q	[1621-1638]
	FALSE	High	[K].DLEGLSQR.[H]		0.0390475	0.00347512	1	2	10	P35579	P35579 [1393-1400]		0	917.469	73.144	0.672731	67.05	2.7	197.3	64.57	9.78		Peak Found	High	High	High	High	High	High	0.0009735	0.009831	2.35	19.68	Used	Used	K.DLEGLSQR.H	[1393-1400]
	FALSE	High	[K].DLEGLSQRHEEK.[V]		2.40228e-06	5.57461e-05	1	2	8	P35579	P35579 [1393-1404]		1	1440.71	32.086	0.991734	58.56	9.8	190.2	37.65	35.9		Peak Found	High	Peak Found	High	High	High	High	1.629e-05	3.198e-07	3.6	10.72	Used	Used	K.DLEGLSQRHEEK.V	[1393-1404]
	FALSE	High	[R].DLGEELEALK.[T]		0.000850524	9.46111e-05	1	3	3	P35579	P35579 [1136-1145]		0	1116.58	100	1.95636e-17			200		14.47		Not Found	Not Found	Not Found	High	High	High	High	2.351e-05	0.0002194	2.06	46.73	Used	Used	R.DLGEELEALK.T	[1136-1145]
	FALSE	High	[K].DVDRIIGLDQVAGMSETALPGAFK.[T]		3.70025e-12	5.57461e-05	1	1	5	P35579	P35579 [614-637]		1	2503.29	100	1.95636e-17			200		14.94		Not Found	Not Found	Not Found	High	High	High	High	1.629e-05	1.645e-13	6.33	57.93	Used	Used	K.DVDRIIGLDQVAGMSETALPGAFK.T	[614-637]
	FALSE	High	[K].DVDRIIGLDQVAGMSETALPGAFK.[T]	1xOxidation [M14]	4.2621e-10	5.57461e-05	1	1	4	P35579	P35579 [614-637]		1	2519.28	100	1.95636e-17			200		14.84		Not Found	Not Found	Not Found	High	High	Peak Found	High	1.629e-05	2.785e-11	4.65	54.79	Used	Used	K.DVDRIIGLDQVAGMSETALPGAFK.T	[614-637]
	FALSE	High	[K].DVLLQVDDERR.[N]		1.18277e-05	5.57461e-05	1	2	4	P35579	P35579 [1846-1856]		1	1357.71	92.436	0.476947	46.76	2.1	197.9	46.93	3.04		Peak Found	Peak Found	Peak Found	High	High	Peak Found	High	1.629e-05	1.802e-06	3.32	25.47	Used	Used	K.DVLLQVDDERR.N	[1846-1856]
	FALSE	High	[R].EEILAQAK.[E]		0.0156546	0.00140708	1	2	3	P35579	P35579 [1662-1669]		0	901.499	39.925	0.585438	33.71	4.9	195.1		38.09		Not Found	Not Found	Peak Found	High	Peak Found	High	High	0.0003876	0.00341	1.49	14.11	Used	Used	R.EEILAQAK.E	[1662-1669]
	FALSE	High	[R].EEILAQAKENEK.[K]		6.48522e-05	5.57461e-05	1	2	6	P35579	P35579 [1662-1673]		1	1401.72	29.929	0.755878	1.61	6.5	193.5		23.43		Peak Found	Not Found	Not Found	High	High	High	High	1.629e-05	1.187e-05	1.91	12.56	Used	Used	R.EEILAQAKENEK.K	[1662-1673]
	FALSE	High	[R].ELEDATETADAMNR.[E]		1.15293e-08	5.57461e-05	1	2	8	P35579	P35579 [1899-1912]		0	1565.67	100	1.95636e-17	19.77	1.8	198.2	39.49	8.87		High	High	High	High	High	High	High	1.629e-05	9.911e-10	4.41	24.53	Used	Used	R.ELEDATETADAMNR.E	[1899-1912]
	FALSE	High	[R].ELEDATETADAMNR.[E]	1xOxidation [M12]	3.97069e-08	5.57461e-05	1	2	4	P35579	P35579 [1899-1912]		0	1581.67	62.729	0.668348	50.37	3.1	196.9	56.29	17.27		Peak Found	Peak Found	High	Peak Found	High	High	High	1.629e-05	3.762e-09	3.33	16.26	Used	Used	R.ELEDATETADAMNR.E	[1899-1912]
	FALSE	High	[R].ELEDATETADAMNREVSSLK.[N]		2.9568e-12	5.57461e-05	1	2	12	P35579	P35579 [1899-1918]		1	2209.03	43.302	0.819036	31.33	4	196	18.39	21.27		Peak Found	Not Found	Peak Found	High	High	High	High	1.629e-05	1.286e-13	3.37	41.15	Used	Used	R.ELEDATETADAMNREVSSLK.N	[1899-1918]
	FALSE	High	[R].ELEDATETADAMNREVSSLK.[N]	1xOxidation [M12]	2.79471e-06	5.57461e-05	1	2	3	P35579	P35579 [1899-1918]		1	2225.02	16.795	0.875427	19.48	10.9	189.1	8.7	25.31		Peak Found	Not Found	Peak Found	Peak Found	High	High	High	1.629e-05	3.764e-07	1.7	25.72	Used	Used	R.ELEDATETADAMNREVSSLK.N	[1899-1918]
	FALSE	High	[R].ELESQISELQEDLESER.[A]		9.94899e-11	5.57461e-05	1	2	11	P35579	P35579 [1108-1124]		0	2033.95	90.901	0.468536	37.07	2	198	39.17	16.22		Peak Found	Peak Found	Peak Found	High	High	High	High	1.629e-05	5.79e-12	4.33	53.55	Used	Used	R.ELESQISELQEDLESER.A	[1108-1124]
	FALSE	High	[R].ELESQISELQEDLESERASR.[N]		9.81525e-06	5.57461e-05	1	2	1	P35579	P35579 [1108-1127]		1	2348.12	12.429	0.743675	43.99	20.1	179.9	38.67	31.23		Peak Found	Peak Found	Peak Found	Peak Found	High	Peak Found	High	1.629e-05	1.466e-06	2.87	47.27	Used	Used	R.ELESQISELQEDLESERASR.N	[1108-1127]
	FALSE	High	[R].EMEAELEDER.[K]		0.000251641	9.46111e-05	1	2	8	P35579	P35579 [1593-1602]		0	1250.52	100	1.95636e-17			200		10.1		Not Found	Not Found	Not Found	High	High	High	High	2.351e-05	6.224e-05	2.28	20.83	Used	Used	R.EMEAELEDER.K	[1593-1602]
	FALSE	High	[R].EMEAELEDER.[K]	1xOxidation [M2]	0.000493942	9.46111e-05	1	2	5	P35579	P35579 [1593-1602]		0	1266.52	100	1.95636e-17			200		21.04		Not Found	Not Found	Not Found	High	High	High	High	2.351e-05	0.0001318	1.96	13.27	Used	Used	R.EMEAELEDER.K	[1593-1602]
	FALSE	High	[R].EMEAELEDERK.[Q]		1.2485e-05	5.57461e-05	1	2	17	P35579	P35579 [1593-1603]		1	1378.62	100	1.95636e-17			200		5.19		Not Found	Not Found	Not Found	High	High	High	High	1.629e-05	1.911e-06	2.52	14.25	Used	Used	R.EMEAELEDERK.Q	[1593-1603]
	FALSE	High	[R].EMEAELEDERKQR.[S]		2.28532e-05	5.57461e-05	1	2	23	P35579	P35579 [1593-1605]		2	1662.78	79.572	0.619916	41.85	2.5	197.5	42.19	17.92		High	High	High	High	High	High	High	1.629e-05	3.7e-06	2.72	12.18	Used	Used	R.EMEAELEDERKQR.S	[1593-1605]
	FALSE	High	[R].EMEAELEDERKQR.[S]	1xOxidation [M2]	0.000697376	9.46111e-05	1	2	4	P35579	P35579 [1593-1605]		2	1678.77	13.081	0.85682	16.31	14.2	185.8		15.46		Peak Found	Not Found	Not Found	High	High	Not Found	High	2.351e-05	0.0001833	2.79	10.06	Used	Used	R.EMEAELEDERKQR.S	[1593-1605]
	FALSE	High	[K].EQADFAIEALAK.[A]		3.18629e-05	5.57461e-05	1	4	18	P35579	P35579 [408-419]		0	1305.67	7.867	0.810856	5.13	22.4	177.6	2.4	13.23		Peak Found	Not Found	Peak Found	High	High	High	High	1.629e-05	5.327e-06	2.86	43.27	Used	Used	K.EQADFAIEALAK.A	[408-419]
	FALSE	High	[R].EQEVNILK.[K]		0.00741481	0.000735285	1	2	12	P35579	P35579 [1166-1173]		0	972.536	46.039	0.972293	40.1	4.3	195.7	49.2	6.91		High	High	High	High	High	High	High	0.0002198	0.001527	1.61	20.65	Used	Used	R.EQEVNILK.K	[1166-1173]
	FALSE	High	[R].EQEVNILKK.[T]		0.00318271	0.000277861	1	2	17	P35579	P35579 [1166-1174]		1	1100.63	63.74	0.828634	49.54	3.1	196.9	56.7	13.05		High	High	High	High	High	High	High	9.553e-05	0.0006789	2.21	12.96	Used	Used	R.EQEVNILKK.T	[1166-1174]
	FALSE	High	[R].EQLEEEEEAKHNLEK.[Q]		6.68132e-09	5.57461e-05	1	2	11	P35579	P35579 [1343-1357]		1	1854.87	100	1.95636e-17			200		3.86		Not Found	Not Found	Not Found	High	High	High	High	1.629e-05	5.471e-10	4.3	15.29	Used	Used	R.EQLEEEEEAKHNLEK.Q	[1343-1357]
	FALSE	High	[K].ERNTDQASMPDNTAAQK.[V]		2.47773e-13	5.57461e-05	1	4	5	P35579	P35579 [357-373]		1	1876.85	100	1.95636e-17			200		10.76		Not Found	Not Found	Not Found	High	High	High	High	1.629e-05	1.278e-14	5.84	10.17	Used	Used	K.ERNTDQASMPDNTAAQK.V	[357-373]
	FALSE	High	[K].ERNTDQASMPDNTAAQK.[V]	1xOxidation [M9]	0.000434127	9.46111e-05	1	4	3	P35579	P35579 [357-373]		1	1892.84	100	1.95636e-17			200		40.27		Not Found	Not Found	Not Found	High	High	High	High	2.351e-05	0.0001154	2.8	8.78	Used	Used	K.ERNTDQASMPDNTAAQK.V	[357-373]
	FALSE	High	[K].FDQLLAEEK.[TSNA]		0.000139816	9.46111e-05	1	6	11	P35579	P35579 [1446-1454]		0	1092.56	50.372	0.764561	39.34	3.9	196.1	52.1	11.43		High	High	Peak Found	High	High	High	High	2.351e-05	2.957e-05	3.13	26.39	Used	Used	K.FDQLLAEEK.T	[1446-1454]
	FALSE	High	[R].FLSNGHVTIPGQQDKDMFQETMEAMR.[I]		2.96253e-10	5.57461e-05	1	2	3	P35579	P35579 [302-327]		1	3010.39	100	1.95636e-17			200		6.31		Not Found	Not Found	Not Found	High	Peak Found	High	High	1.629e-05	1.883e-11	4.27	48.22	Used	Used	R.FLSNGHVTIPGQQDKDMFQETMEAMR.I	[302-327]
	FALSE	High	[R].FLSNGHVTIPGQQDKDMFQETMEAMR.[I]	1xOxidation [M]	5.62739e-11	5.57461e-05	1	2	10	P35579	P35579 [302-327]		1	3026.38	100	1.95636e-17			200		15.59		Not Found	Not Found	Not Found	High	High	High	High	1.629e-05	3.131e-12	3.58	42.65	Used	Used	R.FLSNGHVTIPGQQDKDMFQETMEAMR.I	[302-327]
	FALSE	High	[K].FVSELWK.[D]		0.0582893	0.00435724	1	2	6	P35579	P35579 [607-613]		0	908.488	44.616	0.401138	19	4.4	195.6		25.11		Not Found	Not Found	Peak Found	High	High	High	High	0.001242	0.01415	1.54	35.18	Used	Used	K.FVSELWK.D	[607-613]
	FALSE	High	[K].FVSELWKDVDR.[I]		3.23149e-06	5.57461e-05	1	1	7	P35579	P35579 [607-617]		1	1393.71	100	1.95636e-17			200		6.47		Not Found	Not Found	Not Found	High	High	High	High	1.629e-05	4.396e-07	3.42	38.79	Used	Used	K.FVSELWKDVDR.I	[607-617]
	FALSE	High	[K].GAGDGSDEEVDGKADGAEAKPAE.[-]		2.96904e-06	5.57461e-05	1	2	2	P35579	P35579 [1938-1960]		1	2174.93	100	1.95636e-17			200		12.18		Not Found	Not Found	Not Found	High	Peak Found	High	High	1.629e-05	4.008e-07	2.69	11.94	Used	Used	K.GAGDGSDEEVDGKADGAEAKPAE.-	[1938-1960]
	FALSE	High	[K].GALALEEK.[R]		0.00693645	0.000698011	1	2	7	P35579	P35579 [1717-1724]		0	830.462	24.893	0.990728	59.63	7.9	192.1	49.02	29.31		Peak Found	Peak Found	High	High	High	High	High	0.0002029	0.001421	1.58	15.37	Used	Used	K.GALALEEK.R	[1717-1724]
	FALSE	High	[K].GALALEEKR.[R]		0.00102077	9.46111e-05	1	2	10	P35579	P35579 [1717-1725]		1	986.563	6.8	0.737807	50.03	28.2	171.8	25.55	42.06		High	High	High	High	High	High	High	2.351e-05	0.0002565	1.81	10.89	Used	Used	K.GALALEEKR.R	[1717-1725]
	FALSE	High	[R].GDLPFVVPR.[R]		0.0068943	0.000655462	1	2	8	P35579	P35579 [1924-1932]		0	999.562	52.594	0.752099	23.89	3.7	196.3	46.47	11.72		High	High	High	High	Peak Found	High	High	0.0002029	0.001416	2.24	40.92	Used	Used	R.GDLPFVVPR.R	[1924-1932]
	FALSE	High	[K].HEAMITDLEER.[L]		1.12685e-06	5.57461e-05	1	2	2	P35579	P35579 [1025-1035]		0	1343.63	100	1.95636e-17			200		4.89		Not Found	Not Found	Not Found	High	High	Peak Found	High	1.629e-05	1.403e-07	2.68	24.14	Used	Used	K.HEAMITDLEER.L	[1025-1035]
	FALSE	High	[K].HEAMITDLEER.[L]	1xOxidation [M4]	0.00320597	0.000277861	1	2	1	P35579	P35579 [1025-1035]		0	1359.62								No Quan Values	Not Found	Not Found	Not Found	Not Found	Not Found	High	High	9.553e-05	0.0006825	2.01		Not Used	Not Used	K.HEAMITDLEER.L	[1025-1035]
	FALSE	High	[R].HEMPPHIYAITDTAYR.[S]		9.54489e-10	5.57461e-05	1	5	21	P35579	P35579 [144-159]		0	1914.92	7.508	0.394808	10.32	23.5	176.5	8.59	7.54		Peak Found	Peak Found	Peak Found	High	High	High	High	1.629e-05	6.68e-11	5.32	29.85	Used	Used	R.HEMPPHIYAITDTAYR.S	[144-159]
	FALSE	High	[R].HEMPPHIYAITDTAYR.[S]	1xOxidation [M3]	9.7697e-11	5.57461e-05	1	5	12	P35579	P35579 [144-159]		0	1930.91	100	1.95636e-17			200		15.01		Not Found	Not Found	Not Found	High	High	High	High	1.629e-05	5.665e-12	4.66	26.88	Used	Used	R.HEMPPHIYAITDTAYR.S	[144-159]
	FALSE	High	[K].HSQAVEELAEQLEQTK.[R]		8.56866e-15	5.57461e-05	1	2	10	P35579	P35579 [1194-1209]		0	1839.91	100	1.95636e-17	5.44	1.9	198.1		5.44		Peak Found	Not Found	Not Found	High	High	High	High	1.629e-05	8.743e-16	4.46	39.73	Used	Used	K.HSQAVEELAEQLEQTK.R	[1194-1209]
	FALSE	High	[K].HSQAVEELAEQLEQTKR.[V]		1.72057e-14	5.57461e-05	1	2	38	P35579	P35579 [1194-1210]		1	1996.01	79.155	0.627186	23.69	2.5	197.5	38.5	10.6		High	High	High	High	High	High	High	1.629e-05	1.521e-15	6.59	34.77	Used	Used	K.HSQAVEELAEQLEQTKR.V	[1194-1210]
	FALSE	High	[K].KAGKLDPHLVLDQLR.[C]		3.17557e-07	5.57461e-05	1	2	10	P35579	P35579 [679-693]		2	1703	90.695	0.499389	12.15	2.2	197.8	6.9	13.09		Peak Found	Not Found	Peak Found	High	High	High	High	1.629e-05	3.568e-08	3.14	32.09	Used	Used	K.KAGKLDPHLVLDQLR.C	[679-693]
	FALSE	High	[K].KANLQIDQINTDLNLER.[S]		2.81138e-14	5.57461e-05	1	2	16	P35579	P35579 [1754-1770]		1	1998.06	74.833	0.624553	32.33	2.6	197.4	54.26	9.4		High	Peak Found	High	High	High	High	High	1.629e-05	2.251e-15	5.28	38.93	Used	Used	K.KANLQIDQINTDLNLER.S	[1754-1770]
	FALSE	High	[KR].KEEELQAALAR.[VLA]		4.04356e-08	5.57461e-05	1	4	20	P35579	P35579 [1081-1091]		1	1257.68	64.585	0.816802	47.78	3	197	58.27	6.45		High	High	High	High	High	High	High	1.629e-05	3.842e-09	3.62	18.43	Used	Used	K.KEEELQAALAR.V	[1081-1091]
	FALSE	High	[K].KEEELQAALARVEEEAAQK.[N]		7.22399e-16	5.57461e-05	1	2	12	P35579	P35579 [1081-1099]		2	2142.1	100	1.95636e-17	8.29	2	198		12.56		Peak Found	Not Found	Not Found	High	High	High	High	1.629e-05	1.21e-16	7.09	43.22	Used	Used	K.KEEELQAALARVEEEAAQK.N	[1081-1099]
	FALSE	High	[KR].KFDQLLAEEK.[TSNA]		3.85105e-06	5.57461e-05	1	6	25	P35579	P35579 [1445-1454]		1	1220.65	53.796	0.982981	33.43	3.6	196.4	50.55	10.23		High	High	High	High	High	High	High	1.629e-05	5.314e-07	1.91	23.67	Used	Used	K.KFDQLLAEEK.T	[1445-1454]
	FALSE	High	[R].KGAGDGSDEEVDGKADGAEAKPAE.[-]		2.49825e-17	5.57461e-05	1	2	8	P35579	P35579 [1937-1960]		2	2303.03	14.268	0.737553	8.2	13.1	186.9		11.08		Not Found	Not Found	Peak Found	High	High	High	High	1.629e-05	8.28e-18	6.48	10.08	Used	Used	R.KGAGDGSDEEVDGKADGAEAKPAE.-	[1937-1960]
	FALSE	High	[R].KKVEAQLQELQVK.[F]		1.28992e-11	5.57461e-05	1	2	31	P35579	P35579 [1248-1260]		2	1540.91	100	1.95636e-17	56.37	1.9	198.1	58.02	8.3		High	High	High	High	High	High	High	1.629e-05	6.327e-13	4.2	18.52	Used	Used	R.KKVEAQLQELQVK.F	[1248-1260]
	FALSE	High	[R].KLEGDSTDLSDQIAELQAQIAELK.[M]		1.47147e-19	5.57461e-05	1	2	8	P35579	P35579 [1052-1075]		1	2615.34	100	1.95636e-17			200		4.6		Not Found	Not Found	Not Found	High	High	High	High	1.629e-05	1.372e-19	6.88	59.09	Used	Used	R.KLEGDSTDLSDQIAELQAQIAELK.M	[1052-1075]
	FALSE	High	[R].KLEGDSTDLSDQIAELQAQIAELKMQLAK.[K]		3.6116e-12	5.57461e-05	1	2	1	P35579	P35579 [1052-1080]		2	3186.66								Not Reliable	Not Found	Not Found	Not Found	High	Not Found	Not Found	High	1.629e-05	1.605e-13	4.39		Not Used	Not Used	R.KLEGDSTDLSDQIAELQAQIAELKMQLAK.K	[1052-1080]
	FALSE	High	[K].KLEMDLKDLEAHIDSANK.[N]		2.97766e-11	5.57461e-05	1	2	6	P35579	P35579 [1614-1631]		2	2070.05	100	1.95636e-17			200		14.92		Not Found	Not Found	Not Found	High	High	High	High	1.629e-05	1.571e-12	5.05	39.61	Used	Used	K.KLEMDLKDLEAHIDSANK.N	[1614-1631]
	FALSE	High	[K].KLVWVPSDK.[S]		2.74785e-05	5.57461e-05	1	6	13	P35579	P35579 [30-38]		1	1071.62	100	1.95636e-17	53.26	1.7	198.3	50.54	11.25		High	Peak Found	High	High	High	High	High	1.629e-05	4.532e-06	3.38	23.7	Used	Used	K.KLVWVPSDK.S	[30-38]
	FALSE	High	[K].KMQQNIQELEEQLEEEESAR.[Q]		2.72217e-16	5.57461e-05	1	2	11	P35579	P35579 [940-959]		1	2461.15	62.907	0.664081	2.9	3.1	196.9		7.15		Not Found	Not Found	Peak Found	High	High	High	High	1.629e-05	5.559e-17	4.5	46.11	Used	Used	K.KMQQNIQELEEQLEEEESAR.Q	[940-959]
	FALSE	High	[K].KMQQNIQELEEQLEEEESAR.[Q]	1xOxidation [M2]	5.33891e-09	5.57461e-05	1	2	3	P35579	P35579 [940-959]		1	2477.15	49.594	0.677974	59.05	3.7	196.3	59.5	18.39		Peak Found	Not Found	Peak Found	High	High	High	High	1.629e-05	4.285e-10	4.94	41.43	Used	Used	K.KMQQNIQELEEQLEEEESAR.Q	[940-959]
	FALSE	High	[K].KMQQNIQELEEQLEEEESARQK.[L]		2.35359e-16	5.57461e-05	1	2	3	P35579	P35579 [940-961]		2	2717.3	100	1.95636e-17			200		25.27		Not Found	Not Found	Not Found	Peak Found	High	High	High	1.629e-05	4.949e-17	5.55	41.02	Used	Used	K.KMQQNIQELEEQLEEEESARQK.L	[940-961]
	FALSE	High	[K].KRHEMPPHIYAITDTAYR.[S]		1.10706e-05	5.57461e-05	1	5	10	P35579	P35579 [142-159]		2	2199.11	64.697	0.652786	83.22	3	197	71.25	18.48		Peak Found	Peak Found	Peak Found	High	Peak Found	High	High	1.629e-05	1.675e-06	4.2	26.96	Used	Used	K.KRHEMPPHIYAITDTAYR.S	[142-159]
	FALSE	High	[K].KTLEEEAKTHEAQIQEMR.[Q]		1.79341e-15	5.57461e-05	1	2	12	P35579	P35579 [1174-1191]		2	2171.08	52.54	0.733477	45.7	3.7	196.3	45.92	19.31		High	Peak Found	Peak Found	High	High	High	High	1.629e-05	2.505e-16	6.66	25.99	Used	Used	K.KTLEEEAKTHEAQIQEMR.Q	[1174-1191]
	FALSE	High	[K].KTLEEEAKTHEAQIQEMR.[Q]	1xOxidation [M17]	0.000344328	9.46111e-05	1	2	3	P35579	P35579 [1174-1191]		2	2187.07	100	1.95636e-17			200		8.89		Not Found	Not Found	Not Found	Peak Found	High	High	High	2.351e-05	9.01e-05	3.49	20.33	Used	Used	K.KTLEEEAKTHEAQIQEMR.Q	[1174-1191]
	FALSE	High	[K].KVEAQLQELQVK.[F]		8.01387e-09	5.57461e-05	1	2	13	P35579	P35579 [1249-1260]		1	1412.81	68.476	0.728532	58.83	2.9	197.1	57.08	8.98		High	Peak Found	Peak Found	High	High	High	High	1.629e-05	6.668e-10	2.35	23.21	Used	Used	K.KVEAQLQELQVK.F	[1249-1260]
	FALSE	High	[K].KVIQYLAYVASSHK.[S]		2.10771e-11	5.57461e-05	1	5	11	P35579	P35579 [186-199]		1	1606.9	57.503	0.72146	61.39	3.4	196.6	62.22	17.98		High	Peak Found	High	High	High	High	High	1.629e-05	1.079e-12	4.58	33.64	Used	Used	K.KVIQYLAYVASSHK.S	[186-199]
	FALSE	High	[R].IAEFTTNLTEEEEK.[S]		2.10106e-08	5.57461e-05	1	2	4	P35579	P35579 [1001-1014]		0	1653.79	70.692	0.610615	13.31	2.9	197.1	6.65	22.52		High	Not Found	High	Peak Found	Peak Found	High	High	1.629e-05	1.895e-09	3.74	33.48	Used	Used	R.IAEFTTNLTEEEEK.S	[1001-1014]
	FALSE	High	[R].IAEFTTNLTEEEEKSK.[S]		6.02125e-10	5.57461e-05	1	2	6	P35579	P35579 [1001-1016]		1	1868.91	61.294	0.866128	24.1	3.2	196.8	28.48	9.07		High	Peak Found	Peak Found	High	High	High	High	1.629e-05	4.059e-11	5.28	27.6	Used	Used	R.IAEFTTNLTEEEEKSK.S	[1001-1016]
	FALSE	High	[R].IAQLEEELEEEQGNTELINDR.[L]		2.84567e-14	5.57461e-05	1	2	13	P35579	P35579 [1731-1751]		0	2472.17	100	1.95636e-17	85.96	0.3	199.7	77.07	12.32		High	Not Found	Peak Found	High	High	High	High	1.629e-05	2.279e-15	4.85	47.71	Used	Used	R.IAQLEEELEEEQGNTELINDR.L	[1731-1751]
	FALSE	High	[R].IAQLEEELEEEQGNTELINDRLK.[K]		2.46037e-14	5.57461e-05	1	2	6	P35579	P35579 [1731-1753]		1	2713.35	100	1.95636e-17			200		9.17		Not Found	Not Found	Not Found	High	High	High	High	1.629e-05	2.026e-15	5.56	46.93	Used	Used	R.IAQLEEELEEEQGNTELINDRLK.K	[1731-1753]
	FALSE	High	[K].IAQLEEQLDNETK.[E]		1.83873e-08	5.57461e-05	1	2	10	P35579	P35579 [1816-1828]		0	1530.76	74.584	0.565871	19.12	2.6	197.4	42.58	7.88		High	Peak Found	Peak Found	High	High	High	High	1.629e-05	1.636e-09	4.03	28.93	Used	Used	K.IAQLEEQLDNETK.E	[1816-1828]
	FALSE	High	[K].IAQLEEQLDNETKER.[Q]		1.25902e-11	5.57461e-05	1	2	13	P35579	P35579 [1816-1830]		1	1815.91	58.576	0.908027	21.58	3.4	196.6	45.76	8.88		High	High	High	High	High	High	High	1.629e-05	6.171e-13	4.69	26.64	Used	Used	K.IAQLEEQLDNETKER.Q	[1816-1830]
	FALSE	High	[K].LDPHLVLDQLR.[C]		4.01913e-08	5.57461e-05	1	4	16	P35579	P35579 [683-693]		0	1318.75	69.929	0.741729	23.99	2.8	197.2	52.27	11.79		Peak Found	Peak Found	High	High	High	High	High	1.629e-05	3.809e-09	2.25	43.08	Used	Used	K.LDPHLVLDQLR.C	[683-693]
	FALSE	High	[K].LEGDSTDLSDQIAELQAQIAELK.[M]		5.73621e-10	5.57461e-05	1	2	3	P35579	P35579 [1053-1075]		0	2487.25	100	1.95636e-17			200		9.57		Not Found	Not Found	Not Found	Peak Found	High	High	High	1.629e-05	3.853e-11	5.37	61.18	Used	Used	K.LEGDSTDLSDQIAELQAQIAELK.M	[1053-1075]
	FALSE	High	[K].LEMDLKDLEAHIDSANK.[N]		0.00322937	0.000277861	1	2	2	P35579	P35579 [1615-1631]		1	1941.96	100	1.95636e-17			200		25.4		Not Found	Not Found	Not Found	High	High	Peak Found	High	9.553e-05	0.0006871	1.11	43.71	Used	Used	K.LEMDLKDLEAHIDSANK.N	[1615-1631]
	FALSE	High	[R].LEVNLQAMK.[A]		2.3166e-06	5.57461e-05	1	2	3	P35579	P35579 [1558-1566]		0	1045.57	41.675	0.934531	41.68	4.7	195.3	46.74	9.46		High	Peak Found	Peak Found	Peak Found	Peak Found	High	High	1.629e-05	3.059e-07	2.83	31.27	Used	Used	R.LEVNLQAMK.A	[1558-1566]
	FALSE	High	[R].LEVNLQAMK.[A]	1xOxidation [M8]	0.000410295	9.46111e-05	1	2	5	P35579	P35579 [1558-1566]		0	1061.57	40.988	0.801177	49	4.8	195.2	45.32	15.46		Peak Found	Peak Found	Peak Found	High	High	High	High	2.351e-05	0.0001085	2.11	21.29	Used	Used	R.LEVNLQAMK.A	[1558-1566]
	FALSE	High	[K].LKDVLLQVDDERR.[N]		1.00801e-09	5.57461e-05	1	2	24	P35579	P35579 [1844-1856]		2	1598.89	80.062	0.607474	37.26	2.5	197.5	59.21	8.3		High	High	High	High	High	High	High	1.629e-05	7.095e-11	3.45	24.69	Used	Used	K.LKDVLLQVDDERR.N	[1844-1856]
	FALSE	High	[K].LKNKHEAMITDLEER.[L]		1.27561e-10	5.57461e-05	1	2	9	P35579	P35579 [1021-1035]		2	1826.94	100	1.95636e-17			200		1.26		Not Found	Not Found	Not Found	High	High	High	High	1.629e-05	7.578e-12	3.49	19.53	Used	Used	K.LKNKHEAMITDLEER.L	[1021-1035]
	FALSE	High	[K].LKNKHEAMITDLEER.[L]	1xOxidation [M8]	1.28704e-07	5.57461e-05	1	2	10	P35579	P35579 [1021-1035]		2	1842.94	100	1.95636e-17			200		9.54		Not Found	Not Found	Not Found	High	High	High	High	1.629e-05	1.347e-08	2.91	14.18	Used	Used	K.LKNKHEAMITDLEER.L	[1021-1035]
	FALSE	High	[K].LKQVEDEKNSFR.[E]		1.36746e-07	5.57461e-05	1	2	11	P35579	P35579 [1331-1342]		2	1492.78	100	1.95636e-17	65.59	1.7	198.3	62.18	14.49		Not Found	Peak Found	Peak Found	High	High	High	High	1.629e-05	1.433e-08	2.23	10.4	Used	Used	K.LKQVEDEKNSFR.E	[1331-1342]
	FALSE	High	[K].LKSMEAEMIQLQEELAAAER.[A]		3.2143e-07	5.57461e-05	1	2	2	P35579	P35579 [1675-1694]		1	2290.14	100	1.95636e-17			200		8.81		Not Found	Not Found	Not Found	Peak Found	High	High	High	1.629e-05	3.61e-08	5.46	57.19	Used	Used	K.LKSMEAEMIQLQEELAAAER.A	[1675-1694]
	FALSE	High	[K].LKSMEAEMIQLQEELAAAER.[A]	1xOxidation [M4]	3.49895e-07	5.57461e-05	1	2	2	P35579	P35579 [1675-1694]		1	2306.14	100	1.95636e-17			200		14.03		Not Found	Not Found	Not Found	Peak Found	High	High	High	1.629e-05	3.951e-08	4.38	48.58	Used	Used	K.LKSMEAEMIQLQEELAAAER.A	[1675-1694]
	FALSE	High	[K].LLEDRIAEFTTNLTEEEEKSK.[S]		1.91288e-11	5.57461e-05	1	2	9	P35579	P35579 [996-1016]		2	2495.25	27.176	0.996829	5.47	7.1	192.9		10.3		Peak Found	Not Found	Not Found	High	High	High	High	1.629e-05	9.714e-13	3.68	48.87	Used	Used	K.LLEDRIAEFTTNLTEEEEKSK.S	[996-1016]
	FALSE	High	[R].IIGLDQVAGMSETALPGAFK.[T]		2.0344e-10	5.57461e-05	1	2	2	P35579	P35579 [618-637]		0	2018.06	100	1.95636e-17			200		17.61		Not Found	Not Found	Not Found	Peak Found	High	High	High	1.629e-05	1.255e-11	6.15	58.18	Used	Used	R.IIGLDQVAGMSETALPGAFK.T	[618-637]
	FALSE	High	[R].IIGLDQVAGMSETALPGAFK.[T]	1xOxidation [M10]	1.88435e-14	5.57461e-05	1	2	5	P35579	P35579 [618-637]		0	2034.06	100	1.95636e-17	10.6	1.3	198.7		9.09		Not Found	Not Found	Peak Found	High	High	High	High	1.629e-05	1.634e-15	5.54	54.03	Used	Used	R.IIGLDQVAGMSETALPGAFK.T	[618-637]
	FALSE	High	[K].LMATLR.[N]	1xOxidation [M2]	0.0366684	0.00334034	1	4	15	P35579	P35579 [657-662]		0	720.407	44.523	0.825525	58.12	4.4	195.6	60.97	20.99		Peak Found	Peak Found	Peak Found	High	High	High	High	0.0009399	0.009278	1.33	11.59	Used	Used	K.LMATLR.N	[657-662]
	FALSE	High	[R].IMGIPEEEQMGLLR.[V]		2.9528e-07	5.57461e-05	1	2	6	P35579	P35579 [328-341]		0	1615.82	100	1.95636e-17	21.21	1	199	56.09	10.58		Peak Found	Peak Found	Peak Found	High	High	High	High	1.629e-05	3.299e-08	1.91	50.06	Used	Used	R.IMGIPEEEQMGLLR.V	[328-341]
	FALSE	High	[R].IMGIPEEEQMGLLR.[V]	1xOxidation [M]	8.84335e-07	5.57461e-05	1	2	10	P35579	P35579 [328-341]		0	1631.81	27.055	0.942429	40.29	7.1	192.9	62.99	18.15		Peak Found	Peak Found	Peak Found	High	High	High	High	1.629e-05	1.08e-07	2.76	43.64	Used	Used	R.IMGIPEEEQMGLLR.V	[328-341]
	FALSE	High	[R].IMGIPEEEQMGLLR.[V]	2xOxidation [M2; M10]	0.000500498	9.46111e-05	1	2	2	P35579	P35579 [328-341]		0	1647.81	21.628	0.993848	27.79	7.9	192.1	23.61	21.21		Peak Found	Not Found	Peak Found	High	High	Peak Found	High	2.351e-05	0.0001332	1.7	36.49	Used	Used	R.IMGIPEEEQMGLLR.V	[328-341]
	FALSE	High	[K].LQEMEGTVK.[S]		0.000568748	9.46111e-05	1	2	10	P35579	P35579 [1794-1802]		0	1034.52	100	1.95636e-17	53.43	1.9	198.1	53.29	17.2		High	Peak Found	High	High	High	High	High	2.351e-05	0.0001512	1.73	12.97	Used	Used	K.LQEMEGTVK.S	[1794-1802]
	FALSE	High	[K].LQEMEGTVK.[S]	1xOxidation [M4]	0.000596874	9.46111e-05	1	2	7	P35579	P35579 [1794-1802]		0	1050.51	20.62	0.82174	47.56	12	188	66.25	22.55		High	Peak Found	High	High	High	High	High	2.351e-05	0.0001579	2	10.04	Used	Used	K.LQEMEGTVK.S	[1794-1802]
	FALSE	High	[K].LQKDLEGLSQR.[H]		0.00357192	0.000322151	1	2	1	P35579	P35579 [1390-1400]		1	1286.71								No Quan Values	Not Found	Not Found	Not Found	Not Found	High	Not Found	High	0.0001155	0.0007505	1.89		Not Used	Not Used	K.LQKDLEGLSQR.H	[1390-1400]
	FALSE	High	[R].LQQELDDLLVDLDHQR.[Q]		5.34027e-15	5.57461e-05	1	2	31	P35579	P35579 [1418-1433]		0	1949.99	100	1.95636e-17	18.08	0.2	199.8	17.93	5.6		Peak Found	Not Found	Peak Found	High	High	High	High	1.629e-05	5.99e-16	4.99	54.44	Used	Used	R.LQQELDDLLVDLDHQR.Q	[1418-1433]
	FALSE	High	[K].LQQLFNHTMFILEQEEYQR.[E]		1.64389e-11	5.57461e-05	1	6	7	P35579	P35579 [476-494]		0	2467.21	100	1.95636e-17			200		11.66		Not Found	Not Found	Not Found	High	High	High	High	1.629e-05	8.253e-13	3.61	53.29	Used	Used	K.LQQLFNHTMFILEQEEYQR.E	[476-494]
	FALSE	High	[K].LQQLFNHTMFILEQEEYQR.[E]	1xOxidation [M9]	6.65169e-07	5.57461e-05	1	6	3	P35579	P35579 [476-494]		0	2483.2	19.757	0.811616	85.86	10.6	189.4	79.6	17.74		Not Found	Peak Found	Peak Found	Peak Found	High	High	High	1.629e-05	7.938e-08	3.3	45.98	Used	Used	K.LQQLFNHTMFILEQEEYQR.E	[476-494]
	FALSE	High	[K].LQVELDNVTGLLSQSDSK.[S]		1.66072e-13	5.57461e-05	1	2	23	P35579	P35579 [1278-1295]		0	1946.01	100	1.95636e-17	24.54	0.4	199.6	25.51	16.3		Peak Found	Not Found	Peak Found	High	High	High	High	1.629e-05	9.308e-15	5.44	53.99	Used	Used	K.LQVELDNVTGLLSQSDSK.S	[1278-1295]
	FALSE	High	[K].IRELESQISELQEDLESER.[A]		6.19011e-19	5.57461e-05	1	2	19	P35579	P35579 [1106-1124]		1	2303.14	100	1.95636e-17	58.13	0.3	199.7	59.16	14.64		Peak Found	Peak Found	Peak Found	High	High	High	High	1.629e-05	4.318e-19	3.56	51.01	Used	Used	K.IRELESQISELQEDLESER.A	[1106-1124]
	FALSE	High	[K].IRELESQISELQEDLESERASR.[N]		2.30835e-11	5.57461e-05	1	2	8	P35579	P35579 [1106-1127]		2	2617.31	100	1.95636e-17			200		36.89		Not Found	Not Found	Not Found	High	High	High	High	1.629e-05	1.192e-12	4.09	46.2	Used	Used	K.IRELESQISELQEDLESERASR.N	[1106-1127]
	FALSE	High	[K].LRLEVNLQAMK.[A]		6.78809e-05	5.57461e-05	1	2	8	P35579	P35579 [1556-1566]		1	1314.76	100	1.95636e-17			200		20.74		Not Found	Not Found	Not Found	High	High	High	High	1.629e-05	1.249e-05	2.99	35.08	Used	Used	K.LRLEVNLQAMK.A	[1556-1566]
	FALSE	High	[K].LRNWQWWR.[L]		0.0153739	0.00140708	1	3	5	P35579	P35579 [822-829]		1	1244.64	100	1.95636e-17			200		45.12		Not Found	Not Found	Not Found	High	High	High	High	0.0003876	0.003342	2.05	38.56	Used	Used	K.LRNWQWWR.L	[822-829]
	FALSE	High	[R].LTEMETLQSQLMAEK.[L]		2.34844e-12	5.57461e-05	1	2	13	P35579	P35579 [868-882]		0	1751.86	100	1.95636e-17	55.63	0.7	199.3	58.24	9.55		Peak Found	Peak Found	Peak Found	High	High	High	High	1.629e-05	1.005e-13	5.21	46.24	Used	Used	R.LTEMETLQSQLMAEK.L	[868-882]
	FALSE	High	[R].LTEMETLQSQLMAEK.[L]	1xOxidation [M]	1.27685e-09	5.57461e-05	1	2	6	P35579	P35579 [868-882]		0	1767.85	76.324	0.546815	11.41	2.6	197.4	8.36	13.55		Peak Found	Not Found	Peak Found	High	High	High	High	1.629e-05	9.15e-11	4.52	40.58	Used	Used	R.LTEMETLQSQLMAEK.L	[868-882]
	FALSE	High	[R].LTEMETLQSQLMAEK.[L]	2xOxidation [M4; M12]	2.30262e-06	5.57461e-05	1	2	3	P35579	P35579 [868-882]		0	1783.85	100	1.95636e-17			200		24.27		Not Found	Not Found	Not Found	High	High	High	High	1.629e-05	3.054e-07	2.54	30.39	Used	Used	R.LTEMETLQSQLMAEK.L	[868-882]
	FALSE	High	[K].LTKDFSALESQLQDTQELLQEENRQK.[L]		1.43864e-11	5.57461e-05	1	2	8	P35579	P35579 [1299-1324]		2	3091.55	100	1.95636e-17			200		23.03		Not Found	Not Found	Not Found	High	High	High	High	1.629e-05	7.148e-13	4.58	51.55	Used	Used	K.LTKDFSALESQLQDTQELLQEENRQK.L	[1299-1324]
	FALSE	High	[K].LVWVPSDK.[S]		0.00354652	0.000322151	1	6	12	P35579	P35579 [31-38]		0	943.525	99.242	0.44371	68.5	2	198	64.77	9.44		High	Peak Found	High	High	High	High	High	0.0001155	0.0007464	1.88	29.71	Used	Used	K.LVWVPSDK.S	[31-38]
	FALSE	High	[-].MAQQAADKYLYVDK.[N]	1xMet-loss+Acetyl [N-Term]	2.5614e-10	5.57461e-05	1	6	4	P35579	P35579 [1-14]	P35579 1xMet-loss+Acetyl [N-Term]	1	1554.78	100	1.95636e-17	10.22	1.8	198.2		7.55		Not Found	Not Found	High	High	High	High	High	1.629e-05	1.608e-11	5.29	35.15	Used	Used	-.MAQQAADKYLYVDK.N	[1-14]
	FALSE	High	[-].MAQQAADKYLYVDKNFINNPLAQADWAAK.[K]	1xMet-loss+Acetyl [N-Term]	1.40103e-07	5.57461e-05	1	6	2	P35579	P35579 [1-29]	P35579 1xMet-loss+Acetyl [N-Term]	2	3208.61	100	1.95636e-17			200		14.69		Not Found	Not Found	Not Found	High	High	Peak Found	High	1.629e-05	1.472e-08	5.49	56.69	Used	Used	-.MAQQAADKYLYVDKNFINNPLAQADWAAK.K	[1-29]
	FALSE	High	[K].MQLAKKEEELQAALAR.[VL]		1.21885e-05	5.57461e-05	1	3	4	P35579	P35579 [1076-1091]		2	1828.99	100	1.95636e-17			200		21.24		Not Found	Not Found	Not Found	High	High	High	High	1.629e-05	1.855e-06	2.38	32.85	Used	Used	K.MQLAKKEEELQAALAR.V	[1076-1091]
	FALSE	High	[K].MQQNIQELEEQLEEEESAR.[Q]		3.01106e-12	5.57461e-05	1	2	15	P35579	P35579 [941-959]		0	2333.06	100	1.95636e-17			200		10.38		Not Found	Not Found	Not Found	High	High	High	High	1.629e-05	1.319e-13	4.27	50.62	Used	Used	K.MQQNIQELEEQLEEEESAR.Q	[941-959]
	FALSE	High	[K].MQQNIQELEEQLEEEESAR.[Q]	1xOxidation [M1]	7.36369e-15	5.57461e-05	1	2	14	P35579	P35579 [941-959]		0	2349.05	100	1.95636e-17			200		21.34		Not Found	Not Found	Not Found	High	High	High	High	1.629e-05	7.722e-16	4.97	48.02	Used	Used	K.MQQNIQELEEQLEEEESAR.Q	[941-959]
	FALSE	High	[K].MQQNIQELEEQLEEEESARQK.[L]		6.10214e-15	5.57461e-05	1	2	3	P35579	P35579 [941-961]		1	2589.21	100	1.95636e-17			200		22.56		Not Found	Not Found	Not Found	High	High	High	High	1.629e-05	6.644e-16	7.18	44	Used	Used	K.MQQNIQELEEQLEEEESARQK.L	[941-961]
	FALSE	High	[K].MQQNIQELEEQLEEEESARQK.[L]	1xOxidation [M1]	1.75e-09	5.57461e-05	1	2	4	P35579	P35579 [941-961]		1	2605.2	100	1.95636e-17			200		28.15		Not Found	Not Found	Not Found	High	High	High	High	1.629e-05	1.284e-10	3.78	41.62	Used	Used	K.MQQNIQELEEQLEEEESARQK.L	[941-961]
	FALSE	High	[K].NFINNPLAQADWAAK.[K]		1.27153e-07	5.57461e-05	1	6	2	P35579	P35579 [15-29]		0	1672.84	100	1.95636e-17			200		10.2		Not Found	Not Found	Not Found	Peak Found	High	High	High	1.629e-05	1.327e-08	2.05	49.33	Used	Used	K.NFINNPLAQADWAAK.K	[15-29]
	FALSE	High	[K].NKHEAMITDLEER.[L]		3.02527e-07	5.57461e-05	1	2	4	P35579	P35579 [1023-1035]		1	1585.76	100	1.95636e-17			200		3.97		Not Found	Not Found	Not Found	High	High	High	High	1.629e-05	3.382e-08	4.55	19.65	Used	Used	K.NKHEAMITDLEER.L	[1023-1035]
	FALSE	High	[K].NKHEAMITDLEER.[L]	1xOxidation [M6]	1.12635e-07	5.57461e-05	1	2	13	P35579	P35579 [1023-1035]		1	1601.76	100	1.95636e-17	18.75	1.8	198.2		15.68		Not Found	Peak Found	Not Found	High	High	High	High	1.629e-05	1.165e-08	3.29	13.32	Used	Used	K.NKHEAMITDLEER.L	[1023-1035]
	FALSE	High	[K].NKHEAMITDLEERLR.[R]		0.00693645	0.000698011	1	2	1	P35579	P35579 [1023-1037]		2	1854.95	100	1.95636e-17			200		23.58		Not Found	Not Found	Not Found	Peak Found	Peak Found	High	High	0.0002121	0.001428	1.92	32.26	Used	Used	K.NKHEAMITDLEERLR.R	[1023-1037]
	FALSE	High	[K].NLPIYSEEIVEMYK.[G]		5.57563e-08	5.57461e-05	1	5	9	P35579	P35579 [126-139]		0	1727.86	100	1.95636e-17	14.65	0.5	199.5	7.54	12.97		Peak Found	Not Found	Peak Found	High	High	High	High	1.629e-05	5.448e-09	3.78	53.69	Used	Used	K.NLPIYSEEIVEMYK.G	[126-139]
	FALSE	High	[K].NLPIYSEEIVEMYK.[G]	1xOxidation [M12]	1.63869e-08	5.57461e-05	1	5	9	P35579	P35579 [126-139]		0	1743.85	100	1.95636e-17			200		45.64		Not Found	Not Found	Not Found	High	High	High	High	1.629e-05	1.448e-09	3.79	47.54	Used	Used	K.NLPIYSEEIVEMYK.G	[126-139]
	FALSE	High	[K].NLPIYSEEIVEMYKGK.[K]		7.08844e-06	5.57461e-05	1	5	3	P35579	P35579 [126-141]		1	1912.97	100	1.95636e-17			200		13.02		Not Found	Not Found	Not Found	High	Peak Found	High	High	1.629e-05	1.034e-06	2.16	47.4	Used	Used	K.NLPIYSEEIVEMYKGK.K	[126-141]
	FALSE	High	[K].NMDPLNDNIATLLHQSSDK.[F]		6.83208e-11	5.57461e-05	1	2	6	P35579	P35579 [588-606]		0	2126.02								No Quan Values	Not Found	Not Found	Not Found	High	High	High	High	1.629e-05	3.86e-12	5.14		Not Used	Not Used	K.NMDPLNDNIATLLHQSSDK.F	[588-606]
	FALSE	High	[K].NMDPLNDNIATLLHQSSDK.[F]	1xOxidation [M2]	2.98629e-08	5.57461e-05	1	2	5	P35579	P35579 [588-606]		0	2142.01	100	1.95636e-17			200		15.88		Not Found	Not Found	Not Found	High	High	High	High	1.629e-05	2.77e-09	1.48	44.42	Used	Used	K.NMDPLNDNIATLLHQSSDK.F	[588-606]
	FALSE	High	[K].NMDPLNDNIATLLHQSSDKFVSELWK.[D]		2.55957e-17	5.57461e-05	1	2	8	P35579	P35579 [588-613]		1	3015.49	100	1.95636e-17			200		18.88		Not Found	Not Found	Not Found	High	High	High	High	1.629e-05	8.449e-18	5.2	59.38	Used	Used	K.NMDPLNDNIATLLHQSSDKFVSELWK.D	[588-613]
	FALSE	High	[K].NMDPLNDNIATLLHQSSDKFVSELWK.[D]	1xOxidation [M2]	6.90203e-13	5.57461e-05	1	2	4	P35579	P35579 [588-613]		1	3031.48	100	1.95636e-17			200		17.12		Not Found	Not Found	Not Found	High	High	High	High	1.629e-05	2.897e-14	6.38	58.81	Used	Used	K.NMDPLNDNIATLLHQSSDKFVSELWK.D	[588-613]
	FALSE	High	[K].NMDPLNDNIATLLHQSSDKFVSELWKDVDR.[I]		3.29769e-12	5.57461e-05	1	1	6	P35579	P35579 [588-617]		2	3500.71	100	1.95636e-17			200		61.71		Not Found	Not Found	Not Found	High	High	High	High	1.629e-05	1.455e-13	6.2	59.92	Used	Used	K.NMDPLNDNIATLLHQSSDKFVSELWKDVDR.I	[588-617]
	FALSE	High	[K].NMDPLNDNIATLLHQSSDKFVSELWKDVDR.[I]	1xOxidation [M2]	5.30152e-10	5.57461e-05	1	1	5	P35579	P35579 [588-617]		2	3516.71	100	1.95636e-17			200		27.83		Not Found	Not Found	Not Found	High	High	High	High	1.629e-05	3.527e-11	4.69	59.45	Used	Used	K.NMDPLNDNIATLLHQSSDKFVSELWKDVDR.I	[588-617]
	FALSE	High	[K].NSFREQLEEEEEAKHNLEK.[Q]		3.68501e-10	5.57461e-05	1	2	6	P35579	P35579 [1339-1357]		2	2359.12	100	1.95636e-17			200		6.77		Not Found	Not Found	Not Found	High	High	High	High	1.629e-05	2.387e-11	3.65	25.61	Used	Used	K.NSFREQLEEEEEAKHNLEK.Q	[1339-1357]
	FALSE	High	[R].NTDQASMPDNTAAQK.[V]		1.34975e-08	5.57461e-05	1	4	8	P35579	P35579 [359-373]		0	1591.7	77.178	0.644474	23.75	2.6	197.4	43.09	14.57		High	High	High	High	High	High	High	1.629e-05	1.168e-09	4.2	10.6	Used	Used	R.NTDQASMPDNTAAQK.V	[359-373]
	FALSE	High	[R].NTNPNFVR.[C]		0.00871882	0.000895093	1	4	9	P35579	P35579 [663-670]		0	961.485	6.283	0.602607	25.19	27.5	172.5	6.97	22.53		Peak Found	Not Found	Peak Found	High	High	High	High	0.0002705	0.001813	1.81	12.07	Used	Used	R.NTNPNFVR.C	[663-670]
	FALSE	High	[R].NWQWWR.[L]		0.0823192	0.00575511	1	3	7	P35579	P35579 [824-829]		0	975.458	100	1.95636e-17	20.5	1.5	198.5		23.22		Not Found	Not Found	High	High	High	High	High	0.001646	0.01908	0.94	44.04	Used	Used	R.NWQWWR.L	[824-829]
	FALSE	High	[K].QACVLMIK.[A]	1xCarbamidomethyl [C3]	0.0105707	0.00103965	1	2	3	P35579	P35579 [738-745]		0	962.516	100	1.95636e-17			200		4.58		Not Found	Not Found	Not Found	High	Peak Found	High	High	0.0002985	0.002225	2.13	26.08	Used	Used	K.QACVLMIK.A	[738-745]
	FALSE	High	[R].QAQQERDELADEIANSSGK.[G]		3.78374e-14	5.57461e-05	1	2	15	P35579	P35579 [1698-1716]		1	2088.98	62.36	0.848795	25.86	3.2	196.8	44.05	11.96		High	High	High	High	High	High	High	1.629e-05	2.849e-15	4.58	25.9	Used	Used	R.QAQQERDELADEIANSSGK.G	[1698-1716]
	FALSE	High	[R].QEEEMMAKEEELVK.[V]		5.57034e-09	5.57461e-05	1	2	11	P35579	P35579 [843-856]		1	1722.79	100	1.95636e-17			200		6.61		Not Found	Not Found	Not Found	High	High	High	High	1.629e-05	4.488e-10	3.32	27.38	Used	Used	R.QEEEMMAKEEELVK.V	[843-856]
	FALSE	High	[R].QEEEMMAKEEELVK.[V]	1xOxidation [M]	1.16699e-08	5.57461e-05	1	2	14	P35579	P35579 [843-856]		1	1738.79	100	1.95636e-17			200		9.65		Not Found	Not Found	Not Found	High	High	High	High	1.629e-05	1e-09	3.34	20.8	Used	Used	R.QEEEMMAKEEELVK.V	[843-856]
	FALSE	High	[R].QEEEMMAKEEELVK.[V]	2xOxidation [M5; M6]	0.00020619	9.46111e-05	1	2	5	P35579	P35579 [843-856]		1	1754.78	100	1.95636e-17			200		11.32		Not Found	Not Found	Not Found	High	High	High	High	2.351e-05	4.862e-05	1.44	13.14	Used	Used	R.QEEEMMAKEEELVK.V	[843-856]
	FALSE	High	[K].QFRTEMEDLMSSKDDVGK.[S]		1.70548e-05	5.57461e-05	1	2	3	P35579	P35579 [1501-1518]		2	2115.97	100	1.95636e-17			200		51.25		Not Found	Not Found	Not Found	Peak Found	High	High	High	1.629e-05	2.684e-06	2.48	34.16	Used	Used	K.QFRTEMEDLMSSKDDVGK.S	[1501-1518]
	FALSE	High	[R].QKHSQAVEELAEQLEQTK.[R]		1.27199e-06	5.57461e-05	1	2	3	P35579	P35579 [1192-1209]		1	2096.06	100	1.95636e-17			200		29.39		Not Found	Not Found	Not Found	High	High	High	High	1.629e-05	1.602e-07	3.68	34.33	Used	Used	R.QKHSQAVEELAEQLEQTK.R	[1192-1209]
	FALSE	High	[R].QKHSQAVEELAEQLEQTKR.[V]		7.78413e-14	5.57461e-05	1	2	25	P35579	P35579 [1192-1210]		2	2252.16	98.532	0.475615	15.81	2.1	197.9	15.48	10.55		Peak Found	Peak Found	High	High	High	High	High	1.629e-05	5.074e-15	6.19	30.9	Used	Used	R.QKHSQAVEELAEQLEQTKR.V	[1192-1210]
	FALSE	High	[K].QLAAENRLTEMETLQSQLMAEK.[L]		3.18915e-09	5.57461e-05	1	2	4	P35579	P35579 [861-882]		1	2534.26	39.876	0.659184	35.61	4.9	195.1	53.18	8.4		Peak Found	Peak Found	Peak Found	High	High	High	High	1.629e-05	2.469e-10	4.48	49.08	Used	Used	K.QLAAENRLTEMETLQSQLMAEK.L	[861-882]
	FALSE	High	[K].QIATLHAQVADMK.[K]		3.51733e-08	5.57461e-05	1	2	13	P35579	P35579 [1358-1370]		0	1425.75	80.429	0.594265	24.79	2.5	197.5	63.58	12.34		High	Peak Found	Peak Found	High	High	High	High	1.629e-05	3.308e-09	2.97	22.11	Used	Used	K.QIATLHAQVADMK.K	[1358-1370]
	FALSE	High	[K].QIATLHAQVADMK.[K]	1xOxidation [M12]	2.32689e-09	5.57461e-05	1	2	9	P35579	P35579 [1358-1370]		0	1441.75	31.442	0.941819	5.68	6.2	193.8		13.04		Not Found	Not Found	Peak Found	High	High	High	High	1.629e-05	1.752e-10	3.32	15.08	Used	Used	K.QIATLHAQVADMK.K	[1358-1370]
	FALSE	High	[K].QIATLHAQVADMKK.[K]		2.98054e-10	5.57461e-05	1	2	29	P35579	P35579 [1358-1371]		1	1553.85	75.58	0.664724	18.34	2.6	197.4	55.78	10.49		Peak Found	Peak Found	High	High	High	High	High	1.629e-05	1.894e-11	3.92	16.81	Used	Used	K.QIATLHAQVADMKK.K	[1358-1371]
	FALSE	High	[K].QIATLHAQVADMKK.[K]	1xOxidation [M12]	4.08898e-09	5.57461e-05	1	2	6	P35579	P35579 [1358-1371]		1	1569.84	52.1	0.773037	53.62	3.8	196.2	53.51	8.37		Peak Found	Peak Found	Peak Found	High	High	Peak Found	High	1.629e-05	3.231e-10	4.48	10.43	Used	Used	K.QIATLHAQVADMKK.K	[1358-1371]
	FALSE	High	[R].QLEEAEEEAQR.[A]		3.96926e-06	5.57461e-05	1	2	7	P35579	P35579 [1878-1888]		0	1331.61	89.068	0.499701	29.19	2.2	197.8	48.64	9.45		High	High	High	High	High	High	High	1.629e-05	5.489e-07	3.41	12.91	Used	Used	R.QLEEAEEEAQR.A	[1878-1888]
	FALSE	High	[R].QLEEAEEEAQRANASR.[R]		7.52917e-06	5.57461e-05	1	2	11	P35579	P35579 [1878-1893]		1	1830.86	20.215	0.825869	24.86	8.7	191.3	21.49	18.97		Peak Found	Not Found	High	High	High	High	High	1.629e-05	1.102e-06	3.37	18.43	Used	Used	R.QLEEAEEEAQRANASR.R	[1878-1893]
	FALSE	High	[RK].QLLQANPILEAFGNAK.[T]		4.74429e-12	5.57461e-05	1	7	27	P35579	P35579 [210-225]		0	1726.95	66.264	0.792893	42.96	3	197	57.86	13.97		High	Peak Found	High	High	High	High	High	1.629e-05	2.151e-13	5.17	56.88	Used	Used	R.QLLQANPILEAFGNAK.T	[210-225]
	FALSE	High	[R].QRYEILTPNSIPK.[G]		6.45317e-07	5.57461e-05	1	2	12	P35579	P35579 [719-731]		1	1558.86	65.094	0.788783	41.13	3	197	50.22	13.46		Peak Found	Peak Found	Peak Found	High	High	High	High	1.629e-05	7.678e-08	3.89	30.38	Used	Used	R.QRYEILTPNSIPK.G	[719-731]
	FALSE	High	[K].QTLENERGELANEVK.[V]		3.99102e-09	5.57461e-05	1	2	9	P35579	P35579 [1220-1234]		1	1729.87	46.82	0.987613	42.47	4.2	195.8	44.03	9.58		Peak Found	Peak Found	High	High	High	High	High	1.629e-05	3.138e-10	3.89	21.87	Used	Used	K.QTLENERGELANEVK.V	[1220-1234]
	FALSE	High	[K].REQEVNILK.[K]		0.106863	0.00719752	1	2	2	P35579	P35579 [1165-1173]		1	1128.64	50.853	0.726532	12.76	3.9	196.1		10.41		Not Found	Not Found	Peak Found	High	Peak Found	Peak Found	High	0.00204	0.02422	2.81	13.85	Used	Used	K.REQEVNILK.K	[1165-1173]
	FALSE	High	[R].RGDLPFVVPR.[R]		1.18951e-07	5.57461e-05	1	2	23	P35579	P35579 [1923-1932]		1	1155.66	59.42	0.895679	33.97	3.3	196.7	55.35	12.39		High	High	High	High	High	High	High	1.629e-05	1.234e-08	4.12	31.69	Used	Used	R.RGDLPFVVPR.R	[1923-1932]
	FALSE	High	[K].RHEMPPHIYAITDTAYR.[S]		7.50399e-08	5.57461e-05	1	5	16	P35579	P35579 [143-159]		1	2071.02	100	1.95636e-17			200		57.28		Not Found	Not Found	Not Found	High	High	High	High	1.629e-05	7.493e-09	4.55	27.24	Used	Used	K.RHEMPPHIYAITDTAYR.S	[143-159]
	FALSE	High	[K].RHEMPPHIYAITDTAYR.[S]	1xOxidation [M4]	0.0296529	0.00305765	1	5	3	P35579	P35579 [143-159]		1	2087.01	100	1.95636e-17			200				Not Found	Not Found	Not Found	Not Found	High	High	High	0.0008648	0.0074	2.31	24.05	Used	Used	K.RHEMPPHIYAITDTAYR.S	[143-159]
	FALSE	High	[R].RKLEGDSTDLSDQIAELQAQIAELK.[M]		0.000507167	9.46111e-05	1	2	1	P35579	P35579 [1051-1075]		2	2771.44	100	1.95636e-17			200		5.43		Not Found	Not Found	Not Found	Peak Found	High	Peak Found	High	2.351e-05	0.0001352	2.65	57.23	Used	Used	R.RKLEGDSTDLSDQIAELQAQIAELK.M	[1051-1075]
	FALSE	High	[K].RQAQQERDELADEIANSSGK.[G]		4.13485e-10	5.57461e-05	1	2	14	P35579	P35579 [1697-1716]		2	2245.08	100	1.95636e-17			200		13.52		Not Found	Not Found	Not Found	High	High	High	High	1.629e-05	2.698e-11	3.52	22.62	Used	Used	K.RQAQQERDELADEIANSSGK.G	[1697-1716]
	FALSE	High	[K].RQLEEAEEEAQR.[A]		6.175e-09	5.57461e-05	1	2	12	P35579	P35579 [1877-1888]		1	1487.71	100	1.95636e-17	8.97	0.8	199.2		11.69		Not Found	Not Found	Peak Found	High	High	High	High	1.629e-05	5.024e-10	4.42	10.98	Used	Used	K.RQLEEAEEEAQR.A	[1877-1888]
	FALSE	High	[K].RQLEEAEEEAQRANASR.[R]		8.74695e-05	5.57461e-05	1	2	1	P35579	P35579 [1877-1893]		2	1986.96	100	1.95636e-17			200		21.04		Not Found	Not Found	Not Found	Peak Found	Peak Found	High	High	1.629e-05	1.677e-05	1.33	17.76	Used	Used	K.RQLEEAEEEAQRANASR.R	[1877-1893]
	FALSE	High	[K].SGFEPASLKEEVGEEAIVELVENGK.[K]		6.01542e-11	5.57461e-05	1	6	1	P35579	P35579 [39-63]		1	2660.33								Not Reliable	Not Found	Not Found	Not Found	Not Found	High	Not Found	High	1.629e-05	3.366e-12	5.36		Not Used	Not Used	K.SGFEPASLKEEVGEEAIVELVENGK.K	[39-63]
	FALSE	High	[K].SGFEPASLKEEVGEEAIVELVENGKK.[V]		1.52412e-14	5.57461e-05	1	6	9	P35579	P35579 [39-64]		2	2788.43	100	1.95636e-17			200		37.13		Not Found	Not Found	Not Found	High	High	High	High	1.629e-05	1.38e-15	5.98	53.06	Used	Used	K.SGFEPASLKEEVGEEAIVELVENGKK.V	[39-64]
	FALSE	High	[K].SMEAEMIQLQEELAAAER.[A]		5.88988e-14	5.57461e-05	1	2	2	P35579	P35579 [1677-1694]		0	2048.96	100	1.95636e-17			200		9.35		Not Found	Not Found	Not Found	Peak Found	Peak Found	High	High	1.629e-05	4.062e-15	6.24	58.81	Used	Used	K.SMEAEMIQLQEELAAAER.A	[1677-1694]
	FALSE	High	[K].SMEAEMIQLQEELAAAER.[A]	1xOxidation [M]	2.68088e-13	5.57461e-05	1	2	28	P35579	P35579 [1677-1694]		0	2064.96	100	1.95636e-17			200		12.77		Not Found	Not Found	Not Found	High	High	High	High	1.629e-05	1.36e-14	5.93	53.87	Used	Used	K.SMEAEMIQLQEELAAAER.A	[1677-1694]
	FALSE	High	[K].SMEAEMIQLQEELAAAER.[A]	2xOxidation [M2; M6]	1.09517e-11	5.57461e-05	1	2	6	P35579	P35579 [1677-1694]		0	2080.95	100	1.95636e-17			200		8.29		Not Found	Not Found	Not Found	High	High	High	High	1.629e-05	5.327e-13	5.23	43.31	Used	Used	K.SMEAEMIQLQEELAAAER.A	[1677-1694]
	FALSE	High	[K].TDLLLEPYNK.[Y]		4.50621e-05	5.57461e-05	1	2	6	P35579	P35579 [290-299]		0	1205.64	72.529	0.664315	26.97	2.6	197.4	24.8	8.34		Peak Found	Not Found	High	High	High	High	High	1.629e-05	7.848e-06	3.02	36	Used	Used	K.TDLLLEPYNK.Y	[290-299]
	FALSE	High	[K].TDLLLEPYNKYR.[F]		6.48798e-08	5.57461e-05	1	2	11	P35579	P35579 [290-301]		1	1524.81	73.077	0.671976	31.45	2.7	197.3	50.33	13.91		High	Peak Found	Peak Found	High	High	High	High	1.629e-05	6.401e-09	4.27	33.97	Used	Used	K.TDLLLEPYNKYR.F	[290-301]
	FALSE	High	[R].TEMEDLMSSK.[D]		0.001669	0.000139604	1	2	4	P35579	P35579 [1504-1513]		0	1170.5	100	1.95636e-17			200		17.69		Not Found	Not Found	Not Found	High	High	High	High	3.326e-05	0.0003882	2.29	28.01	Used	Used	R.TEMEDLMSSK.D	[1504-1513]
	FALSE	High	[R].TEMEDLMSSK.[D]	1xOxidation [M7]	0.00107742	9.46111e-05	1	2	1	P35579	P35579 [1504-1513]		0	1186.5								No Quan Values	Not Found	Not Found	Not Found	Not Found	Not Found	High	High	2.351e-05	0.0002689	1.9		Not Used	Not Used	R.TEMEDLMSSK.D	[1504-1513]
	FALSE	High	[R].TEMEDLMSSKDDVGK.[S]		3.68501e-10	5.57461e-05	1	2	10	P35579	P35579 [1504-1518]		1	1684.74	100	1.95636e-17	42.8	0.9	199.1	41.74	7.56		Peak Found	Not Found	Peak Found	High	High	High	High	1.629e-05	2.383e-11	4.17	28.01	Used	Used	R.TEMEDLMSSKDDVGK.S	[1504-1518]
	FALSE	High	[R].TEMEDLMSSKDDVGK.[S]	1xOxidation [M]	1.18009e-09	5.57461e-05	1	2	15	P35579	P35579 [1504-1518]		1	1700.74	100	1.95636e-17			200		13.24		Not Found	Not Found	Not Found	High	High	High	High	1.629e-05	8.406e-11	4.27	18.3	Used	Used	R.TEMEDLMSSKDDVGK.S	[1504-1518]
	FALSE	High	[R].TEMEDLMSSKDDVGK.[S]	2xOxidation [M3; M7]	6.35888e-10	5.57461e-05	1	2	6	P35579	P35579 [1504-1518]		1	1716.73	7.517	0.413681	2.05	23.5	176.5		4.3		Not Found	Peak Found	Not Found	High	High	High	High	1.629e-05	4.304e-11	5.25	10.38	Used	Used	R.TEMEDLMSSKDDVGK.S	[1504-1518]
	FALSE	High	[R].TEMEDLMSSKDDVGKSVHELEK.[S]		6.08291e-12	5.57461e-05	1	2	7	P35579	P35579 [1504-1525]		2	2507.16	100	1.95636e-17			200		24.48		Not Found	Not Found	Not Found	High	High	High	High	1.629e-05	2.81e-13	3.8	34.97	Used	Used	R.TEMEDLMSSKDDVGKSVHELEK.S	[1504-1525]
	FALSE	High	[R].TFHIFYYLLSGAGEHLK.[T]		7.06262e-08	5.57461e-05	1	2	11	P35579	P35579 [273-289]		0	1996.03	100	1.95636e-17			200		29.09		Not Found	Not Found	Not Found	High	High	High	High	1.629e-05	7.022e-09	4.68	57.06	Used	Used	R.TFHIFYYLLSGAGEHLK.T	[273-289]
	FALSE	High	[K].TLEEEAKTHEAQIQEMR.[Q]		4.21997e-14	5.57461e-05	1	2	23	P35579	P35579 [1175-1191]		1	2042.98	83.938	0.559556	20.89	2.4	197.6	42.83	9.41		High	Peak Found	High	High	High	High	High	1.629e-05	3.116e-15	3.86	28.36	Used	Used	K.TLEEEAKTHEAQIQEMR.Q	[1175-1191]
	FALSE	High	[K].TLEEEAKTHEAQIQEMR.[Q]	1xOxidation [M16]	0.000410295	9.46111e-05	1	2	6	P35579	P35579 [1175-1191]		1	2058.98	35.274	0.744453	32.66	5.1	194.9	28.66	18.38		Peak Found	Not Found	Peak Found	High	High	High	High	2.351e-05	0.0001088	2.46	22.58	Used	Used	K.TLEEEAKTHEAQIQEMR.Q	[1175-1191]
	FALSE	High	[KR].TQLEELEDELQATEDAK.[L]		2.62173e-11	5.57461e-05	1	5	4	P35579	P35579 [1539-1555]		0	1961.92	100	1.95636e-17			200		10.19		Not Found	Not Found	Not Found	High	High	High	High	1.629e-05	1.371e-12	3.71	52.94	Used	Used	K.TQLEELEDELQATEDAK.L	[1539-1555]
	FALSE	High	[KR].TQLEELEDELQATEDAKLR.[L]		7.19688e-07	5.57461e-05	1	5	5	P35579	P35579 [1539-1557]		1	2231.1	55.173	0.409055	9.4	3.6	196.4		10.81		Peak Found	Not Found	Not Found	High	High	High	High	1.629e-05	8.668e-08	1.58	51.63	Used	Used	K.TQLEELEDELQATEDAKLR.L	[1539-1557]
	FALSE	High	[K].TRLQQELDDLLVDLDHQR.[Q]		3.638e-17	5.57461e-05	1	2	6	P35579	P35579 [1416-1433]		1	2207.14	100	1.95636e-17			200		3.86		Not Found	Not Found	Not Found	High	High	High	High	1.629e-05	1.116e-17	6.74	57.27	Used	Used	K.TRLQQELDDLLVDLDHQR.Q	[1416-1433]
	FALSE	High	[R].TVGQLYKEQLAK.[L]		1.07304e-07	5.57461e-05	1	2	15	P35579	P35579 [645-656]		1	1377.77	31.719	0.520348	35.32	6.1	193.9	50.47	12.09		High	High	Peak Found	High	High	High	High	1.629e-05	1.107e-08	3.65	19.64	Used	Used	R.TVGQLYKEQLAK.L	[645-656]
	FALSE	High	[K].VAAYDKLEK.[T]		0.00023609	9.46111e-05	1	2	5	P35579	P35579 [1405-1413]		1	1036.57	15.635	0.785167	52.61	18	182	36.76	41.36		High	Peak Found	High	High	High	High	High	2.351e-05	5.764e-05	1.7	10.98	Used	Used	K.VAAYDKLEK.T	[1405-1413]
	FALSE	High	[K].VDYKADEWLMK.[N]		2.38837e-07	5.57461e-05	1	4	10	P35579	P35579 [577-587]		1	1397.68	76.221	0.65149	26.94	2.8	197.2	44.59	11.63		Peak Found	Peak Found	Peak Found	High	High	High	High	1.629e-05	2.628e-08	3.64	34.86	Used	Used	K.VDYKADEWLMK.N	[577-587]
	FALSE	High	[K].VDYKADEWLMK.[N]	1xOxidation [M10]	9.41011e-06	5.57461e-05	1	4	9	P35579	P35579 [577-587]		1	1413.67	100	1.95636e-17	1.06	1.4	198.6		25.95		Not Found	Not Found	Peak Found	High	High	High	High	1.629e-05	1.404e-06	3.05	29.22	Used	Used	K.VDYKADEWLMK.N	[577-587]
	FALSE	High	[K].VEAQLQELQVK.[F]		1.67053e-06	5.57461e-05	1	2	2	P35579	P35579 [1250-1260]		0	1284.72	52.016	0.738124	35.97	3.8	196.2	43.32	11.65		Peak Found	Peak Found	High	High	Peak Found	Peak Found	High	1.629e-05	2.15e-07	3.57	28.81	Used	Used	K.VEAQLQELQVK.F	[1250-1260]
	FALSE	High	[K].VEDMAELTCLNEASVLHNLKER.[Y]	1xCarbamidomethyl [C9]; 1xOxidation [M4]	4.04679e-07	5.57461e-05	1	5	4	P35579	P35579 [83-104]		1	2587.25	100	1.95636e-17			200		17.12		Not Found	Not Found	Not Found	High	High	High	High	1.629e-05	4.627e-08	2.59	48.39	Used	Used	K.VEDMAELTCLNEASVLHNLKER.Y	[83-104]
	FALSE	High	[R].VEEEAAQKNMALK.[K]		0.00280846	0.000277861	1	2	1	P35579	P35579 [1092-1104]		1	1460.74								No Quan Values	Not Found	Not Found	Not Found	Not Found	High	Not Found	High	8.559e-05	0.0006072	1.71		Not Used	Not Used	R.VEEEAAQKNMALK.K	[1092-1104]
	FALSE	High	[R].VEEEAAQKNMALKK.[I]		8.84481e-05	5.57461e-05	1	2	1	P35579	P35579 [1092-1105]		2	1588.84								No Quan Values	Not Found	Not Found	Not Found	High	Not Found	Not Found	High	1.629e-05	1.707e-05	2.42		Not Used	Not Used	R.VEEEAAQKNMALKK.I	[1092-1105]
	FALSE	High	[K].VKLQEMEGTVK.[S]		1.70093e-07	5.57461e-05	1	2	9	P35579	P35579 [1792-1802]		1	1261.68	70.367	0.735859	40.48	2.8	197.2	47.19	12.63		Peak Found	Peak Found	High	High	High	High	High	1.629e-05	1.814e-08	3.44	17.99	Used	Used	K.VKLQEMEGTVK.S	[1792-1802]
	FALSE	High	[K].VKLQEMEGTVK.[S]	1xOxidation [M6]	7.78673e-07	5.57461e-05	1	2	8	P35579	P35579 [1792-1802]		1	1277.68	7.339	0.402128	32.91	24	176	12.43	43.83		Peak Found	Not Found	High	High	High	High	High	1.629e-05	9.447e-08	2.88	10.23	Used	Used	K.VKLQEMEGTVK.S	[1792-1802]
	FALSE	High	[K].VKPLLQVSR.[Q]		0.00232706	0.000187654	1	2	11	P35579	P35579 [834-842]		0	1039.66	91.725	0.469922	38.46	2.2	197.8	49.26	9.15		High	Peak Found	High	High	High	High	High	4.402e-05	0.0005163	2.19	17.3	Used	Used	K.VKPLLQVSR.Q	[834-842]
	FALSE	High	[K].VKPLLQVSRQEEEMMAKEEELVK.[V]		1.60634e-05	5.57461e-05	1	2	5	P35579	P35579 [834-856]		2	2743.44	100	1.95636e-17			200		24.05		Not Found	Not Found	Not Found	High	High	Peak Found	High	1.629e-05	2.511e-06	2.23	42.89	Used	Used	K.VKPLLQVSRQEEEMMAKEEELVK.V	[834-856]
	FALSE	High	[K].VIQYLAYVASSHK.[S]		1.21022e-08	5.57461e-05	1	5	44	P35579	P35579 [187-199]		0	1478.8	54.738	0.967974	40.36	3.6	196.4	49.1	16.94		High	High	High	High	High	High	High	1.629e-05	1.039e-09	3.78	34.81	Used	Used	K.VIQYLAYVASSHK.S	[187-199]
	FALSE	High	[R].VISGVLQLGNIVFK.[K]		1.1577e-10	5.57461e-05	1	2	6	P35579	P35579 [342-355]		0	1486.9	100	1.95636e-17	31.87	1	199	26.41	21		Peak Found	Peak Found	Peak Found	High	High	High	High	1.629e-05	6.804e-12	4.42	57.9	Used	Used	R.VISGVLQLGNIVFK.K	[342-355]
	FALSE	High	[R].VISGVLQLGNIVFKK.[E]		1.13244e-14	5.57461e-05	1	2	26	P35579	P35579 [342-356]		1	1614.99	100	1.95636e-17	25.61	1.1	198.9	50.32	14.25		High	Peak Found	Peak Found	High	High	High	High	1.629e-05	1.088e-15	4.33	50.95	Used	Used	R.VISGVLQLGNIVFKK.E	[342-356]
	FALSE	High	[R].VRTELADKVTK.[L]		1.0542e-06	5.57461e-05	1	2	15	P35579	P35579 [1267-1277]		2	1259.73	19.936	0.297384	60	9.6	190.4	60.36	17.07		High	High	High	High	High	High	High	1.629e-05	1.307e-07	4.45	10.22	Used	Used	R.VRTELADKVTK.L	[1267-1277]
	FALSE	High	[K].VSHLLGINVTDFTR.[G]		2.59989e-07	5.57461e-05	1	2	23	P35579	P35579 [374-387]		0	1571.85	73.113	0.697277	32.39	2.7	197.3	47.26	13.92		High	Peak Found	Peak Found	High	High	High	High	1.629e-05	2.873e-08	3.39	43.9	Used	Used	K.VSHLLGINVTDFTR.G	[374-387]
	FALSE	High	[R].VVFQEFR.[Q]		0.0114463	0.00111261	1	2	22	P35579	P35579 [712-718]		0	924.494	54.367	0.973439	54.04	3.6	196.4	53.36	15.46		High	High	High	High	High	High	High	0.000321	0.002431	1.38	29.19	Used	Used	R.VVFQEFR.Q	[712-718]
	FALSE	High	[R].YEILTPNSIPK.[G]		1.21155e-05	5.57461e-05	1	2	11	P35579	P35579 [721-731]		0	1274.7	48.068	0.824787	35.27	4.1	195.9	51.04	11.21		High	High	High	High	High	High	High	1.629e-05	1.844e-06	3.05	36.67	Used	Used	R.YEILTPNSIPK.G	[721-731]
	FALSE	High	[K].YKASITALEAK.[I]		0.000960042	9.46111e-05	1	2	7	P35579	P35579 [1805-1815]		1	1194.67	25.102	0.91992	24.85	8	192	25.73	17.65		High	Peak Found	High	High	Peak Found	High	High	2.351e-05	0.0002428	1.56	19.81	Used	Used	K.YKASITALEAK.I	[1805-1815]
	FALSE	High	[K].YLYVDKNFINNPLAQADWAAK.[K]		5.29126e-12	5.57461e-05	1	6	7	P35579	P35579 [9-29]		1	2454.25	100	1.95636e-17			200		11.12		Not Found	Not Found	Not Found	High	High	High	High	1.629e-05	2.417e-13	3.22	53.75	Used	Used	K.YLYVDKNFINNPLAQADWAAK.K	[9-29]
	FALSE	High	[K].YLYVDKNFINNPLAQADWAAKK.[L]		4.7213e-05	5.57461e-05	1	6	4	P35579	P35579 [9-30]		2	2582.34	100	1.95636e-17			200		33.08		Not Found	Not Found	Not Found	High	High	High	High	1.629e-05	8.295e-06	1.6	47.5	Used	Used	K.YLYVDKNFINNPLAQADWAAKK.L	[9-30]
FALSE	High	Master Protein	E7EPN9	Protein PRRC2C OS=Homo sapiens OX=9606 GN=PRRC2C PE=1 SV=1	0	1637.41	43	116	1082	107	2819	308.6	9.07	2831.79	116		cytosol		Pf07001	23215	ENSG00000117523	PRRC2C	E7EPN9		VEGFA-VEGFR2 signaling	1	13	100	8.67897e+06	6.02517e+06	9.55704e+06	1.96986e+09	3.48587e+09	2.49883e+09	High	Peak Found	High	High	High	High	1
	Checked	Confidence	Annotated Sequence	Modifications	Qvality PEP	Qvality q-value	# Protein Groups	# Proteins	# PSMs	Master Protein Accessions	Positions in Master Proteins	Modifications in Master Proteins	# Missed Cleavages	Theo. MH+ [Da]	Abundance Ratio: (Flag_R) / (Flag_H)	Abundance Ratio Adj. P-Value: (Flag_R) / (Flag_H)	Abundance Ratio Variability [%]: (Flag_R) / (Flag_H)	Abundances (Grouped): Flag_H	Abundances (Grouped): Flag_R	Abundances (Grouped) CV [%]: Flag_H	Abundances (Grouped) CV [%]: Flag_R	Quan Info	Found in Sample: [S7] F7: Sample, 1, Flag_H	Found in Sample: [S8] F8: Sample, 2, Flag_H	Found in Sample: [S9] F9: Sample, 3, Flag_H	Found in Sample: [S10] F10: Sample, 1, Flag_R	Found in Sample: [S11] F11: Sample, 2, Flag_R	Found in Sample: [S12] F12: Sample, 3, Flag_R	Confidence (by Search Engine): Sequest HT	Percolator q-Value (by Search Engine): Sequest HT	Percolator PEP (by Search Engine): Sequest HT	XCorr (by Search Engine): Sequest HT	Top Apex RT [min]	Quan Usage	Quan Ratio Usage	Sequence in Protein	Positions in Proteins
	FALSE	High	[K].AAGSPSSSDQDEKLPGQDESTAGTSEQNDILK.[V]		1.6692e-14	5.57461e-05	1	2	7	E7EPN9	E7EPN9 [186-217]		1	3262.48	100	1.95636e-17			200		23.66		Not Found	Not Found	Not Found	High	High	High	High	1.629e-05	1.484e-15	4.06	28.7	Used	Used	K.AAGSPSSSDQDEKLPGQDESTAGTSEQNDILK.V	[186-217]
	FALSE	High	[K].ADFIRESSEAQVQK.[F]		3.64705e-06	5.57461e-05	1	2	2	E7EPN9	E7EPN9 [862-875]		1	1607.8	100	1.95636e-17			200		43.66		Not Found	Not Found	Not Found	High	Peak Found	High	High	1.629e-05	5.017e-07	2.27	18.82	Used	Used	K.ADFIRESSEAQVQK.F	[862-875]
	FALSE	High	[R].AEHIPSGPLR.[Q]		0.000100421	5.57461e-05	1	2	18	E7EPN9	E7EPN9 [1230-1239]		0	1076.58	100	1.95636e-17	53.23	0.2	199.8	56.54	29.45		Peak Found	Peak Found	Peak Found	High	High	High	High	1.629e-05	1.977e-05	3.48	15.56	Used	Used	R.AEHIPSGPLR.Q	[1230-1239]
	FALSE	High	[K].AENKGNDPNVNIVPK.[D]		1.18232e-07	5.57461e-05	1	2	9	E7EPN9	E7EPN9 [67-81]		1	1608.83	100	1.95636e-17	24.25	0.9	199.1	12.8	29.91		Peak Found	Not Found	Peak Found	High	High	High	High	1.629e-05	1.223e-08	3.55	15.75	Used	Used	K.AENKGNDPNVNIVPK.D	[67-81]
	FALSE	High	[K].AFGSGIDIKPGTPPIAGR.[S]		2.49521e-12	5.57461e-05	2	6	23	A0A2R8Y424; E7EPN9	A0A2R8Y424 [58-75]; E7EPN9 [2664-2681]		0	1753.96	100	1.95636e-17			200		35.73	Shared	Not Found	Not Found	Not Found	High	High	High	High	1.629e-05	1.075e-13	5.64	35.27	Used	Used	K.AFGSGIDIKPGTPPIAGR.S	[2664-2681]
	FALSE	High	[R].AMMPPYMFQQYPR.[M]		9.81525e-06	5.57461e-05	1	2	6	E7EPN9	E7EPN9 [245-257]		0	1659.75	100	1.95636e-17			200		30.21		Not Found	Not Found	Not Found	High	High	High	High	1.629e-05	1.469e-06	2.06	47.08	Used	Used	R.AMMPPYMFQQYPR.M	[245-257]
	FALSE	High	[K].AQKLPDLSPVENK.[E]		2.41112e-05	5.57461e-05	1	5	4	E7EPN9	E7EPN9 [2100-2112]		1	1438.79	100	1.95636e-17			200		34.74		Not Found	Not Found	Not Found	Peak Found	High	High	High	1.629e-05	3.932e-06	3.34	23.37	Used	Used	K.AQKLPDLSPVENK.E	[2100-2112]
	FALSE	High	[K].AQKLPDLSPVENKEHKPGPIGK.[E]		6.06947e-08	5.57461e-05	1	5	15	E7EPN9	E7EPN9 [2100-2121]		2	2382.31	31.935	0.986533	87.65	3.9	196.1	41.84	49.9		Peak Found	Peak Found	Peak Found	High	High	High	High	1.629e-05	5.973e-09	6.11	20.19	Used	Used	K.AQKLPDLSPVENKEHKPGPIGK.E	[2100-2121]
	FALSE	High	[K].AQSGLAFQQTSNTQPIPILYEHQLGQASGLGGSQLIDTHLLQAR.[A]		1.05708e-10	5.57461e-05	1	5	4	E7EPN9	E7EPN9 [2506-2549]		0	4687.42	100	1.95636e-17			200		50.06		Not Found	Not Found	Not Found	High	High	High	High	1.629e-05	6.188e-12	4.35	56.88	Used	Used	K.AQSGLAFQQTSNTQPIPILYEHQLGQASGLGGSQLIDTHLLQAR.A	[2506-2549]
	FALSE	High	[K].ATEEPEDVRSEAALDQEQITAAYSVEHNQLEAHPK.[A]		3.69854e-25	5.57461e-05	1	2	4	E7EPN9	E7EPN9 [827-861]		1	3905.84	100	1.95636e-17			200		18.95		Not Found	Not Found	Not Found	Peak Found	High	High	High	1.629e-05	4.657e-24	5.88	39.94	Used	Used	K.ATEEPEDVRSEAALDQEQITAAYSVEHNQLEAHPK.A	[827-861]
	FALSE	High	[K].AVSEMSTEIGTMISVSSAEYGTNAK.[EM]		9.99012e-13	5.57461e-05	1	5	3	E7EPN9	E7EPN9 [2162-2186]		0	2563.19								No Quan Values	Not Found	Not Found	Not Found	Not Found	High	High	High	1.629e-05	3.985e-14	4.57		Not Used	Not Used	K.AVSEMSTEIGTMISVSSAEYGTNAK.E	[2162-2186]
	FALSE	High	[K].AVSEMSTEIGTMISVSSAEYGTNAK.[EM]	1xOxidation [M5]	2.06319e-08	5.57461e-05	1	5	3	E7EPN9	E7EPN9 [2162-2186]		0	2579.19	100	1.95636e-17			200		29.59		Not Found	Not Found	Not Found	High	High	High	High	1.629e-05	1.852e-09	4.1	46.44	Used	Used	K.AVSEMSTEIGTMISVSSAEYGTNAK.E	[2162-2186]
	FALSE	High	[K].AWENSPNVR.[E]		0.0347817	0.00327486	1	5	1	E7EPN9	E7EPN9 [2258-2266]		0	1072.52	100	1.95636e-17			200		33.53		Not Found	Not Found	Not Found	Peak Found	Peak Found	High	High	0.0009207	0.008769	2.1	15.46	Used	Used	K.AWENSPNVR.E	[2258-2266]
	FALSE	High	[K].DAQQVEPEGQEKPSPATVR.[S]		2.28495e-09	5.57461e-05	1	5	8	E7EPN9	E7EPN9 [2132-2150]		0	2066.01	100	1.95636e-17			200		36.5		Not Found	Not Found	Not Found	High	High	High	High	1.629e-05	1.715e-10	4.73	15.5	Used	Used	K.DAQQVEPEGQEKPSPATVR.S	[2132-2150]
	FALSE	High	[R].DDDKAKPGFLPK.[G]		1.66044e-06	5.57461e-05	1	2	15	E7EPN9	E7EPN9 [1327-1338]		1	1330.7	100	1.95636e-17			200		23.33		Not Found	Not Found	Not Found	High	High	High	High	1.629e-05	2.135e-07	2.91	15.3	Used	Used	R.DDDKAKPGFLPK.G	[1327-1338]
	FALSE	High	[K].DGTGWASKQEQHEEEKTPEVPPAQPKPGVAAPPEVAPAPK.[S]		3.47781e-07	5.57461e-05	1	2	2	E7EPN9	E7EPN9 [82-121]		2	4185.09	100	1.95636e-17			200		94.86		Not Found	Not Found	Not Found	Not Found	High	High	High	1.629e-05	3.95e-08	5.74	27.46	Used	Used	K.DGTGWASKQEQHEEEKTPEVPPAQPKPGVAAPPEVAPAPK.S	[82-121]
	FALSE	High	[R].DHAISLSEPR.[M]		0.000211578	9.46111e-05	1	2	16	E7EPN9	E7EPN9 [797-806]		0	1124.57	100	1.95636e-17	100.97	0.2	199.8	94.12	28.3		Peak Found	Not Found	High	High	High	High	High	2.351e-05	5.027e-05	2.99	16.5	Used	Used	R.DHAISLSEPR.M	[797-806]
	FALSE	High	[K].DLVIERPRPDSRPAVK.[K]		6.48522e-05	5.57461e-05	1	2	10	E7EPN9	E7EPN9 [1147-1162]		0	1848.05								No Quan Values	Not Found	Not Found	Not Found	High	High	High	High	1.629e-05	1.184e-05	3.01		Not Used	Not Used	K.DLVIERPRPDSRPAVK.K	[1147-1162]
	FALSE	High	[K].DLVIERPRPDSRPAVKK.[E]		0.00252917	0.000277861	1	2	2	E7EPN9	E7EPN9 [1147-1163]		1	1976.14	100	1.95636e-17			200		28.17		Not Found	Not Found	Not Found	High	High	Peak Found	High	8.559e-05	0.0005534	4.11	14.11	Used	Used	K.DLVIERPRPDSRPAVKK.E	[1147-1163]
	FALSE	High	[R].DQMEGSPNSSESFEHIAR.[S]		6.83208e-11	5.57461e-05	1	2	14	E7EPN9	E7EPN9 [776-793]		0	2020.87	100	1.95636e-17			200		32.97		Not Found	Not Found	Not Found	High	High	High	High	1.629e-05	3.852e-12	4.21	25.79	Used	Used	R.DQMEGSPNSSESFEHIAR.S	[776-793]
	FALSE	High	[R].DQMEGSPNSSESFEHIAR.[S]	1xOxidation [M3]	1.5442e-13	5.57461e-05	1	2	10	E7EPN9	E7EPN9 [776-793]		0	2036.86	100	1.95636e-17			200		34.45		Not Found	Not Found	Not Found	High	High	High	High	1.629e-05	8.766e-15	5.05	22.02	Used	Used	R.DQMEGSPNSSESFEHIAR.S	[776-793]
	FALSE	High	[K].EATPVVHETEPESGSQPRPAVLSGYFK.[Q]		2.09498e-11	5.57461e-05	1	2	7	E7EPN9	E7EPN9 [641-667]		0	2912.44	100	1.95636e-17			200		21.07		Not Found	Not Found	Not Found	High	High	High	High	1.629e-05	1.075e-12	4.3	34.81	Used	Used	K.EATPVVHETEPESGSQPRPAVLSGYFK.Q	[641-667]
	FALSE	High	[K].EEQVIQVWNKK.[N]		5.00393e-05	5.57461e-05	1	3	4	E7EPN9	E7EPN9 [1704-1714]		1	1400.75	100	1.95636e-17			200		35.46		Not Found	Not Found	Not Found	High	High	High	High	1.629e-05	8.823e-06	2.86	23.61	Used	Used	K.EEQVIQVWNKK.N	[1704-1714]
	FALSE	High	[R].EKLEEKIEPR.[E]		9.09375e-05	5.57461e-05	1	2	3	E7EPN9	E7EPN9 [596-605]		2	1270.7	100	1.95636e-17	22.6	0.3	199.7		39.37		Peak Found	Not Found	Not Found	Peak Found	High	High	High	1.629e-05	1.755e-05	3.05	10.54	Used	Used	R.EKLEEKIEPR.E	[596-605]
	FALSE	High	[R].EPNLEPMVEK.[Q]		0.0013402	0.000139604	1	2	9	E7EPN9	E7EPN9 [606-615]		0	1185.58								No Quan Values	Not Found	Not Found	Not Found	High	High	High	High	3.326e-05	0.0003227	1.77		Not Used	Not Used	R.EPNLEPMVEK.Q	[606-615]
	FALSE	High	[R].ERDWFPDQGYR.[G]		0.000248963	9.46111e-05	1	2	10	E7EPN9	E7EPN9 [1178-1188]		1	1468.66	100	1.95636e-17			200		22.58		Not Found	Not Found	Not Found	High	High	High	High	2.351e-05	6.168e-05	2.32	30.03	Used	Used	R.ERDWFPDQGYR.G	[1178-1188]
	FALSE	High	[K].ESVTDYTTPSSSLPNTVATNNTK.[M]		5.93718e-12	5.57461e-05	1	4	7	E7EPN9	E7EPN9 [2187-2209]		0	2427.15	100	1.95636e-17			200		30.74		Not Found	Not Found	Not Found	High	High	High	High	1.629e-05	2.747e-13	3.48	34.95	Used	Used	K.ESVTDYTTPSSSLPNTVATNNTK.M	[2187-2209]
	FALSE	High	[R].ETIQQSSSLTSVPPTTFSLTFK.[M]		0.00062239	9.46111e-05	1	4	1	E7EPN9	E7EPN9 [2230-2251]		0	2399.23	100	1.95636e-17			200		34.87		Not Found	Not Found	Not Found	Peak Found	Peak Found	High	High	2.351e-05	0.0001645	2.42	54.62	Used	Used	R.ETIQQSSSLTSVPPTTFSLTFK.M	[2230-2251]
	FALSE	High	[R].FFSEQQQSK.[Q]		0.00909193	0.000927179	1	4	2	E7EPN9	E7EPN9 [2747-2755]		0	1128.53	100	1.95636e-17			200		26.43		Not Found	Not Found	Not Found	Peak Found	High	High	High	0.000276	0.0019	1.73	12.66	Used	Used	R.FFSEQQQSK.Q	[2747-2755]
	FALSE	High	[R].FPPSLSETNK.[G]		9.87824e-05	5.57461e-05	1	2	22	E7EPN9	E7EPN9 [269-278]		0	1119.57	37.6	0.896283	29.89	5.2	194.8	32.65	19.72		Peak Found	Peak Found	Peak Found	High	High	High	High	1.629e-05	1.936e-05	2.19	20.91	Used	Used	R.FPPSLSETNK.G	[269-278]
	FALSE	High	[R].GLIPAGTQHSMIATTGK.[M]		4.48804e-13	5.57461e-05	2	6	10	A0A2R8Y424; E7EPN9	A0A2R8Y424 [34-50]; E7EPN9 [2640-2656]		0	1682.89	100	1.95636e-17	54.13	1.3	198.7	29.55	39.54	Shared	Peak Found	Peak Found	Peak Found	High	High	High	High	1.629e-05	2.055e-14	4.75	27.04	Used	Used	R.GLIPAGTQHSMIATTGK.M	[2640-2656]
	FALSE	High	[K].GNDPNVNIVPK.[D]		7.13133e-06	5.57461e-05	1	2	8	E7EPN9	E7EPN9 [71-81]		0	1166.62	100	1.95636e-17	30.79	1.5	198.5		27.51		Peak Found	Not Found	Not Found	High	High	High	High	1.629e-05	1.04e-06	2.95	21.47	Used	Used	K.GNDPNVNIVPK.D	[71-81]
	FALSE	High	[R].GPPPSWASEPERPSILSASELK.[E]		3.52022e-07	5.57461e-05	1	2	2	E7EPN9	E7EPN9 [284-305]		0	2335.19	100	1.95636e-17			200		29.51		Not Found	Not Found	Not Found	High	High	Peak Found	High	1.629e-05	3.993e-08	2.84	40.9	Used	Used	R.GPPPSWASEPERPSILSASELK.E	[284-305]
	FALSE	High	[R].GRGPPPSWASEPERPSILSASELK.[E]		1.32542e-08	5.57461e-05	1	2	8	E7EPN9	E7EPN9 [282-305]		1	2548.32	100	1.95636e-17			200		41.13		Not Found	Not Found	Not Found	High	High	High	High	1.629e-05	1.146e-09	2.64	35.64	Used	Used	R.GRGPPPSWASEPERPSILSASELK.E	[282-305]
	FALSE	High	[R].GSETDTDSEIHESASDKDSLSK.[G]		5.53667e-09	5.57461e-05	1	2	8	E7EPN9	E7EPN9 [1264-1285]		1	2338.02	100	1.95636e-17			200		23.41		Not Found	Not Found	Not Found	High	High	High	High	1.629e-05	4.476e-10	4.32	13.46	Used	Used	R.GSETDTDSEIHESASDKDSLSK.G	[1264-1285]
	FALSE	High	[R].GTSSHLPPPPK.[L]		1.70116e-06	5.57461e-05	1	2	5	E7EPN9	E7EPN9 [403-413]		0	1117.6	61.295	0.686407	6.55	3.2	196.8	13.85	3.16		Peak Found	Peak Found	Peak Found	Peak Found	High	High	High	1.629e-05	2.194e-07	3.22	10.22	Used	Used	R.GTSSHLPPPPK.L	[403-413]
	FALSE	High	[R].HEQFIPIAADK.[R]		8.57451e-08	5.57461e-05	1	2	4	E7EPN9	E7EPN9 [1396-1406]		0	1268.66	100	1.95636e-17			200		36.55		Not Found	Not Found	Not Found	High	High	High	High	1.629e-05	8.65e-09	4.3	24.65	Used	Used	R.HEQFIPIAADK.R	[1396-1406]
	FALSE	High	[R].KAWENSPNVR.[E]		9.69776e-06	5.57461e-05	1	5	8	E7EPN9	E7EPN9 [2257-2266]		1	1200.61	100	1.95636e-17	31.68	0.8	199.2		32.94		Peak Found	Not Found	Not Found	High	High	High	High	1.629e-05	1.448e-06	3.27	10.49	Used	Used	R.KAWENSPNVR.E	[2257-2266]
	FALSE	High	[K].KEEQVIQVWNKK.[N]		1.90859e-06	5.57461e-05	1	3	4	E7EPN9	E7EPN9 [1703-1714]		2	1528.85	100	1.95636e-17			200		10.17		Not Found	Not Found	Not Found	High	High	High	High	1.629e-05	2.485e-07	2.19	17.34	Used	Used	K.KEEQVIQVWNKK.N	[1703-1714]
	FALSE	High	[R].KKEEQVIQVWNK.[K]		1.2636e-05	5.57461e-05	1	3	7	E7EPN9	E7EPN9 [1702-1713]		2	1528.85	28.949	0.774132	44.55	6.7	193.3		36.46		Not Found	Not Found	Peak Found	High	High	High	High	1.629e-05	1.93e-06	1.43	17.9	Used	Used	R.KKEEQVIQVWNK.K	[1702-1713]
	FALSE	High	[K].KLGPISPPQPPSVSAWNKPLTSFGSAPSSEGAK.[N]		1.70643e-10	5.57461e-05	1	4	6	E7EPN9	E7EPN9 [2010-2042]		1	3319.73	100	1.95636e-17			200		39.47		Not Found	Not Found	Not Found	High	High	High	High	1.629e-05	1.035e-11	3.55	45.31	Used	Used	K.KLGPISPPQPPSVSAWNKPLTSFGSAPSSEGAK.N	[2010-2042]
	FALSE	High	[K].KNADLNAQTVVK.[V]		1.18841e-08	5.57461e-05	1	3	5	E7EPN9	E7EPN9 [1517-1528]		1	1300.72	100	1.95636e-17			200		30.68		Not Found	Not Found	Not Found	High	High	High	High	1.629e-05	1.02e-09	3.33	11.04	Used	Used	K.KNADLNAQTVVK.V	[1517-1528]
	FALSE	High	[K].KPVKPHSSFKPDNHVR.[I]		1.0403e-14	5.57461e-05	1	2	11	E7EPN9	E7EPN9 [1299-1314]		0	1873.02	100	1.95636e-17			200		53.34		Not Found	Not Found	Not Found	High	High	High	High	1.629e-05	1.021e-15	5.51	9.96	Used	Used	K.KPVKPHSSFKPDNHVR.I	[1299-1314]
	FALSE	High	[R].KVKDAQQVEPEGQEKPSPATVR.[S]		1.1615e-06	5.57461e-05	1	5	1	E7EPN9	E7EPN9 [2129-2150]		2	2421.27								No Quan Values	Not Found	Not Found	Not Found	Not Found	Not Found	High	High	1.629e-05	1.45e-07	5.48		Not Used	Not Used	R.KVKDAQQVEPEGQEKPSPATVR.S	[2129-2150]
	FALSE	High	[K].KYATLSLFNTYK.[G]		0.000127254	5.57461e-05	1	2	3	E7EPN9	E7EPN9 [16-27]		1	1448.78	100	1.95636e-17			200		19.61		Not Found	Not Found	Not Found	High	High	High	High	1.629e-05	2.638e-05	2.91	36.7	Used	Used	K.KYATLSLFNTYK.G	[16-27]
	FALSE	High	[R].LDEKLGILEK.[Q]		2.01629e-05	5.57461e-05	1	2	13	E7EPN9	E7EPN9 [490-499]		1	1157.68	100	1.95636e-17			200		37.54		Not Found	Not Found	Not Found	High	High	High	High	1.629e-05	3.23e-06	3.02	27.02	Used	Used	R.LDEKLGILEK.Q	[490-499]
	FALSE	High	[K].LGPISPPQPPSVSAWNKPLTSFGSAPSSEGAK.[N]		5.05672e-15	5.57461e-05	1	4	6	E7EPN9	E7EPN9 [2011-2042]		0	3191.64	100	1.95636e-17	42.35	1.1	198.9		37.94		Not Found	Not Found	Peak Found	High	High	High	High	1.629e-05	5.727e-16	4.46	50.32	Used	Used	K.LGPISPPQPPSVSAWNKPLTSFGSAPSSEGAK.N	[2011-2042]
	FALSE	High	[K].LLAQQHPPPDR.[Q]		2.66263e-06	5.57461e-05	1	2	20	E7EPN9	E7EPN9 [414-424]		0	1271.69	100	1.95636e-17			200		33.34		Not Found	Not Found	Not Found	High	High	High	High	1.629e-05	3.567e-07	3.35	10.28	Used	Used	K.LLAQQHPPPDR.Q	[414-424]
	FALSE	High	[R].LLEKPYVR.[D]		0.0162281	0.00144648	1	2	2	E7EPN9	E7EPN9 [1319-1326]		0	1017.61	100	1.95636e-17			200		26.69		Not Found	Not Found	Not Found	Peak Found	High	High	High	0.0003957	0.003561	2.1	14.6	Used	Used	R.LLEKPYVR.D	[1319-1326]
	FALSE	High	[R].LLEKPYVRDDDK.[A]		0.00516308	0.000486314	1	2	4	E7EPN9	E7EPN9 [1319-1330]		1	1490.78	100	1.95636e-17			200		17.9		Not Found	Not Found	Not Found	High	High	High	High	0.0001576	0.001059	1.74	12.25	Used	Used	R.LLEKPYVRDDDK.A	[1319-1330]
	FALSE	High	[R].LLEKPYVRDDDKAKPGFLPK.[G]		5.85268e-08	5.57461e-05	1	2	13	E7EPN9	E7EPN9 [1319-1338]		2	2329.29	100	1.95636e-17			200		15.29		Not Found	Not Found	Not Found	High	High	High	High	1.629e-05	5.742e-09	1.55	24.72	Used	Used	R.LLEKPYVRDDDKAKPGFLPK.G	[1319-1338]
	FALSE	High	[K].LPDLSPVENK.[E]		1.29433e-05	5.57461e-05	1	5	9	E7EPN9	E7EPN9 [2103-2112]		0	1111.6	43.049	0.797286	31.76	4.5	195.5		29.37		Not Found	Not Found	Peak Found	High	High	High	High	1.629e-05	1.98e-06	3.14	28.42	Used	Used	K.LPDLSPVENK.E	[2103-2112]
	FALSE	High	[K].LPDLSPVENKEHKPGPIGK.[E]		1.28213e-11	5.57461e-05	1	5	40	E7EPN9	E7EPN9 [2103-2121]		1	2055.12	100	1.95636e-17	29.64	0.3	199.7		33.07		Not Found	Not Found	Peak Found	High	High	High	High	1.629e-05	6.307e-13	5.1	22.12	Used	Used	K.LPDLSPVENKEHKPGPIGK.E	[2103-2121]
	FALSE	High	[R].LPSAQTPNGTDYVASGK.[S]		9.16838e-14	5.57461e-05	1	5	3	E7EPN9	E7EPN9 [1962-1978]		0	1705.84	100	1.95636e-17			200		30.45		Not Found	Not Found	Not Found	High	High	High	High	1.629e-05	5.79e-15	5.03	24.08	Used	Used	R.LPSAQTPNGTDYVASGK.S	[1962-1978]
	FALSE	High	[R].ISAVESQPSR.[K]		0.00225718	0.000187654	1	2	4	E7EPN9	E7EPN9 [914-923]		0	1073.56	42.838	0.838135	23.01	4.6	195.4		32.65		Peak Found	Not Found	Not Found	High	High	High	High	4.402e-05	0.0005012	2.95	10.3	Used	Used	R.ISAVESQPSR.K	[914-923]
	FALSE	High	[K].MEDTLVNNVPLPNTLPLPK.[R]		1.07304e-07	5.57461e-05	1	4	7	E7EPN9	E7EPN9 [2210-2228]		0	2105.13	100	1.95636e-17			200		36.7		Not Found	Not Found	Not Found	High	High	High	High	1.629e-05	1.105e-08	4.05	56.79	Used	Used	K.MEDTLVNNVPLPNTLPLPK.R	[2210-2228]
	FALSE	High	[K].MEDTLVNNVPLPNTLPLPK.[R]	1xOxidation [M1]	2.43154e-06	5.57461e-05	1	4	9	E7EPN9	E7EPN9 [2210-2228]		0	2121.13	100	1.95636e-17			200		85.25		Not Found	Not Found	Not Found	High	High	High	High	1.629e-05	3.24e-07	3.5	55.65	Used	Used	K.MEDTLVNNVPLPNTLPLPK.R	[2210-2228]
	FALSE	High	[R].MLWGSDPYPHAEPQQATTPK.[A]		1.24385e-11	5.57461e-05	1	2	11	E7EPN9	E7EPN9 [807-826]		0	2254.06	100	1.95636e-17			200		31.55		Not Found	Not Found	Not Found	High	High	High	High	1.629e-05	6.112e-13	2.79	33.88	Used	Used	R.MLWGSDPYPHAEPQQATTPK.A	[807-826]
	FALSE	High	[R].MLWGSDPYPHAEPQQATTPK.[A]	1xOxidation [M1]	5.30152e-10	5.57461e-05	1	2	13	E7EPN9	E7EPN9 [807-826]		0	2270.05	11.71	0.550396	27.75	16.4	183.6	15.47	24.64		Peak Found	Peak Found	Peak Found	High	High	High	High	1.629e-05	3.529e-11	4.49	30.33	Used	Used	R.MLWGSDPYPHAEPQQATTPK.A	[807-826]
	FALSE	High	[R].MMSGRPAMDIPPIHPGMIPPKPLMR.[R]		3.69211e-08	5.57461e-05	1	2	6	E7EPN9	E7EPN9 [750-774]		0	2770.42	100	1.95636e-17			200		25.52		Not Found	Not Found	Not Found	High	High	High	High	1.629e-05	3.483e-09	3.7	41.59	Used	Used	R.MMSGRPAMDIPPIHPGMIPPKPLMR.R	[750-774]
	FALSE	High	[R].MMSGRPAMDIPPIHPGMIPPKPLMR.[R]	1xOxidation [M]	0.00311378	0.000277861	1	2	7	E7EPN9	E7EPN9 [750-774]		0	2786.42	100	1.95636e-17			200		29.35		Not Found	Not Found	Not Found	High	High	High	High	9.553e-05	0.0006617	3.94	39.3	Used	Used	R.MMSGRPAMDIPPIHPGMIPPKPLMR.R	[750-774]
	FALSE	High	[K].MNSIVYQK.[Q]		0.00628687	0.000615467	2	6	5	A0A2R8Y424; E7EPN9	A0A2R8Y424 [98-105]; E7EPN9 [2704-2711]		0	982.503	100	1.95636e-17	33.3	1	199	15.27	32.65	Shared	Not Found	Peak Found	Peak Found	High	High	High	High	0.0001852	0.001285	1.95	15.36	Used	Used	K.MNSIVYQK.Q	[2704-2711]
	FALSE	High	[K].MNSIVYQK.[Q]	1xOxidation [M1]	0.00364899	0.000362802	2	6	6	A0A2R8Y424; E7EPN9	A0A2R8Y424 [98-105]; E7EPN9 [2704-2711]		0	998.498	100	1.95636e-17			200		21.99	Shared	Not Found	Not Found	Not Found	High	High	High	High	0.0001334	0.000765	2.43	11.1	Used	Used	K.MNSIVYQK.Q	[2704-2711]
	FALSE	High	[R].MPPPANLPSLK.[SA]		0.000535019	9.46111e-05	3	4	8	Q5JSZ5; P48634; E7EPN9	Q5JSZ5 [57-67]; P48634 [56-66]; E7EPN9 [56-66]		0	1164.64	100	1.95636e-17			200		25.01	Shared	Not Found	Not Found	Not Found	High	High	High	High	2.351e-05	0.0001424	2.25	32.15	Used	Used	R.MPPPANLPSLK.A	[56-66]
	FALSE	High	[R].MPPPANLPSLK.[SA]	1xOxidation [M1]	0.00644446	0.000615467	3	4	1	Q5JSZ5; P48634; E7EPN9	Q5JSZ5 [57-67]; P48634 [56-66]; E7EPN9 [56-66]		0	1180.64	100	1.95636e-17			200		26.27	Shared	Not Found	Not Found	Not Found	Not Found	High	Peak Found	High	0.0001852	0.001316	2.05	26.41	Used	Used	R.MPPPANLPSLK.A	[56-66]
	FALSE	High	[K].MSEMELK.[A]		0.0222022	0.00221899	2	6	4	A0A2R8Y424; E7EPN9	A0A2R8Y424 [51-57]; E7EPN9 [2657-2663]		0	867.395	100	1.95636e-17			200		37.23	Shared	Not Found	Not Found	Not Found	High	Peak Found	High	High	0.0006026	0.005216	2.08	16.62	Used	Used	K.MSEMELK.A	[2657-2663]
	FALSE	High	[K].MSEMELK.[A]	1xOxidation [M1]	0.0290841	0.0029549	2	6	7	A0A2R8Y424; E7EPN9	A0A2R8Y424 [51-57]; E7EPN9 [2657-2663]		0	883.39	100	1.95636e-17			200		22.1	Shared	Not Found	Not Found	Not Found	High	High	High	High	0.0008373	0.007226	1.22	11.86	Used	Used	K.MSEMELK.A	[2657-2663]
	FALSE	High	[R].MTQPFPTQFAPQAK.[Q]		1.2262e-05	5.57461e-05	1	2	3	E7EPN9	E7EPN9 [2722-2735]		0	1591.79	22.029	0.904886	38.85	8.7	191.3	6.69	43.92		Peak Found	Not Found	Peak Found	High	High	High	High	1.629e-05	1.87e-06	2.97	37.81	Used	Used	R.MTQPFPTQFAPQAK.Q	[2722-2735]
	FALSE	High	[R].MTQPFPTQFAPQAK.[Q]	1xOxidation [M1]	4.94615e-05	5.57461e-05	1	2	4	E7EPN9	E7EPN9 [2722-2735]		0	1607.79	100	1.95636e-17			200		35.52		Not Found	Not Found	Not Found	High	High	High	High	1.629e-05	8.714e-06	2.24	34.19	Used	Used	R.MTQPFPTQFAPQAK.Q	[2722-2735]
	FALSE	High	[R].MTYPPLHGPMR.[F]		1.17568e-05	5.57461e-05	1	2	13	E7EPN9	E7EPN9 [258-268]		0	1299.63	100	1.95636e-17	22.24	1.1	198.9	11.31	24.21		Peak Found	Peak Found	Peak Found	High	High	High	High	1.629e-05	1.783e-06	2.63	24.98	Used	Used	R.MTYPPLHGPMR.F	[258-268]
	FALSE	High	[R].MTYPPLHGPMR.[F]	1xOxidation [M1]	0.0247054	0.00234957	1	2	4	E7EPN9	E7EPN9 [258-268]		0	1315.63	100	1.95636e-17			200		25.34		Not Found	Not Found	Not Found	High	High	High	High	0.0006833	0.005937	1.1	20.18	Used	Used	R.MTYPPLHGPMR.F	[258-268]
	FALSE	High	[K].NADLNAQTVVK.[V]		2.56857e-07	5.57461e-05	1	3	9	E7EPN9	E7EPN9 [1518-1528]		0	1172.63	100	1.95636e-17	43.04	0.6	199.4	38.22	28.54		High	Peak Found	High	High	High	High	High	1.629e-05	2.834e-08	2.9	17.92	Used	Used	K.NADLNAQTVVK.V	[1518-1528]
	FALSE	High	[K].NGQESGLEIGTDTIQFGAPASNGNENEVVPVLSEK.[S]		1.28658e-05	5.57461e-05	1	5	1	E7EPN9	E7EPN9 [2043-2077]		0	3600.73								No Quan Values	Not Found	Not Found	Not Found	Not Found	High	Not Found	High	1.629e-05	1.968e-06	3.24		Not Used	Not Used	K.NGQESGLEIGTDTIQFGAPASNGNENEVVPVLSEK.S	[2043-2077]
	FALSE	High	[R].QAVPGRPGPFPSK.[Q]		3.3132e-07	5.57461e-05	1	2	18	E7EPN9	E7EPN9 [425-437]		0	1337.73	100	1.95636e-17	48.2	0.4	199.6	40.64	31.83		Peak Found	Peak Found	Peak Found	High	High	High	High	1.629e-05	3.748e-08	2.68	16.3	Used	Used	R.QAVPGRPGPFPSK.Q	[425-437]
	FALSE	High	[R].QDSNRSEKEATPVVHETEPESGSQPRPAVLSGYFK.[Q]		0.0413457	0.00364087	1	2	1	E7EPN9	E7EPN9 [633-667]		2	3856.87								No Quan Values	Not Found	Not Found	Not Found	Not Found	High	Not Found	High	0.001013	0.01041	2.56		Not Used	Not Used	R.QDSNRSEKEATPVVHETEPESGSQPRPAVLSGYFK.Q	[633-667]
	FALSE	High	[K].QEQHEEEKTPEVPPAQPKPGVAAPPEVAPAPK.[S]		5.75993e-12	5.57461e-05	1	2	12	E7EPN9	E7EPN9 [90-121]		1	3382.73	100	1.95636e-17	46.47	1.8	198.2	43.74	34.16		Peak Found	Peak Found	Not Found	High	High	High	High	1.629e-05	2.662e-13	3.84	23.19	Used	Used	K.QEQHEEEKTPEVPPAQPKPGVAAPPEVAPAPK.S	[90-121]
	FALSE	High	[K].QFQSAPATVR.[M]		0.000100972	5.57461e-05	2	6	5	A0A2R8Y424; E7EPN9	A0A2R8Y424 [106-115]; E7EPN9 [2712-2721]		0	1104.58	100	1.95636e-17	36.09	1.7	198.3	28.31	38.84	Shared	Not Found	Peak Found	Peak Found	High	High	High	High	1.629e-05	1.994e-05	2.87	14.12	Used	Used	K.QFQSAPATVR.M	[2712-2721]
	FALSE	High	[K].QFQSAPATVRMTQPFPTQFAPQAK.[Q]	1xOxidation [M11]	0.0420426	0.00364087	1	2	1	E7EPN9	E7EPN9 [2712-2735]		1	2693.35								No Quan Values	Not Found	Not Found	Not Found	High	Not Found	Not Found	High	0.001013	0.01059	2.85		Not Used	Not Used	K.QFQSAPATVRMTQPFPTQFAPQAK.Q	[2712-2735]
	FALSE	High	[K].QGGQGDGIQVNSQFQQEFPSLQAAGDQEK.[K]		5.79495e-12	5.57461e-05	1	2	3	E7EPN9	E7EPN9 [128-156]		0	3091.44	100	1.95636e-17			200		22.86		Not Found	Not Found	Not Found	High	High	High	High	1.629e-05	2.67e-13	4.55	47.79	Used	Used	K.QGGQGDGIQVNSQFQQEFPSLQAAGDQEK.K	[128-156]
	FALSE	High	[K].QGGQGDGIQVNSQFQQEFPSLQAAGDQEKK.[E]		7.17157e-11	5.57461e-05	1	2	8	E7EPN9	E7EPN9 [128-157]		1	3219.53	100	1.95636e-17			200		20.24		Not Found	Not Found	Not Found	High	High	High	High	1.629e-05	4.071e-12	2.93	42.21	Used	Used	K.QGGQGDGIQVNSQFQQEFPSLQAAGDQEKK.E	[128-157]
	FALSE	High	[K].QGGQGDGIQVNSQFQQEFPSLQAAGDQEKKEK.[E]		3.76816e-12	5.57461e-05	1	2	2	E7EPN9	E7EPN9 [128-159]		2	3476.67	100	1.95636e-17			200		46.33		Not Found	Not Found	Not Found	Peak Found	High	High	High	1.629e-05	1.68e-13	3.23	38.07	Used	Used	K.QGGQGDGIQVNSQFQQEFPSLQAAGDQEKKEK.E	[128-159]
	FALSE	High	[K].QPSPEEIRER.[E]		9.69776e-06	5.57461e-05	1	2	5	E7EPN9	E7EPN9 [500-509]		1	1240.63	89.955	0.494838	30.59	2.1	197.9	27.32	23.71		Peak Found	Not Found	Peak Found	High	High	High	High	1.629e-05	1.45e-06	3.01	10.31	Used	Used	K.QPSPEEIRER.E	[500-509]
	FALSE	High	[K].QPSPEEIRERER.[E]		0.000180526	9.46111e-05	1	2	1	E7EPN9	E7EPN9 [500-511]		2	1525.77	25.28	0.778258	21.01	7.6	192.4		18.82		Not Found	Peak Found	Not Found	High	Peak Found	Peak Found	High	2.351e-05	4.093e-05	3.43	10.32	Used	Used	K.QPSPEEIRERER.E	[500-511]
	FALSE	High	[R].QQSEISAAVER.[A]		1.19722e-06	5.57461e-05	1	2	8	E7EPN9	E7EPN9 [453-463]		0	1217.61	100	1.95636e-17	36.57	0.6	199.4	23.87	31.02		Peak Found	Peak Found	Peak Found	High	High	High	High	1.629e-05	1.502e-07	3.15	16.25	Used	Used	R.QQSEISAAVER.A	[453-463]
	FALSE	High	[K].QQVADEDEIWK.[Q]		1.58721e-05	5.57461e-05	1	2	5	E7EPN9	E7EPN9 [438-448]		0	1360.64	26.598	0.970474	9.93	7.2	192.8	28.58	30.32		Peak Found	Peak Found	Peak Found	High	High	High	High	1.629e-05	2.486e-06	3.67	29.3	Used	Used	K.QQVADEDEIWK.Q	[438-448]
	FALSE	High	[K].QQVADEDEIWKQR.[R]		1.21758e-08	5.57461e-05	1	2	12	E7EPN9	E7EPN9 [438-450]		1	1644.8	100	1.95636e-17	24.72	0.5	199.5		25.45		Peak Found	Not Found	Not Found	High	High	High	High	1.629e-05	1.05e-09	4.76	24.78	Used	Used	K.QQVADEDEIWKQR.R	[438-450]
	FALSE	High	[R].QREESETRSESSDFEVVPK.[R]		0.00473965	0.000448906	1	2	4	E7EPN9	E7EPN9 [1240-1258]		2	2239.05	100	1.95636e-17			200		26.34		Not Found	Not Found	Not Found	High	High	High	High	0.0001509	0.0009725	1.34	18.22	Used	Used	R.QREESETRSESSDFEVVPK.R	[1240-1258]
	FALSE	High	[R].QRGSETDTDSEIHESASDKDSLSK.[G]		5.0629e-20	5.57461e-05	1	2	5	E7EPN9	E7EPN9 [1262-1285]		2	2622.18	100	1.95636e-17			200		25.39		Not Found	Not Found	Not Found	High	High	High	High	1.629e-05	5.858e-20	6.2	10.44	Used	Used	R.QRGSETDTDSEIHESASDKDSLSK.G	[1262-1285]
	FALSE	High	[R].QSEVPKPEDGEPPR.[R]		3.13168e-09	5.57461e-05	1	2	30	E7EPN9	E7EPN9 [1381-1394]		0	1564.76	100	1.95636e-17	24.54	1.3	198.7		19.04		Not Found	Not Found	Peak Found	High	High	High	High	1.629e-05	2.417e-10	3.38	11.48	Used	Used	R.QSEVPKPEDGEPPR.R	[1381-1394]
	FALSE	High	[R].QSEVPKPEDGEPPRRHEQFIPIAADK.[R]		5.58562e-05	5.57461e-05	1	2	3	E7EPN9	E7EPN9 [1381-1406]		2	2970.51								No Quan Values	Not Found	Not Found	Not Found	Not Found	High	High	High	1.629e-05	1.003e-05	3.2		Not Used	Not Used	R.QSEVPKPEDGEPPRRHEQFIPIAADK.R	[1381-1406]
	FALSE	High	[R].RDQMEGSPNSSESFEHIAR.[S]		8.90553e-19	5.57461e-05	1	2	9	E7EPN9	E7EPN9 [775-793]		1	2176.97	100	1.95636e-17			200		26.3		Not Found	Not Found	Not Found	High	High	High	High	1.629e-05	5.776e-19	6.65	20.09	Used	Used	R.RDQMEGSPNSSESFEHIAR.S	[775-793]
	FALSE	High	[R].RDQMEGSPNSSESFEHIAR.[S]	1xOxidation [M4]	4.06034e-10	5.57461e-05	1	2	6	E7EPN9	E7EPN9 [775-793]		1	2192.96	100	1.95636e-17			200		36.6		Not Found	Not Found	Not Found	High	High	High	High	1.629e-05	2.656e-11	4.57	16.16	Used	Used	R.RDQMEGSPNSSESFEHIAR.S	[775-793]
	FALSE	High	[K].RETIQQSSSLTSVPPTTFSLTFK.[M]		3.89165e-10	5.57461e-05	1	4	4	E7EPN9	E7EPN9 [2229-2251]		1	2555.34	100	1.95636e-17			200		42.46		Not Found	Not Found	Not Found	High	High	High	High	1.629e-05	2.527e-11	5.06	46.7	Used	Used	K.RETIQQSSSLTSVPPTTFSLTFK.M	[2229-2251]
	FALSE	High	[R].RHEQFIPIAADK.[R]		7.34971e-05	5.57461e-05	1	2	11	E7EPN9	E7EPN9 [1395-1406]		1	1424.76	100	1.95636e-17			200		21		Not Found	Not Found	Not Found	High	High	High	High	1.629e-05	1.371e-05	3.41	20.13	Used	Used	R.RHEQFIPIAADK.R	[1395-1406]
	FALSE	High	[R].RHEQFIPIAADKRPPK.[F]		0.029847	0.00305765	1	2	3	E7EPN9	E7EPN9 [1395-1410]		2	1903.07	100	1.95636e-17			200		14.38		Not Found	Not Found	Not Found	High	Peak Found	High	High	0.0008648	0.007432	1.79	16.1	Used	Used	R.RHEQFIPIAADKRPPK.F	[1395-1410]
	FALSE	High	[R].RMPPPANLPSLK.[SA]		5.24768e-08	5.57461e-05	3	4	24	Q5JSZ5; P48634; E7EPN9	Q5JSZ5 [56-67]; P48634 [55-66]; E7EPN9 [55-66]		1	1320.75	22.62	0.867453	116.15	6.8	193.2	51.07	74.97	Shared	Not Found	Peak Found	Peak Found	High	High	High	High	1.629e-05	5.093e-09	3.74	25.81	Used	Used	R.RMPPPANLPSLK.A	[55-66]
	FALSE	High	[R].RMPPPANLPSLK.[SA]	1xOxidation [M2]	7.26695e-05	5.57461e-05	3	4	10	Q5JSZ5; P48634; E7EPN9	Q5JSZ5 [56-67]; P48634 [55-66]; E7EPN9 [55-66]		1	1336.74	62.933	0.638302	24.38	3.1	196.9	2.96	29.03	Shared	Peak Found	Not Found	Peak Found	High	High	High	High	1.629e-05	1.355e-05	2.64	19.71	Used	Used	R.RMPPPANLPSLK.A	[55-66]
	FALSE	High	[R].RMPPPANLPSLKAENK.[G]		9.02158e-06	5.57461e-05	2	3	4	P48634; E7EPN9	P48634 [55-70]; E7EPN9 [55-70]		2	1762.96	100	1.95636e-17			200		30.75	Shared	Not Found	Not Found	Not Found	Peak Found	High	High	High	1.629e-05	1.342e-06	3.66	20.87	Used	Used	R.RMPPPANLPSLKAENK.G	[55-70]
	FALSE	High	[R].RQQSEISAAVER.[A]		5.53132e-10	5.57461e-05	1	2	8	E7EPN9	E7EPN9 [452-463]		1	1373.71	100	1.95636e-17	34.93	0.4	199.6		29.67		Not Found	Not Found	Peak Found	High	High	High	High	1.629e-05	3.688e-11	3.1	11.1	Used	Used	R.RQQSEISAAVER.A	[452-463]
	FALSE	High	[R].RRQQSEISAAVER.[A]		0.000194874	9.46111e-05	1	2	2	E7EPN9	E7EPN9 [451-463]		2	1529.81	100	1.95636e-17			200				Not Found	Not Found	Not Found	Not Found	High	High	High	2.351e-05	4.536e-05	2.85	10.29	Used	Used	R.RRQQSEISAAVER.A	[451-463]
	FALSE	High	[R].SARDHAISLSEPR.[M]		9.58167e-06	5.57461e-05	1	2	12	E7EPN9	E7EPN9 [794-806]		1	1438.74	27.728	0.619653	23.85	7.4	192.6	32.05	32.63		Peak Found	Peak Found	Peak Found	High	High	High	High	1.629e-05	1.436e-06	4.05	12.65	Used	Used	R.SARDHAISLSEPR.M	[794-806]
	FALSE	High	[R].SEAALDQEQITAAYSVEHNQLEAHPK.[A]		7.52065e-12	5.57461e-05	1	2	4	E7EPN9	E7EPN9 [836-861]		0	2879.38	100	1.95636e-17			200		20.82		Not Found	Not Found	Not Found	High	High	High	High	1.629e-05	3.532e-13	5.91	35.42	Used	Used	R.SEAALDQEQITAAYSVEHNQLEAHPK.A	[836-861]
	FALSE	High	[R].SEKEATPVVHETEPESGSQPRPAVLSGYFK.[Q]		2.91834e-13	5.57461e-05	1	2	12	E7EPN9	E7EPN9 [638-667]		1	3256.61	100	1.95636e-17			200		36.27		Not Found	Not Found	Not Found	High	High	High	High	1.629e-05	1.458e-14	7.35	31.04	Used	Used	R.SEKEATPVVHETEPESGSQPRPAVLSGYFK.Q	[638-667]
	FALSE	High	[R].SEPSAGIPK.[V]		0.0205475	0.00192363	1	2	6	E7EPN9	E7EPN9 [942-950]		0	885.468	100	1.95636e-17	49.07	0.9	199.1	27.44	34.05		Not Found	Peak Found	Peak Found	Peak Found	High	High	High	0.0005251	0.004712	1.57	10.84	Used	Used	R.SEPSAGIPK.V	[942-950]
	FALSE	High	[R].SESSDFEVVPK.[R]		0.0146449	0.00129664	1	2	3	E7EPN9	E7EPN9 [1248-1258]		0	1223.58	100	1.95636e-17			200		26.58		Not Found	Not Found	Not Found	High	High	High	High	0.000366	0.003174	1.26	25.7	Used	Used	R.SESSDFEVVPK.R	[1248-1258]
	FALSE	High	[R].SESSDFEVVPKR.[R]		0.0945209	0.00641009	1	2	2	E7EPN9	E7EPN9 [1248-1259]		1	1379.68	100	1.95636e-17			200		30.12		Not Found	Not Found	Not Found	Not Found	High	High	High	0.001809	0.02146	1.86	18.91	Used	Used	R.SESSDFEVVPKR.R	[1248-1259]
	FALSE	High	[R].SGPIKKPVLR.[D]		6.28251e-06	5.57461e-05	1	2	7	E7EPN9	E7EPN9 [1015-1024]		1	1094.7	100	1.95636e-17			200		46.98		Not Found	Not Found	Not Found	High	High	High	High	1.629e-05	9.053e-07	3.65	10.18	Used	Used	R.SGPIKKPVLR.D	[1015-1024]
	FALSE	High	[K].SIQTPQSHGTLTAELWDNK.[V]		1.24265e-12	5.57461e-05	1	5	11	E7EPN9	E7EPN9 [1979-1997]		0	2126.05	100	1.95636e-17			200		33.52		Not Found	Not Found	Not Found	High	High	High	High	1.629e-05	5.045e-14	3.7	35.58	Used	Used	K.SIQTPQSHGTLTAELWDNK.V	[1979-1997]
	FALSE	High	[K].SIQTPQSHGTLTAELWDNKVAPPAVLNDISK.[K]		1.93997e-09	5.57461e-05	1	5	9	E7EPN9	E7EPN9 [1979-2009]		1	3330.73	100	1.95636e-17			200		27.1		Not Found	Not Found	Not Found	High	High	High	High	1.629e-05	1.437e-10	3.73	49.47	Used	Used	K.SIQTPQSHGTLTAELWDNKVAPPAVLNDISK.K	[1979-2009]
	FALSE	High	[K].SIQTPQSHGTLTAELWDNKVAPPAVLNDISKK.[CL]		7.22216e-10	5.57461e-05	1	5	8	E7EPN9	E7EPN9 [1979-2010]		2	3458.83	100	1.95636e-17			200		36.77		Not Found	Not Found	Not Found	High	High	High	High	1.629e-05	4.949e-11	3.63	45.26	Used	Used	K.SIQTPQSHGTLTAELWDNKVAPPAVLNDISKK.L	[1979-2010]
	FALSE	High	[R].SQPAFMQSSLSQPSVVLSGTAIHNFPTVQHQELAK.[A]		4.7639e-14	5.57461e-05	1	5	6	E7EPN9	E7EPN9 [2471-2505]		0	3764.91	100	1.95636e-17	50.61	0.1	199.9		35.61		Not Found	Not Found	Peak Found	High	High	High	High	1.629e-05	3.433e-15	7.14	49.17	Used	Used	R.SQPAFMQSSLSQPSVVLSGTAIHNFPTVQHQELAK.A	[2471-2505]
	FALSE	High	[R].SQPAFMQSSLSQPSVVLSGTAIHNFPTVQHQELAK.[A]	1xOxidation [M6]	1.94848e-17	5.57461e-05	1	5	4	E7EPN9	E7EPN9 [2471-2505]		0	3780.9	100	1.95636e-17	36.01	1.9	198.1		42.39		Not Found	Not Found	Peak Found	High	High	High	High	1.629e-05	6.793e-18	8.85	45.07	Used	Used	R.SQPAFMQSSLSQPSVVLSGTAIHNFPTVQHQELAK.A	[2471-2505]
	FALSE	High	[K].SSSQIPAQPSVAK.[V]		0.000336358	9.46111e-05	1	2	9	E7EPN9	E7EPN9 [377-389]		0	1299.69	100	1.95636e-17	34.04	0.5	199.5	30.86	28.82		Not Found	Peak Found	Peak Found	High	High	High	High	2.351e-05	8.726e-05	2.61	15.54	Used	Used	K.SSSQIPAQPSVAK.V	[377-389]
	FALSE	High	[R].STTPTSSPFR.[A]		0.00380706	0.000362802	2	6	3	A0A2R8Y424; E7EPN9	A0A2R8Y424 [76-85]; E7EPN9 [2682-2691]		0	1080.53	100	1.95636e-17	42.75	0.7	199.3		33.09	Shared	Not Found	Not Found	High	High	High	Peak Found	High	0.0001334	0.0007959	1.37	15.95	Used	Used	R.STTPTSSPFR.A	[2682-2691]
	FALSE	High	[R].SVSHGSNHTQKPDEQRSEPSAGIPK.[V]		2.97766e-11	5.57461e-05	1	2	14	E7EPN9	E7EPN9 [926-950]		1	2673.3	100	1.95636e-17			200		29.82		Not Found	Not Found	Not Found	High	High	High	High	1.629e-05	1.567e-12	5.23	10.02	Used	Used	R.SVSHGSNHTQKPDEQRSEPSAGIPK.V	[926-950]
	FALSE	High	[R].TGPIKPQAIK.[T]		4.35106e-05	5.57461e-05	1	4	5	E7EPN9	E7EPN9 [2804-2813]		0	1052.65	100	1.95636e-17			200		52.63		Not Found	Not Found	Not Found	High	High	High	High	1.629e-05	7.551e-06	3.12	10.33	Used	Used	R.TGPIKPQAIK.T	[2804-2813]
	FALSE	High	[R].TGPIKPQAIKTEETKS.[-]		5.07634e-11	5.57461e-05	1	4	7	E7EPN9	E7EPN9 [2804-2819]		2	1727.95	100	1.95636e-17	28.36	1.5	198.5		43.37		Not Found	Not Found	Peak Found	High	High	High	High	1.629e-05	2.802e-12	4.13	10.42	Used	Used	R.TGPIKPQAIKTEETKS.-	[2804-2819]
	FALSE	High	[K].TLSAPQEER.[I]		0.0042544	0.000362802	1	2	4	E7EPN9	E7EPN9 [905-913]		0	1030.52	100	1.95636e-17			200		31.67		Not Found	Not Found	Not Found	High	High	High	High	0.0001334	0.000877	1.82	10.62	Used	Used	K.TLSAPQEER.I	[905-913]
	FALSE	High	[K].TVNQQTMAAPVVK.[E]		1.74681e-05	5.57461e-05	1	2	5	E7EPN9	E7EPN9 [1123-1135]		0	1386.74	100	1.95636e-17			200		34.18		Not Found	Not Found	Not Found	High	High	High	High	1.629e-05	2.757e-06	3.37	19.88	Used	Used	K.TVNQQTMAAPVVK.E	[1123-1135]
	FALSE	High	[K].TVNQQTMAAPVVK.[E]	1xOxidation [M7]	9.2416e-06	5.57461e-05	1	2	6	E7EPN9	E7EPN9 [1123-1135]		0	1402.74	100	1.95636e-17			200		27.97		Not Found	Not Found	Not Found	High	High	High	High	1.629e-05	1.378e-06	3.12	11.74	Used	Used	K.TVNQQTMAAPVVK.E	[1123-1135]
	FALSE	High	[K].TVNQQTMAAPVVKEEK.[Q]		5.30152e-10	5.57461e-05	1	2	11	E7EPN9	E7EPN9 [1123-1138]		1	1772.92	100	1.95636e-17			200		30.22		Not Found	Not Found	Not Found	High	High	High	High	1.629e-05	3.544e-11	4.06	16.71	Used	Used	K.TVNQQTMAAPVVKEEK.Q	[1123-1138]
	FALSE	High	[K].TVNQQTMAAPVVKEEK.[Q]	1xOxidation [M7]	2.67759e-08	5.57461e-05	1	2	2	E7EPN9	E7EPN9 [1123-1138]		1	1788.92	100	1.95636e-17			200		28.46		Not Found	Not Found	Not Found	High	Peak Found	Peak Found	High	1.629e-05	2.459e-09	3.79	10.31	Used	Used	K.TVNQQTMAAPVVKEEK.Q	[1123-1138]
	FALSE	High	[K].TVNQQTMAAPVVKEEKQPEK.[V]		9.41162e-12	5.57461e-05	1	2	12	E7EPN9	E7EPN9 [1123-1142]		2	2255.17	100	1.95636e-17			200		24.88		Not Found	Not Found	Not Found	High	High	High	High	1.629e-05	4.501e-13	3.24	15.17	Used	Used	K.TVNQQTMAAPVVKEEKQPEK.V	[1123-1142]
	FALSE	High	[K].TVNQQTMAAPVVKEEKQPEK.[V]	1xOxidation [M7]	2.28274e-10	5.57461e-05	1	2	2	E7EPN9	E7EPN9 [1123-1142]		2	2271.16	100	1.95636e-17			200		33.21		Not Found	Not Found	Not Found	Peak Found	High	High	High	1.629e-05	1.422e-11	3.63	10.22	Used	Used	K.TVNQQTMAAPVVKEEKQPEK.V	[1123-1142]
	FALSE	High	[K].VAPPAVLNDISK.[K]		2.68339e-05	5.57461e-05	1	5	5	E7EPN9	E7EPN9 [1998-2009]		0	1223.7	69.524	0.627638	51.45	2.9	197.1	45.03	27.23		Peak Found	Peak Found	Peak Found	High	High	High	High	1.629e-05	4.419e-06	2.57	34.32	Used	Used	K.VAPPAVLNDISK.K	[1998-2009]
	FALSE	High	[K].VAPPAVLNDISKK.[CL]		3.41514e-07	5.57461e-05	1	5	9	E7EPN9	E7EPN9 [1998-2010]		1	1351.79	29.266	0.972293	13.11	6.6	193.4		23.82		Peak Found	Not Found	Not Found	High	High	High	High	1.629e-05	3.859e-08	3.78	27.29	Used	Used	K.VAPPAVLNDISKK.L	[1998-2010]
	FALSE	High	[K].VEEKPPPAPSIATKPVR.[T]		3.78273e-08	5.57461e-05	1	4	7	E7EPN9	E7EPN9 [2787-2803]		0	1816.03	100	1.95636e-17			200		40.92		Not Found	Not Found	Not Found	High	High	High	High	1.629e-05	3.568e-09	3.92	17.12	Used	Used	K.VEEKPPPAPSIATKPVR.T	[2787-2803]
	FALSE	High	[K].VGENVLPPKR.[E]		4.20103e-05	5.57461e-05	1	3	67	E7EPN9	E7EPN9 [1529-1538]		1	1108.65	100	1.95636e-17	35.95	1.1	198.9	25.26	36.07		Peak Found	Peak Found	Peak Found	High	High	High	High	1.629e-05	7.258e-06	2.84	11.14	Used	Used	K.VGENVLPPKR.E	[1529-1538]
	FALSE	High	[K].VKDAQQVEPEGQEKPSPATVR.[S]		5.83731e-17	5.57461e-05	1	5	20	E7EPN9	E7EPN9 [2130-2150]		1	2293.18	100	1.95636e-17	30.72	0.2	199.8		33.53		Not Found	Not Found	Peak Found	High	High	High	High	1.629e-05	1.626e-17	6.57	10.87	Used	Used	K.VKDAQQVEPEGQEKPSPATVR.S	[2130-2150]
	FALSE	High	[K].VPYGKGPSFNQER.[G]		0.00036757	9.46111e-05	1	2	3	E7EPN9	E7EPN9 [390-402]		1	1478.74	14.604	0.883999	55.5	11.4	188.6	32.24	42.66		Peak Found	Not Found	Peak Found	High	High	Peak Found	High	2.351e-05	9.623e-05	2.37	16.06	Used	Used	K.VPYGKGPSFNQER.G	[390-402]
	FALSE	High	[R].WLMMQSYMDPR.[M]		2.31505e-08	5.57461e-05	1	2	10	E7EPN9	E7EPN9 [739-749]		0	1457.64	100	1.95636e-17			200		29.02		Not Found	Not Found	Not Found	High	High	High	High	1.629e-05	2.102e-09	3.16	49.89	Used	Used	R.WLMMQSYMDPR.M	[739-749]
	FALSE	High	[R].WLMMQSYMDPR.[M]	1xOxidation [M]	1.53114e-05	5.57461e-05	1	2	13	E7EPN9	E7EPN9 [739-749]		0	1473.63	100	1.95636e-17	51.47	1.8	198.2		38.89		Peak Found	Not Found	Not Found	High	High	High	High	1.629e-05	2.388e-06	2.27	42.09	Used	Used	R.WLMMQSYMDPR.M	[739-749]
	FALSE	High	[R].WLMMQSYMDPR.[M]	2xOxidation [M4; M8]	0.142763	0.00968853	1	2	3	E7EPN9	E7EPN9 [739-749]		0	1489.63	100	1.95636e-17			200		21.77		Not Found	Not Found	Not Found	High	Peak Found	High	High	0.002734	0.03299	1.15	33.79	Used	Used	R.WLMMQSYMDPR.M	[739-749]
	FALSE	High	[K].YATLSLFNTYK.[G]		2.5201e-08	5.57461e-05	1	2	14	E7EPN9	E7EPN9 [17-27]		0	1320.68	100	1.95636e-17	38.15	0.6	199.4	2.59	28.61		Peak Found	Not Found	Peak Found	High	High	High	High	1.629e-05	2.306e-09	3.09	45.34	Used	Used	K.YATLSLFNTYK.G	[17-27]
FALSE	High	Master Protein	P11940	Polyadenylate-binding protein 1 OS=Homo sapiens OX=9606 GN=PABPC1 PE=1 SV=2	0	780.22	73	46	1094	2	636	70.6	9.5	2618.94	46	RNA metabolism OR transcription;other metabolic processes;other biological processes	cytosol;nucleus;other cell component	nucleic acid binding activity	Pf00076, Pf00658	26986	ENSG00000070756	PABPC1	hsa:26986; P11940; Q15097; Q93004	AUF1 (hnRNP D0) binds and destabilizes mRNA; Regulation of expression of SLITs and ROBOs; Deadenylation of mRNA; M-decay: degradation of maternal mRNAs by maternally stored factors; L13a-mediated translational silencing of Ceruloplasmin expression; Translation initiation complex formation; Nonsense Mediated Decay (NMD) enhanced by the Exon Junction Complex (EJC); Nonsense Mediated Decay (NMD) ind…	Translation factors; Endoderm differentiation; VEGFA-VEGFR2 signaling; Acute viral myocarditis	13	58	76.664	1.12049e+08	7.4993e+07	1.22349e+08	7.18968e+09	9.31991e+09	7.43027e+09	High	High	High	High	High	High	1	Acetyl [N-Term]
	Checked	Confidence	Annotated Sequence	Modifications	Qvality PEP	Qvality q-value	# Protein Groups	# Proteins	# PSMs	Master Protein Accessions	Positions in Master Proteins	Modifications in Master Proteins	# Missed Cleavages	Theo. MH+ [Da]	Abundance Ratio: (Flag_R) / (Flag_H)	Abundance Ratio Adj. P-Value: (Flag_R) / (Flag_H)	Abundance Ratio Variability [%]: (Flag_R) / (Flag_H)	Abundances (Grouped): Flag_H	Abundances (Grouped): Flag_R	Abundances (Grouped) CV [%]: Flag_H	Abundances (Grouped) CV [%]: Flag_R	Quan Info	Found in Sample: [S7] F7: Sample, 1, Flag_H	Found in Sample: [S8] F8: Sample, 2, Flag_H	Found in Sample: [S9] F9: Sample, 3, Flag_H	Found in Sample: [S10] F10: Sample, 1, Flag_R	Found in Sample: [S11] F11: Sample, 2, Flag_R	Found in Sample: [S12] F12: Sample, 3, Flag_R	Confidence (by Search Engine): Sequest HT	Percolator q-Value (by Search Engine): Sequest HT	Percolator PEP (by Search Engine): Sequest HT	XCorr (by Search Engine): Sequest HT	Top Apex RT [min]	Quan Usage	Quan Ratio Usage	Sequence in Protein	Positions in Proteins
	FALSE	High	[R].AAYYPPSQIAQLRPSPR.[W]		2.6675e-05	5.57461e-05	2	12	11	A0A7I2V649; P11940	A0A7I2V649 [374-390]; P11940 [420-436]		0	1915.02	51.985	0.640524	28.1	3.8	196.2	20.08	15.29	Shared	Peak Found	Peak Found	Peak Found	High	High	High	High	1.629e-05	4.404e-06	2.17	32.64	Used	Used	R.AAYYPPSQIAQLRPSPR.W	[420-436]
	FALSE	High	[KR].AKEFTNVYIK.[N]		6.93535e-08	5.57461e-05	4	18	34	A0A7I2V649; Q13310; H0Y5F5; P11940	A0A7I2V649 [187-196]; Q13310 [187-196]; H0Y5F5 [89-98]; P11940 [187-196]		1	1212.66	62.395	0.848442	30.14	3.8	196.2	24.15	13.01	Shared	High	Peak Found	High	High	High	High	High	1.629e-05	6.904e-09	3.32	20.06	Used	Used	R.AKEFTNVYIK.N	[187-196]
	FALSE	High	[R].ALDTMNFDVIK.[G]		7.64646e-07	5.57461e-05	3	19	45	A0A7I2V649; Q13310; P11940	A0A7I2V649 [68-78]; Q13310 [68-78]; P11940 [68-78]		0	1266.64	100	1.95636e-17	32.09	2.2	197.8	23.2	15.42	Shared	High	High	High	High	High	High	High	1.629e-05	9.259e-08	3.75	44.55	Used	Used	R.ALDTMNFDVIK.G	[68-78]
	FALSE	High	[R].ALDTMNFDVIK.[G]	1xOxidation [M5]	2.86222e-08	5.57461e-05	3	19	59	A0A7I2V649; Q13310; P11940	A0A7I2V649 [68-78]; Q13310 [68-78]; P11940 [68-78]		0	1282.63	45.153	0.865453	21.78	4.7	195.3	14.86	17.61	Shared	High	High	High	High	High	High	High	1.629e-05	2.651e-09	3.67	36.55	Used	Used	R.ALDTMNFDVIK.G	[68-78]
	FALSE	High	[K].ALYDTFSAFGNILSCK.[V-]	1xCarbamidomethyl [C15]	9.08425e-11	5.57461e-05	4	18	5	A0A7I2V649; Q13310; H0Y5F5; P11940	A0A7I2V649 [114-129]; Q13310 [114-129]; H0Y5F5 [16-31]; P11940 [114-129]		0	1806.87	100	1.95636e-17			200		21.68	Shared	Not Found	Not Found	Not Found	High	High	High	High	1.629e-05	5.244e-12	3.78	59.16	Used	Used	K.ALYDTFSAFGNILSCK.V	[114-129]
	FALSE	High	[K].AVDEMNGKELNGK.[Q]		0.000100972	5.57461e-05	2	11	10	Q9H361; P11940	Q9H361 [247-259]; P11940 [247-259]		1	1404.68	78.062	0.54156	31.39	2.3	197.7	31.22	11.45	Shared	Peak Found	Peak Found	Not Found	High	High	High	High	1.629e-05	1.991e-05	2.18	10.94	Used	Used	K.AVDEMNGKELNGK.Q	[247-259]
	FALSE	High	[K].AVDEMNGKELNGK.[Q]	1xOxidation [M5]	8.41999e-08	5.57461e-05	2	11	7	Q9H361; P11940	Q9H361 [247-259]; P11940 [247-259]		1	1420.67	100	1.95636e-17			200		62.26	Shared	Not Found	Not Found	Not Found	High	High	High	High	1.629e-05	8.497e-09	3.11	9.89	Used	Used	K.AVDEMNGKELNGK.Q	[247-259]
	FALSE	High	[K].AVNSATGVPTV.[-]		0.00313662	0.000277861	3	15	14	A0A7I2V649; Q9H361; P11940	A0A7I2V649 [580-590]; Q9H361 [621-631]; P11940 [626-636]		0	1015.54	52.343	0.996967	27.83	4.3	195.7	25.65	13.95	Shared	High	High	High	High	High	High	High	9.553e-05	0.0006667	2.74	28.45	Used	Used	K.AVNSATGVPTV.-	[626-636]
	FALSE	High	[R].AVPNPVINPYQPAPPSGYFMAAIPQTQNR.[A]		1.78212e-09	5.57461e-05	2	12	9	A0A7I2V649; P11940	A0A7I2V649 [345-373]; P11940 [391-419]		0	3138.58	100	1.95636e-17			200		19.45	Shared	Not Found	Not Found	Not Found	High	High	High	High	1.629e-05	1.315e-10	5.24	57.13	Used	Used	R.AVPNPVINPYQPAPPSGYFMAAIPQTQNR.A	[391-419]
	FALSE	High	[R].AVPNPVINPYQPAPPSGYFMAAIPQTQNR.[A]	1xOxidation [M20]	3.17337e-06	5.57461e-05	2	12	3	A0A7I2V649; P11940	A0A7I2V649 [345-373]; P11940 [391-419]		0	3154.58	100	1.95636e-17			200		17.67	Shared	Not Found	Not Found	Not Found	High	High	High	High	1.629e-05	4.306e-07	2.73	54.39	Used	Used	R.AVPNPVINPYQPAPPSGYFMAAIPQTQNR.A	[391-419]
	FALSE	High	[K].EFSPFGTITSAK.[VK]		3.38007e-05	5.57461e-05	2	11	19	A0A7I2V649; P11940	A0A7I2V649 [267-278]; P11940 [313-324]		0	1284.65	64.759	0.814157	33.04	3.6	196.4	23.75	15.45	Shared	Peak Found	Peak Found	High	High	High	High	High	1.629e-05	5.724e-06	2.63	40.91	Used	Used	K.EFSPFGTITSAK.V	[313-324]
	FALSE	High	[K].EFTNVYIK.[N]		0.0070642	0.000735285	4	18	12	A0A7I2V649; Q13310; H0Y5F5; P11940	A0A7I2V649 [189-196]; Q13310 [189-196]; H0Y5F5 [91-98]; P11940 [189-196]		0	1013.53	65.123	0.80897	36.16	3	197	32.63	13.77	Shared	Peak Found	High	Peak Found	High	High	High	High	0.0002198	0.001452	2.33	27.83	Used	Used	K.EFTNVYIK.N	[189-196]
	FALSE	High	[K].FGPALSVK.[V]		0.00102077	9.46111e-05	3	12	40	A0A7I2V649; Q9H361; P11940	A0A7I2V649 [214-221]; Q9H361 [214-221]; P11940 [214-221]		0	818.477	68.845	0.756676	33.73	3.5	196.5	26.02	15.61	Shared	High	High	High	High	High	High	High	2.351e-05	0.0002562	1.85	25.1	Used	Used	K.FGPALSVK.V	[214-221]
	FALSE	High	[K].FSPAGPILSIR.[VI]		7.78673e-07	5.57461e-05	3	19	55	A0A7I2V649; Q9H361; P11940	A0A7I2V649 [31-41]; Q9H361 [31-41]; P11940 [31-41]		0	1157.67	63.583	0.830622	36.74	3.8	196.2	26.55	17.53	Shared	High	High	High	High	High	High	High	1.629e-05	9.393e-08	2.6	41.81	Used	Used	K.FSPAGPILSIR.V	[31-41]
	FALSE	High	[K].GFGFVCFSSPEEATK.[A]	1xCarbamidomethyl [C6]	6.68763e-08	5.57461e-05	5	24	8	A0A7I2V649; Q9H361; Q13310; H0Y5F5; P11940	A0A7I2V649 [288-302]; Q9H361 [334-348]; Q13310 [334-348]; H0Y5F5 [236-250]; P11940 [334-348]		0	1662.75	71.584	0.506013	0.37	2.8	197.2		6.91	Shared	Not Found	Not Found	Peak Found	High	High	High	High	1.629e-05	6.619e-09	3.48	46.96	Used	Used	K.GFGFVCFSSPEEATK.A	[334-348]
	FALSE	High	[K].GFGFVSFER.[H]		0.0015433	0.000139604	3	12	34	A0A7I2V649; Q9H361; P11940	A0A7I2V649 [232-240]; Q9H361 [232-240]; P11940 [232-240]		0	1045.51	77.332	0.642508	29.5	2.8	197.2	28.2	14.14	Shared	High	High	High	High	High	High	High	3.326e-05	0.0003637	2.35	43.85	Used	Used	K.GFGFVSFER.H	[232-240]
	FALSE	High	[K].GFGFVSFERHEDAQK.[GA]		5.20094e-11	5.57461e-05	3	12	34	A0A7I2V649; Q9H361; P11940	A0A7I2V649 [232-246]; Q9H361 [232-246]; P11940 [232-246]		1	1753.83	47.84	0.917587	22.79	4.2	195.8	25.77	11.85	Shared	High	High	High	High	High	High	High	1.629e-05	2.868e-12	4.48	29.68	Used	Used	K.GFGFVSFERHEDAQK.A	[232-246]
	FALSE	High	[K].GYGFVHFETQEAAER.[A-]		4.43395e-13	5.57461e-05	2	12	44	A0A7I2V649; P11940	A0A7I2V649 [139-153]; P11940 [139-153]		0	1740.8	100	1.95636e-17	30.78	1.4	198.6	34.11	13.49	Shared	High	High	High	High	High	High	High	1.629e-05	2.036e-14	4.89	32.1	Used	Used	K.GYGFVHFETQEAAER.A	[139-153]
	FALSE	High	[R].KEFSPFGTITSAK.[VK]		1.51931e-11	5.57461e-05	2	11	42	A0A7I2V649; P11940	A0A7I2V649 [266-278]; P11940 [312-324]		1	1412.74	74.081	0.684289	32.64	3	197	23.2	15.21	Shared	High	High	High	High	High	High	High	1.629e-05	7.568e-13	3.48	30.61	Used	Used	R.KEFSPFGTITSAK.V	[312-324]
	FALSE	High	[R].KFEQMKQDR.[I]		0.000171577	9.46111e-05	1	11	3	P11940	P11940 [279-287]		2	1209.6	100	1.95636e-17			200		28.44		Not Found	Not Found	Not Found	High	High	High	High	2.351e-05	3.849e-05	2.29	9.19	Used	Used	R.KFEQMKQDR.I	[279-287]
	FALSE	High	[R].KSGVGNIFIK.[N]		1.66044e-06	5.57461e-05	2	15	10	A0A7I2V649; P11940	A0A7I2V649 [95-104]; P11940 [95-104]		1	1062.63	68.814	0.711658	30.19	3.6	196.4	15.81	18.86	Shared	High	Peak Found	Peak Found	High	High	High	High	1.629e-05	2.133e-07	3.93	20.86	Used	Used	R.KSGVGNIFIK.N	[95-104]
	FALSE	High	[R].LFPLIQAMHPTLAGK.[I]		2.58513e-13	5.57461e-05	3	13	65	A0A7I2V649; Q9H361; P11940	A0A7I2V649 [520-534]; Q9H361 [561-575]; P11940 [566-580]		0	1636.92	100	1.95636e-17	26.22	0.9	199.1	54.3	12.17	Shared	Peak Found	Peak Found	Peak Found	High	High	High	High	1.629e-05	1.327e-14	4.16	48.83	Used	Used	R.LFPLIQAMHPTLAGK.I	[566-580]
	FALSE	High	[R].LFPLIQAMHPTLAGK.[I]	1xOxidation [M8]	1.38994e-09	5.57461e-05	3	13	20	A0A7I2V649; Q9H361; P11940	A0A7I2V649 [520-534]; Q9H361 [561-575]; P11940 [566-580]		0	1652.92	100	1.95636e-17	47.87	1.8	198.2	41.36	9.63	Shared	Peak Found	Peak Found	Peak Found	High	High	High	High	1.629e-05	1.004e-10	3.27	39.28	Used	Used	R.LFPLIQAMHPTLAGK.I	[566-580]
	FALSE	High	[R].LKDLFGK.[F]		0.0496857	0.00413284	3	12	3	A0A7I2V649; Q9H361; P11940	A0A7I2V649 [207-213]; Q9H361 [207-213]; P11940 [207-213]		1	820.493	100	1.95636e-17			200		25.59	Shared	Not Found	Not Found	Not Found	Peak Found	High	High	High	0.001151	0.01231	0.93	18.25	Used	Used	R.LKDLFGK.F	[207-213]
	FALSE	High	[R].IMWSQRDPSLR.[K]		0.00846183	0.000855292	4	21	5	A0A7I2V649; Q9H361; Q13310; P11940	A0A7I2V649 [84-94]; Q9H361 [84-94]; Q13310 [84-94]; P11940 [84-94]		1	1388.71	50.848	0.714318	25.37	3.9	196.1	23.52	15.51	Shared	Peak Found	High	Peak Found	High	High	High	High	0.0002626	0.001752	1.72	25.34	Used	Used	R.IMWSQRDPSLR.K	[84-94]
	FALSE	High	[R].IMWSQRDPSLRK.[S]		0.00443186	0.000406921	4	21	15	A0A7I2V649; Q9H361; Q13310; P11940	A0A7I2V649 [84-95]; Q9H361 [84-95]; Q13310 [84-95]; P11940 [84-95]		2	1516.81	62.945	0.744453	25.53	3.1	196.9	57.97	14.25	Shared	High	High	Peak Found	High	High	High	High	0.0001426	0.0009136	1.56	18.63	Used	Used	R.IMWSQRDPSLRK.S	[84-95]
	FALSE	High	[K].ITGMLLEIDNSELLHMLESPESLR.[S]	1xOxidation [M]	4.11887e-14	5.57461e-05	4	23	10	A0A7I2V649; Q13310; H0Y5F5; P11940	A0A7I2V649 [535-558]; Q13310 [590-613]; H0Y5F5 [496-519]; P11940 [581-604]		0	2756.38	100	1.95636e-17			200		11.69	Shared	Not Found	Not Found	Not Found	High	High	High	High	1.629e-05	3.049e-15	5.94	58.87	Used	Used	K.ITGMLLEIDNSELLHMLESPESLR.S	[581-604]
	FALSE	High	[K].ITGMLLEIDNSELLHMLESPESLR.[S]	2xOxidation [M4; M16]	1.18153e-14	5.57461e-05	4	23	4	A0A7I2V649; Q13310; H0Y5F5; P11940	A0A7I2V649 [535-558]; Q13310 [590-613]; H0Y5F5 [496-519]; P11940 [581-604]		0	2772.38	100	1.95636e-17			200		18.65	Shared	Not Found	Not Found	Not Found	High	High	High	High	1.629e-05	1.125e-15	6.39	57.54	Used	Used	K.ITGMLLEIDNSELLHMLESPESLR.S	[581-604]
	FALSE	High	[R].IVATKPLYVALAQR.[K]		2.28053e-11	5.57461e-05	3	12	77	A0A7I2V649; Q9H361; P11940	A0A7I2V649 [311-324]; Q9H361 [357-370]; P11940 [357-370]		0	1542.94	76.664	0.650756	32.22	3	197	23.41	18.91	Shared	High	High	High	High	High	High	High	1.629e-05	1.178e-12	3.84	34.11	Used	Used	R.IVATKPLYVALAQR.K	[357-370]
	FALSE	High	[R].IVATKPLYVALAQRK.[E]		0.0177298	0.00159264	3	12	1	A0A7I2V649; Q9H361; P11940	A0A7I2V649 [311-325]; Q9H361 [357-371]; P11940 [357-371]		1	1671.03								No Quan Values	Not Found	Not Found	Not Found	High	Not Found	Not Found	High	0.0004419	0.003936	1.82		Not Used	Not Used	R.IVATKPLYVALAQRK.E	[357-371]
	FALSE	High	[K].MNGMLLNDR.[K]		0.0111001	0.00103965	4	19	6	A0A7I2V649; Q13310; H0Y5F5; P11940	A0A7I2V649 [158-166]; Q13310 [158-166]; H0Y5F5 [60-68]; P11940 [158-166]		0	1063.5	100	1.95636e-17	14.1	1	199		14.77	Shared	Not Found	Not Found	Peak Found	High	High	High	High	0.0002985	0.002347	2.25	25.38	Used	Used	K.MNGMLLNDR.K	[158-166]
	FALSE	High	[K].MNGMLLNDR.[K]	1xOxidation [M]	0.00293604	0.000277861	4	19	2	A0A7I2V649; Q13310; H0Y5F5; P11940	A0A7I2V649 [158-166]; Q13310 [158-166]; H0Y5F5 [60-68]; P11940 [158-166]		0	1079.5	100	1.95636e-17			200		8.83	Shared	Not Found	Not Found	Not Found	Peak Found	High	Peak Found	High	8.559e-05	0.0006286	2.26	18	Used	Used	K.MNGMLLNDR.K	[158-166]
	FALSE	High	[K].MNGMLLNDRK.[V]		4.7213e-05	5.57461e-05	4	19	17	A0A7I2V649; Q13310; H0Y5F5; P11940	A0A7I2V649 [158-167]; Q13310 [158-167]; H0Y5F5 [60-69]; P11940 [158-167]		1	1191.6	100	1.95636e-17	6.78	1.6	198.4	2.86	14.08	Shared	High	High	Peak Found	High	High	High	High	1.629e-05	8.272e-06	3.03	16.42	Used	Used	K.MNGMLLNDRK.V	[158-167]
	FALSE	High	[K].MNGMLLNDRK.[V]	1xOxidation [M]	0.00105273	9.46111e-05	4	19	7	A0A7I2V649; Q13310; H0Y5F5; P11940	A0A7I2V649 [158-167]; Q13310 [158-167]; H0Y5F5 [60-69]; P11940 [158-167]		1	1207.59	46.72	0.632455	13.03	4.2	195.8		11.08	Shared	Peak Found	Not Found	Not Found	High	High	High	High	2.351e-05	0.0002627	2.47	10.97	Used	Used	K.MNGMLLNDRK.V	[158-167]
	FALSE	High	[-].MNPSAPSYPMASLYVGDLHPDVTEAMLYEK.[F]	1xAcetyl [N-Term]	3.05743e-15	5.57461e-05	2	14	6	A0A7I2V649; P11940	A0A7I2V649 [1-30]; P11940 [1-30]	A0A7I2V649 1xAcetyl [N-Term]; P11940 1xAcetyl [N-Term]	0	3368.55	100	1.95636e-17			200		15.51	Shared	Not Found	Not Found	Not Found	High	High	High	High	1.629e-05	3.831e-16	5.94	60.24	Used	Used	-.MNPSAPSYPMASLYVGDLHPDVTEAMLYEK.F	[1-30]
	FALSE	High	[-].MNPSAPSYPMASLYVGDLHPDVTEAMLYEK.[F]	1xAcetyl [N-Term]; 1xOxidation [M]	2.05125e-14	5.57461e-05	2	14	8	A0A7I2V649; P11940	A0A7I2V649 [1-30]; P11940 [1-30]	A0A7I2V649 1xAcetyl [N-Term]; P11940 1xAcetyl [N-Term]	0	3384.55	100	1.95636e-17			200		19.64	Shared	Not Found	Not Found	Not Found	High	High	High	High	1.629e-05	1.75e-15	5.34	58.9	Used	Used	-.MNPSAPSYPMASLYVGDLHPDVTEAMLYEK.F	[1-30]
	FALSE	High	[-].MNPSAPSYPMASLYVGDLHPDVTEAMLYEK.[F]	1xAcetyl [N-Term]; 2xOxidation [M10; M26]	1.12314e-10	5.57461e-05	2	14	3	A0A7I2V649; P11940	A0A7I2V649 [1-30]; P11940 [1-30]	A0A7I2V649 1xAcetyl [N-Term]; P11940 1xAcetyl [N-Term]	0	3400.54	100	1.95636e-17			200		56.71	Shared	Not Found	Not Found	Not Found	High	High	Peak Found	High	1.629e-05	6.594e-12	4.75	58.02	Used	Used	-.MNPSAPSYPMASLYVGDLHPDVTEAMLYEK.F	[1-30]
	FALSE	High	[K].NFGEDMDDER.[L]		0.000149507	9.46111e-05	3	12	4	A0A7I2V649; Q9H361; P11940	A0A7I2V649 [197-206]; Q9H361 [197-206]; P11940 [197-206]		0	1227.46	100	1.95636e-17			200		24.1	Shared	Not Found	Not Found	Not Found	High	High	High	High	2.351e-05	3.22e-05	2.15	19.84	Used	Used	K.NFGEDMDDER.L	[197-206]
	FALSE	High	[K].NFGEDMDDERLK.[D]		7.41356e-08	5.57461e-05	3	12	9	A0A7I2V649; Q9H361; P11940	A0A7I2V649 [197-208]; Q9H361 [197-208]; P11940 [197-208]		1	1468.64	100	1.95636e-17	5.26	1	199		16.48	Shared	Not Found	Not Found	Peak Found	High	High	High	High	1.629e-05	7.414e-09	3.58	23.26	Used	Used	K.NFGEDMDDERLK.D	[197-208]
	FALSE	High	[K].NFGEDMDDERLK.[D]	1xOxidation [M6]	5.84914e-05	5.57461e-05	3	12	7	A0A7I2V649; Q9H361; P11940	A0A7I2V649 [197-208]; Q9H361 [197-208]; P11940 [197-208]		1	1484.63	100	1.95636e-17			200		31.66	Shared	Not Found	Not Found	Not Found	High	High	High	High	1.629e-05	1.058e-05	2	15.71	Used	Used	K.NFGEDMDDERLK.D	[197-208]
	FALSE	High	[K].NFGEDMDDERLKDLFGK.[F]		4.16911e-14	5.57461e-05	3	11	50	A0A7I2V649; Q9H361; P11940	A0A7I2V649 [197-213]; Q9H361 [197-213]; P11940 [197-213]		2	2028.93	100	1.95636e-17	33.4	0.9	199.1	43.83	14.08	Shared	Peak Found	Peak Found	High	High	High	High	High	1.629e-05	3.092e-15	5.11	44.24	Used	Used	K.NFGEDMDDERLKDLFGK.F	[197-213]
	FALSE	High	[K].NFGEDMDDERLKDLFGK.[F]	1xOxidation [M6]	6.76921e-08	5.57461e-05	3	11	25	A0A7I2V649; Q9H361; P11940	A0A7I2V649 [197-213]; Q9H361 [197-213]; P11940 [197-213]		2	2044.93	95.014	0.511996	36.74	2.1	197.9	34.39	16.14	Shared	Peak Found	Peak Found	High	High	High	High	High	1.629e-05	6.694e-09	2.82	39.29	Used	Used	K.NFGEDMDDERLKDLFGK.F	[197-213]
	FALSE	High	[K].NLDDGIDDER.[L]		8.99343e-05	5.57461e-05	3	11	20	A0A7I2V649; Q9H361; P11940	A0A7I2V649 [254-263]; Q9H361 [300-309]; P11940 [300-309]		0	1161.5	100	1.95636e-17	27.03	2.1	197.9	18.92	15.21	Shared	High	High	High	High	High	High	High	1.629e-05	1.734e-05	2.84	19.14	Used	Used	K.NLDDGIDDER.L	[300-309]
	FALSE	High	[K].NLDDGIDDERLR.[K]		9.00556e-07	5.57461e-05	3	11	20	A0A7I2V649; Q9H361; P11940	A0A7I2V649 [254-265]; Q9H361 [300-311]; P11940 [300-311]		1	1430.69	69.873	0.742548	24.83	3.1	196.9	20.37	17.38	Shared	High	High	High	High	High	High	High	1.629e-05	1.105e-07	2.75	24.34	Used	Used	K.NLDDGIDDERLR.K	[300-311]
	FALSE	High	[K].NLDDGIDDERLRK.[EA]		0.0025869	0.000277861	3	11	10	A0A7I2V649; Q9H361; P11940	A0A7I2V649 [254-266]; Q9H361 [300-312]; P11940 [300-312]		2	1558.78	53.154	0.993377	18.33	3.9	196.1	10.61	15.01	Shared	High	High	High	High	High	High	High	8.559e-05	0.000566	1.62	18.01	Used	Used	K.NLDDGIDDERLRK.E	[300-312]
	FALSE	High	[R].NPQQHLNAQPQVTMQQPAVHVQGQEPLTASMLASAPPQEQK.[Q]		6.53089e-20	5.57461e-05	2	13	5	A0A7I2V649; P11940	A0A7I2V649 [473-513]; P11940 [519-559]		0	4457.21	100	1.95636e-17	9.62	1.5	198.5	9.49	5.95	Shared	Peak Found	Not Found	Peak Found	High	High	High	High	1.629e-05	7.173e-20	7.5	39.82	Used	Used	R.NPQQHLNAQPQVTMQQPAVHVQGQEPLTASMLASAPPQEQK.Q	[519-559]
	FALSE	High	[R].NPQQHLNAQPQVTMQQPAVHVQGQEPLTASMLASAPPQEQK.[Q]	1xOxidation [M]	1.29275e-15	5.57461e-05	2	13	11	A0A7I2V649; P11940	A0A7I2V649 [473-513]; P11940 [519-559]		0	4473.2	56.268	0.931693	0.89	3.5	196.5		10.98	Shared	Not Found	Not Found	Peak Found	High	High	High	High	1.629e-05	1.927e-16	4.7	36.43	Used	Used	R.NPQQHLNAQPQVTMQQPAVHVQGQEPLTASMLASAPPQEQK.Q	[519-559]
	FALSE	High	[R].NPQQHLNAQPQVTMQQPAVHVQGQEPLTASMLASAPPQEQK.[Q]	2xOxidation [M14; M31]	3.00524e-14	5.57461e-05	2	13	3	A0A7I2V649; P11940	A0A7I2V649 [473-513]; P11940 [519-559]		0	4489.2	100	1.95636e-17			200		10.23	Shared	Not Found	Not Found	Not Found	High	High	High	High	1.629e-05	2.379e-15	4.44	32.24	Used	Used	R.NPQQHLNAQPQVTMQQPAVHVQGQEPLTASMLASAPPQEQK.Q	[519-559]
	FALSE	High	[R].QAHLTNQYMQR.[M]		3.78579e-07	5.57461e-05	2	11	41	A0A7I2V649; P11940	A0A7I2V649 [329-339]; P11940 [375-385]		0	1389.67	89.626	0.493324	39.02	2.8	197.2	26.79	22.07	Shared	High	High	High	High	High	High	High	1.629e-05	4.33e-08	3.23	12.64	Used	Used	R.QAHLTNQYMQR.M	[375-385]
	FALSE	High	[R].QAHLTNQYMQR.[M]	1xOxidation [M9]	3.31064e-06	5.57461e-05	2	11	7	A0A7I2V649; P11940	A0A7I2V649 [329-339]; P11940 [375-385]		0	1405.66	40.858	0.928959	68.59	3.2	196.8	34.48	29.61	Shared	High	Peak Found	Peak Found	High	High	High	High	1.629e-05	4.508e-07	3.02	10.15	Used	Used	R.QAHLTNQYMQR.M	[375-385]
	FALSE	High	[K].QMLGERLFPLIQAMHPTLAGK.[I]		2.38259e-05	5.57461e-05	3	13	2	A0A7I2V649; Q9H361; P11940	A0A7I2V649 [514-534]; Q9H361 [555-575]; P11940 [560-580]		1	2351.27	100	1.95636e-17			200		27.32	Shared	Not Found	Not Found	Not Found	Peak Found	High	High	High	1.629e-05	3.88e-06	3.08	55.77	Used	Used	K.QMLGERLFPLIQAMHPTLAGK.I	[560-580]
	FALSE	High	[R].RSLGYAYVNFQQPADAER.[A]		2.01819e-12	5.57461e-05	3	17	11	A0A7I2V649; Q13310; P11940	A0A7I2V649 [50-67]; Q13310 [50-67]; P11940 [50-67]		1	2085.01	92.346	0.463187	27.96	2.1	197.9	27.58	12.41	Shared	Peak Found	High	Peak Found	High	High	High	High	1.629e-05	8.527e-14	6.21	33.85	Used	Used	R.RSLGYAYVNFQQPADAER.A	[50-67]
	FALSE	High	[K].SGVGNIFIK.[N]		2.83056e-05	5.57461e-05	2	15	27	A0A7I2V649; P11940	A0A7I2V649 [96-104]; P11940 [96-104]		0	934.536	53.314	0.990154	30.69	3.7	196.3	25.13	15.92	Shared	High	High	High	High	High	High	High	1.629e-05	4.676e-06	2.78	31.24	Used	Used	K.SGVGNIFIK.N	[96-104]
	FALSE	High	[K].SKGFGFVSFER.[H]		0.000259896	9.46111e-05	3	12	12	A0A7I2V649; Q9H361; P11940	A0A7I2V649 [230-240]; Q9H361 [230-240]; P11940 [230-240]		1	1260.64	100	1.95636e-17	27.24	1.5	198.5	31.65	17.88	Shared	Peak Found	Peak Found	Peak Found	High	High	High	High	2.351e-05	6.48e-05	1.9	34	Used	Used	K.SKGFGFVSFER.H	[230-240]
	FALSE	High	[K].SKGFGFVSFERHEDAQK.[GA]		5.27194e-05	5.57461e-05	3	12	3	A0A7I2V649; Q9H361; P11940	A0A7I2V649 [230-246]; Q9H361 [230-246]; P11940 [230-246]		2	1968.96	100	1.95636e-17			200		20.44	Shared	Not Found	Not Found	Not Found	High	High	High	High	1.629e-05	9.378e-06	2.66	24.01	Used	Used	K.SKGFGFVSFERHEDAQK.A	[230-246]
	FALSE	High	[R].SKVDEAVAVLQAHQAK.[E]		4.44367e-17	5.57461e-05	3	15	27	A0A7I2V649; Q9H361; P11940	A0A7I2V649 [559-574]; Q9H361 [600-615]; P11940 [605-620]		1	1693.92	100	1.95636e-17	17.26	1.7	198.3	26.71	8.56	Shared	High	High	High	High	High	High	High	1.629e-05	1.312e-17	6.27	26.95	Used	Used	R.SKVDEAVAVLQAHQAK.E	[605-620]
	FALSE	High	[R].SLGYAYVNFQQPADAER.[A]		1.19102e-12	5.57461e-05	3	17	19	A0A7I2V649; Q13310; P11940	A0A7I2V649 [51-67]; Q13310 [51-67]; P11940 [51-67]		0	1928.91	84.799	0.549341	23.14	2.3	197.7	22.37	11.92	Shared	High	High	High	High	High	High	High	1.629e-05	4.834e-14	5.39	41.36	Used	Used	R.SLGYAYVNFQQPADAER.A	[51-67]
	FALSE	High	[R].VANTSTQTMGPRPAAAAAAATPAVR.[T]		1.42406e-09	5.57461e-05	2	12	4	A0A7I2V649; P11940	A0A7I2V649 [436-460]; P11940 [482-506]		0	2381.24	100	1.95636e-17			200		14.78	Shared	Not Found	Not Found	Not Found	High	High	High	High	1.629e-05	1.031e-10	5.05	23.51	Used	Used	R.VANTSTQTMGPRPAAAAAAATPAVR.T	[482-506]
	FALSE	High	[R].VANTSTQTMGPRPAAAAAAATPAVR.[T]	1xOxidation [M9]	3.64762e-08	5.57461e-05	2	12	1	A0A7I2V649; P11940	A0A7I2V649 [436-460]; P11940 [482-506]		0	2397.23	100	1.95636e-17			200		15.11	Shared	Not Found	Not Found	Not Found	Peak Found	High	Peak Found	High	1.629e-05	3.426e-09	3.71	19.48	Used	Used	R.VANTSTQTMGPRPAAAAAAATPAVR.T	[482-506]
	FALSE	High	[K].VDEAVAVLQAHQAK.[E]		3.1226e-12	5.57461e-05	3	15	8	A0A7I2V649; Q9H361; P11940	A0A7I2V649 [561-574]; Q9H361 [602-615]; P11940 [607-620]		0	1478.8	100	1.95636e-17	30.48	1.4	198.6	29.92	13.68	Shared	Peak Found	Peak Found	Peak Found	High	High	High	High	1.629e-05	1.366e-13	4.89	23	Used	Used	K.VDEAVAVLQAHQAK.E	[607-620]
	FALSE	High	[R].YQGVNLYVK.[N]		1.61599e-05	5.57461e-05	1	13	21	P11940	P11940 [291-299]		0	1083.58	54.492	0.971785	30.76	4	196	23.37	14.97		High	High	High	High	High	High	High	1.629e-05	2.533e-06	2.61	27.62	Used	Used	R.YQGVNLYVK.N	[291-299]
FALSE	High	Master Protein	A0A804HL40	Leucine-rich PPR motif-containing protein, mitochondrial OS=Homo sapiens OX=9606 GN=LRPPRC PE=1 SV=1	0	914.05	53	86	1351	86	1393	157.7	6.18	2596.48	86		mitochondrion		Pf01535, Pf13812, Pf17177		ENSG00000138095	LRPPRC	A0A804HL40		Ciliary landscape	1	0	0.353	1.39263e+09	1.11984e+09	1.38938e+09	3.9888e+08	4.61669e+08	3.82363e+08	High	High	High	High	High	High	1
	Checked	Confidence	Annotated Sequence	Modifications	Qvality PEP	Qvality q-value	# Protein Groups	# Proteins	# PSMs	Master Protein Accessions	Positions in Master Proteins	Modifications in Master Proteins	# Missed Cleavages	Theo. MH+ [Da]	Abundance Ratio: (Flag_R) / (Flag_H)	Abundance Ratio Adj. P-Value: (Flag_R) / (Flag_H)	Abundance Ratio Variability [%]: (Flag_R) / (Flag_H)	Abundances (Grouped): Flag_H	Abundances (Grouped): Flag_R	Abundances (Grouped) CV [%]: Flag_H	Abundances (Grouped) CV [%]: Flag_R	Quan Info	Found in Sample: [S7] F7: Sample, 1, Flag_H	Found in Sample: [S8] F8: Sample, 2, Flag_H	Found in Sample: [S9] F9: Sample, 3, Flag_H	Found in Sample: [S10] F10: Sample, 1, Flag_R	Found in Sample: [S11] F11: Sample, 2, Flag_R	Found in Sample: [S12] F12: Sample, 3, Flag_R	Confidence (by Search Engine): Sequest HT	Percolator q-Value (by Search Engine): Sequest HT	Percolator PEP (by Search Engine): Sequest HT	XCorr (by Search Engine): Sequest HT	Top Apex RT [min]	Quan Usage	Quan Ratio Usage	Sequence in Protein	Positions in Proteins
	FALSE	High	[R].ADAVWNKIQEENVIPR.[E]		1.54082e-09	5.57461e-05	1	15	15	A0A804HL40	A0A804HL40 [973-988]		1	1881.98	0.253	0.000376826	39.34	159.6	40.4	8.29	35.79		High	High	High	High	High	High	High	1.629e-05	1.121e-10	4.03	40.47	Used	Used	R.ADAVWNKIQEENVIPR.E	[973-988]
	FALSE	High	[K].AENQPIRDVLK.[Q]		5.4022e-06	5.57461e-05	1	20	9	A0A804HL40	A0A804HL40 [672-682]		1	1282.71	0.183	1.74301e-05	24.88	170.4	29.6	22.04	15.19		High	High	High	Not Found	Peak Found	Peak Found	High	1.629e-05	7.695e-07	3.43	19.46	Used	Used	K.AENQPIRDVLK.Q	[672-682]
	FALSE	High	[K].AFAETHIK.[G]		0.00342168	0.000322151	1	18	3	A0A804HL40	A0A804HL40 [1090-1097]		0	916.489	0.363	0.00394135	2.53	146.7	53.3	8.11			High	High	High	Peak Found	Not Found	Not Found	High	0.0001155	0.0007194	2.19	10.29	Used	Used	K.AFAETHIK.G	[1090-1097]
	FALSE	High	[K].AFAETHIKGFTLNDAANSR.[L]		0.000269966	9.46111e-05	1	18	6	A0A804HL40	A0A804HL40 [1090-1108]		1	2063.03	0.188	0.00653163	33.24	168.4	31.6	27.09			High	High	High	Not Found	Not Found	Peak Found	High	2.351e-05	6.774e-05	1.03	30.5	Used	Used	K.AFAETHIKGFTLNDAANSR.L	[1090-1108]
	FALSE	High	[R].AGDMENAENILTVMR.[D]		5.59879e-10	5.57461e-05	1	22	12	A0A804HL40	A0A804HL40 [245-259]		0	1663.78	0.57	0.00192544	9.61	127.4	72.6	17.82	20.1		High	High	High	High	High	High	High	1.629e-05	3.756e-11	4.06	48.76	Used	Used	R.AGDMENAENILTVMR.D	[245-259]
	FALSE	High	[R].AGDMENAENILTVMR.[D]	1xOxidation [M]	3.36472e-10	5.57461e-05	1	22	28	A0A804HL40	A0A804HL40 [245-259]		0	1679.77	0.508	0.000765492	20.08	132.6	67.4	8.34	15.42		High	High	High	High	High	High	High	1.629e-05	2.157e-11	3.77	42.63	Used	Used	R.AGDMENAENILTVMR.D	[245-259]
	FALSE	High	[R].AGDMENAENILTVMR.[D]	2xOxidation [M4; M14]	1.02275e-06	5.57461e-05	1	22	6	A0A804HL40	A0A804HL40 [245-259]		0	1695.77	0.558	0.0168925	3.61	128.4	71.6	4.91			High	High	High	Not Found	Peak Found	Not Found	High	1.629e-05	1.269e-07	2.65	31.43	Used	Used	R.AGDMENAENILTVMR.D	[245-259]
	FALSE	High	[K].AGYPQYVSEILEK.[V]		2.67989e-07	5.57461e-05	1	22	15	A0A804HL40	A0A804HL40 [315-327]		0	1496.76	0.598	0.0408413	28.97	125.2	74.8	25.72	19.92		High	High	High	High	High	High	High	1.629e-05	2.964e-08	2.15	46.92	Used	Used	K.AGYPQYVSEILEK.V	[315-327]
	FALSE	High	[K].ALYEHLTAK.[N]		5.11633e-06	5.57461e-05	1	12	25	A0A804HL40	A0A804HL40 [1338-1346]		0	1045.57	0.01	1.95636e-17		200		15.54			High	High	High	Not Found	Not Found	Not Found	High	1.629e-05	7.258e-07	2.59	16.55	Used	Used	K.ALYEHLTAK.N	[1338-1346]
	FALSE	High	[K].AVKEEGFPIRPHYFWPLLVGR.[R]		9.04347e-05	5.57461e-05	1	22	9	A0A804HL40	A0A804HL40 [429-449]		1	2511.37	3.934	0.503282	65.04	40.5	159.5		51.37		High	Not Found	Not Found	High	Peak Found	High	High	1.629e-05	1.747e-05	3.26	52.23	Used	Used	K.AVKEEGFPIRPHYFWPLLVGR.R	[429-449]
	FALSE	High	[R].DAGIEPGPDTYLALLNAYAEK.[G]		1.17518e-07	5.57461e-05	1	22	2	A0A804HL40	A0A804HL40 [260-280]		0	2221.1	100	1.95636e-17			200		25.78		Not Found	Not Found	Not Found	Peak Found	High	High	High	1.629e-05	1.216e-08	3.3	60.85	Used	Used	R.DAGIEPGPDTYLALLNAYAEK.G	[260-280]
	FALSE	High	[K].DAHLLVESK.[N]		3.32076e-05	5.57461e-05	1	19	6	A0A804HL40	A0A804HL40 [640-648]		0	1011.55	0.899	0.0044727	20.27	107	93	17.78	9.54		High	High	High	Peak Found	Peak Found	Peak Found	High	1.629e-05	5.582e-06	1.91	14.51	Used	Used	K.DAHLLVESK.N	[640-648]
	FALSE	High	[K].DLPVTEAVFSALVTGHAR.[A]		6.0096e-12	5.57461e-05	1	22	9	A0A804HL40	A0A804HL40 [227-244]		0	1883	3.622	0.338629	19.37	43.3	156.7	52.27	3.34		Peak Found	Peak Found	Peak Found	High	High	High	High	1.629e-05	2.776e-13	3.47	58.52	Used	Used	K.DLPVTEAVFSALVTGHAR.A	[227-244]
	FALSE	High	[K].DIQEESTFSSR.[K]		2.65171e-05	5.57461e-05	1	20	3	A0A804HL40	A0A804HL40 [67-77]		0	1298.59	0.01	1.95636e-17		200		7.23			High	High	High	Not Found	Not Found	Not Found	High	1.629e-05	4.358e-06	2.15	21.23	Used	Used	K.DIQEESTFSSR.K	[67-77]
	FALSE	High	[K].DTTALSFFHMLNGAALR.[G]		0.031061	0.00308567	1	19	1	A0A804HL40	A0A804HL40 [782-798]		0	1864.94	3.441	0.960382	76.48	45	155	1.01	65.2		High	Not Found	Peak Found	Not Found	Peak Found	Peak Found	High	0.0008704	0.007807	1.58	58.38	Used	Used	K.DTTALSFFHMLNGAALR.G	[782-798]
	FALSE	High	[R].DYLKEAVTTLK.[T]		2.47468e-08	5.57461e-05	1	18	9	A0A804HL40	A0A804HL40 [1117-1127]		1	1280.71	0.142	0.000252424	14.04	175.2	24.8	4.39	17.28		High	High	High	Peak Found	High	Peak Found	High	1.629e-05	2.26e-09	3	33.95	Used	Used	R.DYLKEAVTTLK.T	[1117-1127]
	FALSE	High	[K].EEAYNSLMK.[S]		0.0629502	0.00472781	1	14	1	A0A804HL40	A0A804HL40 [1317-1325]		0	1084.5	2.856	0.751774	30.76	48.3	151.7	21.88	22.3		High	Peak Found	Peak Found	Peak Found	Peak Found	Peak Found	High	0.001335	0.01509	1.4	22.22	Used	Used	K.EEAYNSLMK.S	[1317-1325]
	FALSE	High	[K].EKDIQEESTFSSR.[K]		1.81307e-10	5.57461e-05	1	20	21	A0A804HL40	A0A804HL40 [65-77]		1	1555.72	0.269	8.45374e-09	10.03	157.6	42.4	1.97	18.94		High	High	High	High	High	High	High	1.629e-05	1.104e-11	3.53	14.08	Used	Used	K.EKDIQEESTFSSR.K	[65-77]
	FALSE	High	[K].EKDIQEESTFSSRK.[I]		3.38518e-10	5.57461e-05	1	20	5	A0A804HL40	A0A804HL40 [65-78]		2	1683.82	0.01	1.95636e-17		200		13.77			High	High	High	Not Found	Not Found	Not Found	High	1.629e-05	2.179e-11	3.22	10.31	Used	Used	K.EKDIQEESTFSSRK.I	[65-78]
	FALSE	High	[K].EKNVQGIIEILK.[G]		6.02707e-09	5.57461e-05	1	22	18	A0A804HL40	A0A804HL40 [452-463]		1	1383.82	0.254	0.000291378	21.17	162.6	37.4	11.41	20.2		High	High	High	High	High	High	High	1.629e-05	4.906e-10	3.96	37.99	Used	Used	K.EKNVQGIIEILK.G	[452-463]
	FALSE	High	[K].EQNIVFNAETYSNLIK.[L]		7.77462e-09	5.57461e-05	1	18	5	A0A804HL40	A0A804HL40 [1059-1074]		0	1882.95	6.1	0.70507	32.29	30.1	169.9	63.38	17.04		Peak Found	Peak Found	Peak Found	High	High	High	High	1.629e-05	6.466e-10	4.01	52.2	Used	Used	K.EQNIVFNAETYSNLIK.L	[1059-1074]
	FALSE	High	[K].FSPTDFLAK.[M]		6.26635e-05	5.57461e-05	1	22	23	A0A804HL40	A0A804HL40 [179-187]		0	1025.53	0.376	0.000364313	20.1	145.8	54.2	14.64	18.46		High	High	High	High	High	High	High	1.629e-05	1.142e-05	1.5	44.64	Used	Used	K.FSPTDFLAK.M	[179-187]
	FALSE	High	[K].FSPTDFLAKMEEANIQPNR.[V]	1xOxidation [M10]	4.50621e-05	5.57461e-05	1	22	2	A0A804HL40	A0A804HL40 [179-197]		1	2224.07	0.01	1.95636e-17		200		0.38			High	Peak Found	High	Not Found	Not Found	Not Found	High	1.629e-05	7.853e-06	2.67	44.18	Used	Used	K.FSPTDFLAKMEEANIQPNR.V	[179-197]
	FALSE	High	[K].GAYDIFLNAK.[E]		4.01755e-06	5.57461e-05	1	14	18	A0A804HL40	A0A804HL40 [1049-1058]		0	1111.58	0.38	0.000220263	18.6	144.9	55.1	13.69	9.06		High	High	High	High	High	High	High	1.629e-05	5.575e-07	2.85	41.94	Used	Used	K.GAYDIFLNAK.E	[1049-1058]
	FALSE	High	[K].GDIDHVKQTLEK.[V]		0.00142693	0.000139604	1	22	3	A0A804HL40	A0A804HL40 [281-292]		1	1382.73	0.787	0.130819	15.63	111.1	88.9	19	14.03		High	High	High	Peak Found	Peak Found	Not Found	High	3.326e-05	0.0003407	1.14	14.96	Used	Used	K.GDIDHVKQTLEK.V	[281-292]
	FALSE	High	[K].GDVENIEVVQK.[M]		5.56784e-06	5.57461e-05	1	18	13	A0A804HL40	A0A804HL40 [1152-1162]		0	1229.64	0.985	0.00594392	9.11	101	99	10.11	4.19		High	High	High	High	Not Found	High	High	1.629e-05	7.926e-07	3.66	22.49	Used	Used	K.GDVENIEVVQK.M	[1152-1162]
	FALSE	High	[K].GETDLIQK.[AD]		0.0146449	0.00129664	1	17	5	A0A804HL40	A0A804HL40 [868-875]		0	903.478	0.199	0.00369604	11.59	167.9	32.1	11.54	12.79		High	High	Peak Found	Peak Found	Peak Found	Peak Found	High	0.000366	0.003165	2.39	14.41	Used	Used	K.GETDLIQK.A	[868-875]
	FALSE	High	[K].GFTLNDAANSR.[L]		3.54326e-05	5.57461e-05	1	18	20	A0A804HL40	A0A804HL40 [1098-1108]		0	1165.56	0.225	2.79774e-09	15.88	163.2	36.8	13.57	17.76		High	High	High	High	High	High	High	1.629e-05	6.004e-06	2.34	23.13	Used	Used	K.GFTLNDAANSR.L	[1098-1108]
	FALSE	High	[K].HGKLQDAINILK.[E]		1.08407e-09	5.57461e-05	1	18	13	A0A804HL40	A0A804HL40 [760-771]		1	1349.79	0.01	1.95636e-17		200		28.39			High	High	High	Not Found	Not Found	Not Found	High	1.629e-05	7.653e-11	3.46	32.03	Used	Used	K.HGKLQDAINILK.E	[760-771]
	FALSE	High	[K].KGAYDIFLNAK.[E]		1.34845e-09	5.57461e-05	1	14	11	A0A804HL40	A0A804HL40 [1048-1058]		1	1239.67	0.395	0.00185666	39.81	136.7	63.3	19.08	30.91		High	High	High	High	High	High	High	1.629e-05	9.696e-11	4.22	32.64	Used	Used	K.KGAYDIFLNAK.E	[1048-1058]
	FALSE	High	[K].KIIETPGIR.[A]		6.33853e-05	5.57461e-05	1	15	33	A0A804HL40	A0A804HL40 [908-916]		1	1026.63	0.23	1.60689e-06	15.02	162.6	37.4	6.9	15.44		High	High	High	High	High	High	High	1.629e-05	1.158e-05	2.48	17.71	Used	Used	K.KIIETPGIR.A	[908-916]
	FALSE	High	[R].KISNQFDWALMR.[L]		5.38316e-13	5.57461e-05	1	20	22	A0A804HL40	A0A804HL40 [78-89]		1	1508.77	0.614	0.00169432	13	123.9	76.1	18.56	4.99		High	High	High	High	High	High	High	1.629e-05	2.372e-14	4.43	41.26	Used	Used	R.KISNQFDWALMR.L	[78-89]
	FALSE	High	[R].KISNQFDWALMR.[L]	1xOxidation [M11]	5.21597e-08	5.57461e-05	1	20	11	A0A804HL40	A0A804HL40 [78-89]		1	1524.76	0.107	0.00062226	93.51	180.8	19.2	10.53	81.18		High	High	High	Not Found	Peak Found	Peak Found	High	1.629e-05	5.049e-09	3.19	35.77	Used	Used	R.KISNQFDWALMR.L	[78-89]
	FALSE	High	[R].KVIEEQLEPAVEK.[I]		3.19924e-12	5.57461e-05	1	18	17	A0A804HL40	A0A804HL40 [1223-1235]		1	1511.83	0.227	6.63554e-05	14.14	163	37	0.65	14.88		High	High	High	High	High	High	High	1.629e-05	1.405e-13	5.11	21.54	Used	Used	R.KVIEEQLEPAVEK.I	[1223-1235]
	FALSE	High	[R].LANQFAIYKPVTDFFLQLVDAGK.[V]		4.19665e-07	5.57461e-05	1	18	2	A0A804HL40	A0A804HL40 [1243-1265]		0	2598.4	100	1.95636e-17			200		42.14		Not Found	Not Found	Not Found	High	Peak Found	High	High	1.629e-05	4.814e-08	2.8	62.39	Used	Used	R.LANQFAIYKPVTDFFLQLVDAGK.V	[1243-1265]
	FALSE	High	[R].LANQFAIYKPVTDFFLQLVDAGKVDDAR.[A]		1.62093e-13	5.57461e-05	1	18	5	A0A804HL40	A0A804HL40 [1243-1270]		1	3154.66	100	1.95636e-17			200		58.03		Not Found	Not Found	Not Found	High	High	High	High	1.629e-05	9.13e-15	4.4	61.14	Used	Used	R.LANQFAIYKPVTDFFLQLVDAGKVDDAR.A	[1243-1270]
	FALSE	High	[K].LDDLFLKR.[Y]		0.000500498	9.46111e-05	1	12	25	A0A804HL40	A0A804HL40 [1350-1357]		1	1019.59	0.386	0.000799988	14.62	142.7	57.3	15.51	14.46		High	High	High	High	High	High	High	2.351e-05	0.0001331	1.38	28.68	Used	Used	K.LDDLFLKR.Y	[1350-1357]
	FALSE	High	[R].LDSSAVLDTGK.[Y]		5.84344e-06	5.57461e-05	1	19	4	A0A804HL40	A0A804HL40 [739-749]		0	1105.57	0.397	0.0131522	57.31	143.2	56.8	41.4	9.6		High	High	Peak Found	Peak Found	Peak Found	Peak Found	High	1.629e-05	8.346e-07	3.08	22.66	Used	Used	R.LDSSAVLDTGK.Y	[739-749]
	FALSE	High	[R].LDSSAVLDTGKYVGLVR.[V]		5.21984e-07	5.57461e-05	1	19	2	A0A804HL40	A0A804HL40 [739-755]		1	1792.98	0.01	1.95636e-17		200		14.68			High	Peak Found	High	Not Found	Not Found	Not Found	High	1.629e-05	6.116e-08	2.34	44.95	Used	Used	R.LDSSAVLDTGKYVGLVR.V	[739-755]
	FALSE	High	[K].LEERTEFAHR.[I]		0.000132027	5.57461e-05	1	22	5	A0A804HL40	A0A804HL40 [139-148]		1	1287.64	0.114	0.000754565	1.27	179.5	20.5	49.77			High	High	High	Peak Found	Not Found	Not Found	High	1.629e-05	2.753e-05	2.51	10.38	Used	Used	K.LEERTEFAHR.I	[139-148]
	FALSE	High	[K].LGAVYDVSHYNALLK.[V]		8.22062e-14	5.57461e-05	1	22	22	A0A804HL40	A0A804HL40 [156-170]		0	1662.88	0.505	0.000150656	10.41	131.5	68.5	11.98	13.27		High	High	High	High	High	High	High	1.629e-05	5.299e-15	4.42	41.11	Used	Used	K.LGAVYDVSHYNALLK.V	[156-170]
	FALSE	High	[R].LLAEILR.[E]		0.00215588	0.000139604	1	15	29	A0A804HL40	A0A804HL40 [994-1000]		0	827.535	0.21	7.55111e-09	29.14	170.1	29.9	14.49	13.45		High	High	High	High	High	High	High	3.326e-05	0.0004816	1.6	36.75	Used	Used	R.LLAEILR.E	[994-1000]
	FALSE	High	[R].LIASYCNVGDIEGASK.[I]	1xCarbamidomethyl [C6]	6.49239e-07	5.57461e-05	1	22	2	A0A804HL40	A0A804HL40 [203-218]		0	1696.82	1.087	0.22998	12.75	95.8	104.2	31.18			Peak Found	High	High	Not Found	Peak Found	Not Found	High	1.629e-05	7.734e-08	2.25	34.65	Used	Used	R.LIASYCNVGDIEGASK.I	[203-218]
	FALSE	High	[K].IIETPGIR.[A]		0.000513952	9.46111e-05	1	15	20	A0A804HL40	A0A804HL40 [909-916]		0	898.536	0.169	4.30194e-06	25.59	173.3	26.7	9.25	22.95		High	High	High	High	High	High	High	2.351e-05	0.0001364	2.11	21.31	Used	Used	K.IIETPGIR.A	[909-916]
	FALSE	High	[K].ILGFMK.[T]		0.0249917	0.00246068	1	22	11	A0A804HL40	A0A804HL40 [219-224]		0	708.411	0.479	0.00165338	28.71	142.7	57.3	13.18	15.56		High	High	High	Peak Found	High	High	High	0.0007061	0.006049	2.13	32.02	Used	Used	K.ILGFMK.T	[219-224]
	FALSE	High	[K].ILGFMK.[T]	1xOxidation [M5]	0.125708	0.00840318	1	22	12	A0A804HL40	A0A804HL40 [219-224]		0	724.406	0.01	1.95636e-17		200		15.41			High	High	High	Not Found	Not Found	Not Found	High	0.002379	0.02868	1.3	25.24	Used	Used	K.ILGFMK.T	[219-224]
	FALSE	High	[R].LIITQVR.[R]		0.0198727	0.00185119	1	18	36	A0A804HL40	A0A804HL40 [1109-1115]		0	842.546	0.209	1.95636e-17	19.63	165.5	34.5	19.93	13.93		High	High	High	High	High	High	High	0.0004944	0.00452	1.65	23.47	Used	Used	R.LIITQVR.R	[1109-1115]
	FALSE	High	[R].LIITQVRR.[D]		0.00364899	0.000362802	1	18	4	A0A804HL40	A0A804HL40 [1109-1116]		1	998.647	0.165	9.87955e-05	26.4	171.7	28.3	24.08	2.34		High	High	High	Peak Found	Peak Found	Peak Found	High	0.0001334	0.0007664	2.34	16.59	Used	Used	R.LIITQVRR.D	[1109-1116]
	FALSE	High	[K].LLMSEDYFTQAMEVK.[A]		6.13768e-09	5.57461e-05	1	18	6	A0A804HL40	A0A804HL40 [1075-1089]		0	1804.85	7.912	0.785032	23.55	22.6	177.4	22.41	11.74		Peak Found	Not Found	Peak Found	High	High	High	High	1.629e-05	5e-10	4.88	55.3	Used	Used	K.LLMSEDYFTQAMEVK.A	[1075-1089]
	FALSE	High	[K].LLMSEDYFTQAMEVK.[A]	1xOxidation [M]	6.72194e-09	5.57461e-05	1	18	5	A0A804HL40	A0A804HL40 [1075-1089]		0	1820.84	0.699	0.031711	29.74	121.1	78.9	26.79	16.09		High	Peak Found	High	Peak Found	Peak Found	High	High	1.629e-05	5.531e-10	3.01	46.27	Used	Used	K.LLMSEDYFTQAMEVK.A	[1075-1089]
	FALSE	High	[K].LLMSEDYFTQAMEVK.[A]	2xOxidation [M3; M12]	0.105956	0.00716571	1	18	2	A0A804HL40	A0A804HL40 [1075-1089]		0	1836.84	10.151	0.651057	15.77	17.9	182.1	11.22			High	High	Peak Found	Not Found	Not Found	Peak Found	High	0.002028	0.02398	0.85	39.93	Used	Used	K.LLMSEDYFTQAMEVK.A	[1075-1089]
	FALSE	High	[K].IPENIYR.[G]		0.00230941	0.000187654	1	20	27	A0A804HL40	A0A804HL40 [617-623]		0	904.489	0.288	4.62041e-05	25.56	155.3	44.7	20.46	4.56		High	High	High	Peak Found	High	High	High	4.402e-05	0.0005125	2.15	18.95	Used	Used	K.IPENIYR.G	[617-623]
	FALSE	High	[K].LQDAINILK.[E]		5.84914e-05	5.57461e-05	1	18	24	A0A804HL40	A0A804HL40 [763-771]		0	1027.61	0.333	1.82985e-06	30.77	156.8	43.2	20.41	17.72		High	High	High	High	High	High	High	1.629e-05	1.059e-05	2.99	34.37	Used	Used	K.LQDAINILK.E	[763-771]
	FALSE	High	[K].IQEENVIPR.[E]		0.000111352	5.57461e-05	1	15	24	A0A804HL40	A0A804HL40 [980-988]		0	1097.59	0.221	2.04259e-09	23	164.1	35.9	17.31	15.16		High	High	High	Peak Found	High	High	High	1.629e-05	2.237e-05	1.89	21.36	Used	Used	K.IQEENVIPR.E	[980-988]
	FALSE	High	[K].IQEENVIPREK.[T]		0.00131938	0.000139604	1	15	4	A0A804HL40	A0A804HL40 [980-990]		1	1354.73	0.01	1.95636e-17		200		16.44			High	High	Peak Found	Not Found	Not Found	Not Found	High	3.326e-05	0.0003187	1.54	15.93	Used	Used	K.IQEENVIPREK.T	[980-990]
	FALSE	High	[K].ISIMAER.[L]		0.0195414	0.00177586	1	18	21	A0A804HL40	A0A804HL40 [1236-1242]		0	819.439	0.388	0.000113191	13.19	145	55	11.15	5.79		High	High	High	Peak Found	High	High	High	0.0004785	0.004425	1.76	19.87	Used	Used	K.ISIMAER.L	[1236-1242]
	FALSE	High	[K].ISIMAER.[L]	1xOxidation [M4]	0.0163252	0.00148385	1	18	25	A0A804HL40	A0A804HL40 [1236-1242]		0	835.434	0.108	7.40458e-07	25.38	182.3	17.7	12.42	23.21		High	High	High	Peak Found	Peak Found	Peak Found	High	0.0003957	0.003575	1.43	13.31	Used	Used	K.ISIMAER.L	[1236-1242]
	FALSE	High	[K].ISNQFDWALMR.[L]		5.43493e-06	5.57461e-05	1	20	4	A0A804HL40	A0A804HL40 [79-89]		0	1380.67	1.41	0.210619	35.62	95.1	104.9	29.56	25.65		High	High	Peak Found	Peak Found	Peak Found	High	High	1.629e-05	7.741e-07	3.31	48.73	Used	Used	K.ISNQFDWALMR.L	[79-89]
	FALSE	High	[K].ISNQFDWALMR.[L]	1xOxidation [M10]	0.00841134	0.000855292	1	20	1	A0A804HL40	A0A804HL40 [79-89]		0	1396.67	0.536	0.0619224	21.13	132.3	67.7	24.4	9.26		Peak Found	High	Peak Found	Peak Found	Peak Found	Peak Found	High	0.0002626	0.00175	1.44	42.05	Used	Used	K.ISNQFDWALMR.L	[79-89]
	FALSE	High	[K].LVEKGETDLIQK.[AD]		1.29117e-10	5.57461e-05	1	17	29	A0A804HL40	A0A804HL40 [864-875]		1	1372.77	0.195	2.20506e-06	12.97	167.4	32.6	9.78			High	High	High	High	High	High	High	1.629e-05	7.646e-12	4.19	17.28	Used	Used	K.LVEKGETDLIQK.A	[864-875]
	FALSE	High	[K].LVELTQK.[L]		0.0121746	0.00111261	1	17	11	A0A804HL40	A0A804HL40 [941-947]		0	830.498	0.216	3.39591e-05	15.96	164.4	35.6	18.61	6.91		High	High	High	Peak Found	Peak Found	Peak Found	High	0.000321	0.0026	1.38	14.38	Used	Used	K.LVELTQK.L	[941-947]
	FALSE	High	[R].IWDTLQK.[L]		0.00693645	0.000698011	1	22	9	A0A804HL40	A0A804HL40 [149-155]		0	903.493	0.637	0.0003129	4.67	123	77	15.11	15.45		High	High	High	Peak Found	Peak Found	Peak Found	High	0.0002029	0.001426	1.55	24.62	Used	Used	R.IWDTLQK.L	[149-155]
	FALSE	High	[K].MEEANIQPNR.[V]		5.85684e-07	5.57461e-05	1	22	20	A0A804HL40	A0A804HL40 [188-197]		0	1201.56	0.343	5.75678e-07	2.61	148.5	51.5	11.34	12.53		High	High	High	High	High	High	High	1.629e-05	6.912e-08	3.31	13.13	Used	Used	K.MEEANIQPNR.V	[188-197]
	FALSE	High	[K].MEEANIQPNR.[V]	1xOxidation [M1]	0.000395356	9.46111e-05	1	22	5	A0A804HL40	A0A804HL40 [188-197]		0	1217.56	0.01	1.95636e-17		200		19.41			High	High	High	Not Found	Not Found	Not Found	High	2.351e-05	0.0001044	1.23	10.28	Used	Used	K.MEEANIQPNR.V	[188-197]
	FALSE	High	[K].MEEANIQPNRVTYQR.[L]		0.102365	0.0069731	1	22	1	A0A804HL40	A0A804HL40 [188-202]		1	1848.9	0.01	1.95636e-17		200		34.95			High	Peak Found	Peak Found	Not Found	Not Found	Not Found	High	0.001955	0.02319	1.93	20.36	Used	Used	K.MEEANIQPNRVTYQR.L	[188-202]
	FALSE	High	[K].MEEANIQPNRVTYQR.[L]	1xOxidation [M1]	0.00816326	0.000855292	1	22	1	A0A804HL40	A0A804HL40 [188-202]		1	1864.9	0.01	1.95636e-17		200		38.18			High	Peak Found	Peak Found	Not Found	Not Found	Not Found	High	0.000254	0.001686	1.87	17.04	Used	Used	K.MEEANIQPNRVTYQR.L	[188-202]
	FALSE	High	[K].MLNGLEDSIGLSK.[M]		1.99127e-07	5.57461e-05	1	18	14	A0A804HL40	A0A804HL40 [1163-1175]		0	1376.71	0.438	0.001069	13.59	139.1	60.9	14.06	6.81		High	High	High	High	High	High	High	1.629e-05	2.15e-08	2.73	41.64	Used	Used	K.MLNGLEDSIGLSK.M	[1163-1175]
	FALSE	High	[K].MLNGLEDSIGLSK.[M]	1xOxidation [M1]	3.68858e-09	5.57461e-05	1	18	17	A0A804HL40	A0A804HL40 [1163-1175]		0	1392.7	0.358	0.00389918	27.09	147.3	52.7	7.97	21.17		High	High	High	Peak Found	Peak Found	Peak Found	High	1.629e-05	2.883e-10	3.2	36.47	Used	Used	K.MLNGLEDSIGLSK.M	[1163-1175]
	FALSE	High	[K].MNVKIPENIYR.[G]		2.01629e-05	5.57461e-05	1	20	11	A0A804HL40	A0A804HL40 [613-623]		1	1376.74	0.075	9.94167e-07	30.08	186.1	13.9	28.11	7.17		High	High	High	Peak Found	Peak Found	Peak Found	High	1.629e-05	3.218e-06	2.87	30.42	Used	Used	K.MNVKIPENIYR.G	[613-623]
	FALSE	High	[K].MNVKIPENIYR.[G]	1xOxidation [M1]	6.90501e-05	5.57461e-05	1	20	15	A0A804HL40	A0A804HL40 [613-623]		1	1392.73	0.28	0.00725952	25.28	155.5	44.5	17.34	13.54		High	High	High	Peak Found	Peak Found	Peak Found	High	1.629e-05	1.276e-05	2.53	24.5	Used	Used	K.MNVKIPENIYR.G	[613-623]
	FALSE	High	[K].MVFINNIALAQIK.[NK]		3.26743e-09	5.57461e-05	1	18	13	A0A804HL40	A0A804HL40 [1176-1188]		0	1474.85	1.274	0.0309509	35.33	88	112	32.68	15.18		High	High	High	High	High	High	High	1.629e-05	2.524e-10	3.83	53.11	Used	Used	K.MVFINNIALAQIK.N	[1176-1188]
	FALSE	High	[K].MVFINNIALAQIK.[NK]	1xOxidation [M1]	3.87557e-08	5.57461e-05	1	18	11	A0A804HL40	A0A804HL40 [1176-1188]		0	1490.84	0.355	0.00808146	35.05	154.8	45.2	25.66	17.31		High	High	High	Peak Found	Peak Found	Peak Found	High	1.629e-05	3.659e-09	2.44	47.27	Used	Used	K.MVFINNIALAQIK.N	[1176-1188]
	FALSE	High	[R].NLLESYHVPELIK.[DT]		9.79774e-08	5.57461e-05	1	20	6	A0A804HL40	A0A804HL40 [627-639]		0	1554.85	0.994	0.109973	41.18	112.5	87.5	18.13	17.43		High	High	Peak Found	High	High	High	High	1.629e-05	1.003e-08	2.69	45.52	Used	Used	R.NLLESYHVPELIK.D	[627-639]
	FALSE	High	[R].NLLESYHVPELIKDAHLLVESK.[N]		4.47822e-09	5.57461e-05	1	19	7	A0A804HL40	A0A804HL40 [627-648]		1	2547.38	100	1.95636e-17			200		13.88		Not Found	Not Found	Not Found	High	High	High	High	1.629e-05	3.545e-10	4.01	56.62	Used	Used	R.NLLESYHVPELIKDAHLLVESK.N	[627-648]
	FALSE	High	[K].NNNIDAAIENIENMLTSENK.[V]		2.99576e-11	5.57461e-05	1	17	5	A0A804HL40	A0A804HL40 [1189-1208]		0	2247.06	100	1.95636e-17			200		30.59		Not Found	Not Found	Not Found	High	High	High	High	1.629e-05	1.581e-12	4.32	61.06	Used	Used	K.NNNIDAAIENIENMLTSENK.V	[1189-1208]
	FALSE	High	[K].NTKLDDLFLK.[R]		5.77329e-06	5.57461e-05	1	12	8	A0A804HL40	A0A804HL40 [1347-1356]		1	1206.67	0.186	0.00936074	5.24	168.7	31.3	6.63			High	High	High	Not Found	Peak Found	Not Found	High	1.629e-05	8.255e-07	2.45	35.45	Used	Used	K.NTKLDDLFLK.R	[1347-1356]
	FALSE	High	[K].NTKLDDLFLKR.[Y]		2.21674e-09	5.57461e-05	1	12	59	A0A804HL40	A0A804HL40 [1347-1357]		2	1362.77	0.201	2.69786e-05	15.11	165.1	34.9	12.01	12.13		High	High	High	High	High	High	High	1.629e-05	1.666e-10	3.25	29.67	Used	Used	K.NTKLDDLFLKR.Y	[1347-1357]
	FALSE	High	[K].NVQGIIEILK.[G]		1.6257e-05	5.57461e-05	1	22	38	A0A804HL40	A0A804HL40 [454-463]		0	1126.68	0.275	9.60569e-06	19.37	154.5	45.5	14.7	14.42		High	High	High	High	High	High	High	1.629e-05	2.548e-06	2.76	46.48	Used	Used	K.NVQGIIEILK.G	[454-463]
	FALSE	High	[R].QYFHQLEK.[M]		7.99715e-06	5.57461e-05	1	20	24	A0A804HL40	A0A804HL40 [605-612]		0	1092.55	0.354	5.28901e-06	30.28	152	48	23.64	13.63		High	High	High	High	High	High	High	1.629e-05	1.178e-06	2.8	14.4	Used	Used	R.QYFHQLEK.M	[605-612]
	FALSE	High	[R].RDYLKEAVTTLK.[T]		1.30319e-06	5.57461e-05	1	18	13	A0A804HL40	A0A804HL40 [1116-1127]		2	1436.81	0.077	5.41539e-05	3.7	185.8	14.2	4.18	2.38		High	High	High	Not Found	Peak Found	Peak Found	High	1.629e-05	1.643e-07	4.13	29.34	Used	Used	R.RDYLKEAVTTLK.T	[1116-1127]
	FALSE	High	[R].SEAANGNLDFVLSFLK.[S]		7.31732e-09	5.57461e-05	1	19	5	A0A804HL40	A0A804HL40 [514-529]		0	1724.89	45.916	0.589594	1.79	4.3	195.7		7.04		Peak Found	Not Found	Not Found	High	High	High	High	1.629e-05	6.055e-10	4.29	60.43	Used	Used	R.SEAANGNLDFVLSFLK.S	[514-529]
	FALSE	High	[R].SGGLGGSHALLLLR.[S]		3.74176e-13	5.57461e-05	1	18	36	A0A804HL40	A0A804HL40 [115-128]		0	1350.79	0.25	1.95636e-17	21.61	164.1	35.9	13.25	16.82		High	High	High	High	High	High	High	1.629e-05	1.777e-14	4.09	35.74	Used	Used	R.SGGLGGSHALLLLR.S	[115-128]
	FALSE	High	[K].SNTLPISLQSIR.[S]		9.86235e-07	5.57461e-05	1	20	20	A0A804HL40	A0A804HL40 [530-541]		0	1328.75	0.216	1.95636e-17	17.32	164.9	35.1	15.12	13.7		High	High	High	High	High	High	High	1.629e-05	1.216e-07	3.22	41.3	Used	Used	K.SNTLPISLQSIR.S	[530-541]
	FALSE	High	[R].SSLLLGFR.[R]		0.000487496	9.46111e-05	1	20	9	A0A804HL40	A0A804HL40 [542-549]		0	892.525	0.278	0.000101579	24.27	156.5	43.5	26.71	12.97		High	High	High	High	High	High	High	2.351e-05	0.0001298	1.62	40.89	Used	Used	R.SSLLLGFR.R	[542-549]
	FALSE	High	[R].SSLLLGFRR.[S]		2.28532e-05	5.57461e-05	1	20	39	A0A804HL40	A0A804HL40 [542-550]		1	1048.63	0.128	3.76719e-11	19.54	174.4	25.6	16.16	9.17		High	High	High	High	High	High	High	1.629e-05	3.7e-06	3.24	29.71	Used	Used	R.SSLLLGFRR.S	[542-550]
	FALSE	High	[K].SVLELIPELNEKEEAYNSLMK.[S]		3.20854e-09	5.57461e-05	1	14	2	A0A804HL40	A0A804HL40 [1305-1325]		1	2449.25	31.471	0.838298	68.48	6.5	193.5	65.19	20.04		Peak Found	Not Found	Peak Found	Peak Found	High	High	High	1.629e-05	2.473e-10	4.8	56.68	Used	Used	K.SVLELIPELNEKEEAYNSLMK.S	[1305-1325]
	FALSE	High	[K].SVLELIPELNEKEEAYNSLMK.[S]	1xOxidation [M20]	0.0086151	0.000895093	1	14	2	A0A804HL40	A0A804HL40 [1305-1325]		1	2465.25	41.694	0.162031	18.68	4.7	195.3		17.9		Not Found	Peak Found	Not Found	High	High	Peak Found	High	0.0002705	0.001787	1.71	52.69	Used	Used	K.SVLELIPELNEKEEAYNSLMK.S	[1305-1325]
	FALSE	High	[K].SYVSEKDVTSAK.[A]		1.21022e-08	5.57461e-05	1	12	32	A0A804HL40	A0A804HL40 [1326-1337]		1	1313.66	0.313	1.23102e-07	17.73	152.4	47.6	10.67	16.06		High	High	High	High	High	High	High	1.629e-05	1.043e-09	3.35	11.3	Used	Used	K.SYVSEKDVTSAK.A	[1326-1337]
	FALSE	High	[K].TKDLPVTEAVFSALVTGHAR.[A]		3.82248e-16	5.57461e-05	1	22	33	A0A804HL40	A0A804HL40 [225-244]		1	2112.14	0.758	0.00337982	35.36	113.8	86.2	41.24	5.42		High	High	High	High	High	High	High	1.629e-05	7.29e-17	4.37	49.86	Used	Used	K.TKDLPVTEAVFSALVTGHAR.A	[225-244]
	FALSE	High	[K].TVLDQQQTPSR.[L]		9.06029e-07	5.57461e-05	1	18	27	A0A804HL40	A0A804HL40 [1128-1138]		0	1272.65	0.262	1.95636e-17	13.03	159.6	40.4	10.3	12.38		High	High	High	High	High	High	High	1.629e-05	1.107e-07	2.85	13.18	Used	Used	K.TVLDQQQTPSR.L	[1128-1138]
	FALSE	High	[K].TVQLTSSELESTLETLK.[A]		6.56091e-09	5.57461e-05	1	20	6	A0A804HL40	A0A804HL40 [655-671]		0	1878.99	1.797	0.189092	26.79	71.5	128.5	41.59	9.7		High	Peak Found	Peak Found	High	High	High	High	1.629e-05	5.374e-10	4.22	54.67	Used	Used	K.TVQLTSSELESTLETLK.A	[655-671]
	FALSE	High	[K].TVQLTSSELESTLETLKAENQPIRDVLK.[Q]		6.59443e-10	5.57461e-05	1	20	5	A0A804HL40	A0A804HL40 [655-682]		2	3142.68	100	1.95636e-17			200		64.78		Not Found	Not Found	Not Found	High	High	High	High	1.629e-05	4.465e-11	3.64	56.37	Used	Used	K.TVQLTSSELESTLETLKAENQPIRDVLK.Q	[655-682]
	FALSE	High	[K].VIEEQLEPAVEK.[I]		8.21828e-08	5.57461e-05	1	18	19	A0A804HL40	A0A804HL40 [1224-1235]		0	1383.74	0.273	2.3751e-07	20.37	157.1	42.9	7.15	17.99		High	High	High	High	High	High	High	1.629e-05	8.249e-09	3.31	26.59	Used	Used	K.VIEEQLEPAVEK.I	[1224-1235]
	FALSE	High	[K].VIEPQYFGLAYLFR.[K]		1.75345e-06	5.57461e-05	1	18	6	A0A804HL40	A0A804HL40 [1209-1222]		0	1715.92	17.088	0.487684	17.82	11.8	188.2	18.08	10.96		Peak Found	Not Found	Peak Found	High	High	High	High	1.629e-05	2.263e-07	3.62	60.33	Used	Used	K.VIEPQYFGLAYLFR.K	[1209-1222]
	FALSE	High	[R].VIQALAMK.[G]		0.000127254	5.57461e-05	1	18	10	A0A804HL40	A0A804HL40 [1144-1151]		0	873.523	0.537	0.00247573	20.22	123.6	76.4	17.97	16.93		High	High	High	Peak Found	Peak Found	High	High	1.629e-05	2.628e-05	2.16	22.77	Used	Used	R.VIQALAMK.G	[1144-1151]
	FALSE	High	[R].VIQALAMK.[G]	1xOxidation [M7]	0.00309108	0.000277861	1	18	7	A0A804HL40	A0A804HL40 [1144-1151]		0	889.518	0.155	0.00412796	6.18	173.2	26.8	21.34			High	High	High	Peak Found	Not Found	Not Found	High	9.553e-05	0.0006581	1.11	14.23	Used	Used	R.VIQALAMK.G	[1144-1151]
	FALSE	High	[R].VIQALAMKGDVENIEVVQK.[M]		1.32031e-12	5.57461e-05	1	18	12	A0A804HL40	A0A804HL40 [1144-1162]		1	2084.14	0.318	3.99272e-05	27.52	155.6	44.4	18.89	24.78		High	High	High	High	High	High	High	1.629e-05	5.394e-14	5.19	38.85	Used	Used	R.VIQALAMKGDVENIEVVQK.M	[1144-1162]
	FALSE	High	[R].VIQALAMKGDVENIEVVQK.[M]	1xOxidation [M7]	2.18367e-12	5.57461e-05	1	18	12	A0A804HL40	A0A804HL40 [1144-1162]		1	2100.14	0.197	0.000102708	7.6	167	33	3.46	9.85		High	High	High	High	High	High	High	1.629e-05	9.292e-14	6.22	32.88	Used	Used	R.VIQALAMKGDVENIEVVQK.M	[1144-1162]
	FALSE	High	[K].VYLQNEYK.[F]		0.0033485	0.000322151	1	22	12	A0A804HL40	A0A804HL40 [171-178]		0	1056.54	0.445	0.000175593	26.5	136.3	63.7	18.15	19.34		High	High	High	High	High	High	High	0.0001057	0.0007058	2.08	17.7	Used	Used	K.VYLQNEYK.F	[171-178]
	FALSE	High	[K].VYLQNEYKFSPTDFLAK.[M]		4.30049e-05	5.57461e-05	1	22	11	A0A804HL40	A0A804HL40 [171-187]		1	2063.05	0.731	0.0330505	113.17	115.5	84.5	80.46	25.17		High	Peak Found	High	High	High	High	High	1.629e-05	7.487e-06	1.95	48.43	Used	Used	K.VYLQNEYKFSPTDFLAK.M	[171-187]
	FALSE	High	[K].YAGEPVPFIEPPESFEFYAQQLR.[K]		2.65885e-09	5.57461e-05	1	12	5	A0A804HL40	A0A804HL40 [1364-1386]		0	2714.31	100	1.95636e-17			200		35.23		Not Found	Not Found	Not Found	High	High	High	High	1.629e-05	2.028e-10	5.17	60.04	Used	Used	K.YAGEPVPFIEPPESFEFYAQQLR.K	[1364-1386]
	FALSE	High	[K].YAGEPVPFIEPPESFEFYAQQLRK.[L]		6.23221e-12	5.57461e-05	1	12	3	A0A804HL40	A0A804HL40 [1364-1387]		1	2842.41	45.573	0.69442	12.99	4.3	195.7		10.52		Peak Found	Not Found	Not Found	High	High	Peak Found	High	1.629e-05	2.881e-13	5.36	57.72	Used	Used	K.YAGEPVPFIEPPESFEFYAQQLRK.L	[1364-1387]
FALSE	High	Master Protein	A0A7I2V649	Polyadenylate-binding protein 1 OS=Homo sapiens OX=9606 GN=PABPC1 PE=1 SV=1	0	745.723	75	44	1055	1	590	65.1	9.36	2548.88	44		cytosol	nucleic acid binding activity	Pf00076, Pf00658		ENSG00000070756	PABPC1	A0A7I2V649		Endoderm differentiation; Acute viral myocarditis	2	0	100				3.11557e+06	3.60104e+06	2564006	Not Found	Not Found	Not Found	Peak Found	High	High	1	Acetyl [N-Term]
	Checked	Confidence	Annotated Sequence	Modifications	Qvality PEP	Qvality q-value	# Protein Groups	# Proteins	# PSMs	Master Protein Accessions	Positions in Master Proteins	Modifications in Master Proteins	# Missed Cleavages	Theo. MH+ [Da]	Abundance Ratio: (Flag_R) / (Flag_H)	Abundance Ratio Adj. P-Value: (Flag_R) / (Flag_H)	Abundance Ratio Variability [%]: (Flag_R) / (Flag_H)	Abundances (Grouped): Flag_H	Abundances (Grouped): Flag_R	Abundances (Grouped) CV [%]: Flag_H	Abundances (Grouped) CV [%]: Flag_R	Quan Info	Found in Sample: [S7] F7: Sample, 1, Flag_H	Found in Sample: [S8] F8: Sample, 2, Flag_H	Found in Sample: [S9] F9: Sample, 3, Flag_H	Found in Sample: [S10] F10: Sample, 1, Flag_R	Found in Sample: [S11] F11: Sample, 2, Flag_R	Found in Sample: [S12] F12: Sample, 3, Flag_R	Confidence (by Search Engine): Sequest HT	Percolator q-Value (by Search Engine): Sequest HT	Percolator PEP (by Search Engine): Sequest HT	XCorr (by Search Engine): Sequest HT	Top Apex RT [min]	Quan Usage	Quan Ratio Usage	Sequence in Protein	Positions in Proteins
	FALSE	High	[R].AAYYPPSQIAQLRPSPR.[W]		2.6675e-05	5.57461e-05	2	12	11	A0A7I2V649; P11940	A0A7I2V649 [374-390]; P11940 [420-436]		0	1915.02	51.985	0.640524	28.1	3.8	196.2	20.08	15.29	Shared	Peak Found	Peak Found	Peak Found	High	High	High	High	1.629e-05	4.404e-06	2.17	32.64	Not Used	Not Used	R.AAYYPPSQIAQLRPSPR.W	[374-390]
	FALSE	High	[KR].AKEFTNVYIK.[N]		6.93535e-08	5.57461e-05	4	18	34	A0A7I2V649; Q13310; H0Y5F5; P11940	A0A7I2V649 [187-196]; Q13310 [187-196]; H0Y5F5 [89-98]; P11940 [187-196]		1	1212.66	62.395	0.848442	30.14	3.8	196.2	24.15	13.01	Shared	High	Peak Found	High	High	High	High	High	1.629e-05	6.904e-09	3.32	20.06	Not Used	Not Used	R.AKEFTNVYIK.N	[187-196]
	FALSE	High	[R].ALDTMNFDVIK.[G]		7.64646e-07	5.57461e-05	3	19	45	A0A7I2V649; Q13310; P11940	A0A7I2V649 [68-78]; Q13310 [68-78]; P11940 [68-78]		0	1266.64	100	1.95636e-17	32.09	2.2	197.8	23.2	15.42	Shared	High	High	High	High	High	High	High	1.629e-05	9.259e-08	3.75	44.55	Not Used	Not Used	R.ALDTMNFDVIK.G	[68-78]
	FALSE	High	[R].ALDTMNFDVIK.[G]	1xOxidation [M5]	2.86222e-08	5.57461e-05	3	19	59	A0A7I2V649; Q13310; P11940	A0A7I2V649 [68-78]; Q13310 [68-78]; P11940 [68-78]		0	1282.63	45.153	0.865453	21.78	4.7	195.3	14.86	17.61	Shared	High	High	High	High	High	High	High	1.629e-05	2.651e-09	3.67	36.55	Not Used	Not Used	R.ALDTMNFDVIK.G	[68-78]
	FALSE	High	[K].ALYDTFSAFGNILSCK.[V-]	1xCarbamidomethyl [C15]	9.08425e-11	5.57461e-05	4	18	5	A0A7I2V649; Q13310; H0Y5F5; P11940	A0A7I2V649 [114-129]; Q13310 [114-129]; H0Y5F5 [16-31]; P11940 [114-129]		0	1806.87	100	1.95636e-17			200		21.68	Shared	Not Found	Not Found	Not Found	High	High	High	High	1.629e-05	5.244e-12	3.78	59.16	Not Used	Not Used	K.ALYDTFSAFGNILSCK.V	[114-129]
	FALSE	High	[K].AVNSATGVPTV.[-]		0.00313662	0.000277861	3	15	14	A0A7I2V649; Q9H361; P11940	A0A7I2V649 [580-590]; Q9H361 [621-631]; P11940 [626-636]		0	1015.54	52.343	0.996967	27.83	4.3	195.7	25.65	13.95	Shared	High	High	High	High	High	High	High	9.553e-05	0.0006667	2.74	28.45	Not Used	Not Used	K.AVNSATGVPTV.-	[580-590]
	FALSE	High	[R].AVPNPVINPYQPAPPSGYFMAAIPQTQNR.[A]		1.78212e-09	5.57461e-05	2	12	9	A0A7I2V649; P11940	A0A7I2V649 [345-373]; P11940 [391-419]		0	3138.58	100	1.95636e-17			200		19.45	Shared	Not Found	Not Found	Not Found	High	High	High	High	1.629e-05	1.315e-10	5.24	57.13	Not Used	Not Used	R.AVPNPVINPYQPAPPSGYFMAAIPQTQNR.A	[345-373]
	FALSE	High	[R].AVPNPVINPYQPAPPSGYFMAAIPQTQNR.[A]	1xOxidation [M20]	3.17337e-06	5.57461e-05	2	12	3	A0A7I2V649; P11940	A0A7I2V649 [345-373]; P11940 [391-419]		0	3154.58	100	1.95636e-17			200		17.67	Shared	Not Found	Not Found	Not Found	High	High	High	High	1.629e-05	4.306e-07	2.73	54.39	Not Used	Not Used	R.AVPNPVINPYQPAPPSGYFMAAIPQTQNR.A	[345-373]
	FALSE	High	[K].EFSPFGTITSAK.[VK]		3.38007e-05	5.57461e-05	2	11	19	A0A7I2V649; P11940	A0A7I2V649 [267-278]; P11940 [313-324]		0	1284.65	64.759	0.814157	33.04	3.6	196.4	23.75	15.45	Shared	Peak Found	Peak Found	High	High	High	High	High	1.629e-05	5.724e-06	2.63	40.91	Not Used	Not Used	K.EFSPFGTITSAK.V	[267-278]
	FALSE	High	[K].EFTNVYIK.[N]		0.0070642	0.000735285	4	18	12	A0A7I2V649; Q13310; H0Y5F5; P11940	A0A7I2V649 [189-196]; Q13310 [189-196]; H0Y5F5 [91-98]; P11940 [189-196]		0	1013.53	65.123	0.80897	36.16	3	197	32.63	13.77	Shared	Peak Found	High	Peak Found	High	High	High	High	0.0002198	0.001452	2.33	27.83	Not Used	Not Used	K.EFTNVYIK.N	[189-196]
	FALSE	High	[K].FGPALSVK.[V]		0.00102077	9.46111e-05	3	12	40	A0A7I2V649; Q9H361; P11940	A0A7I2V649 [214-221]; Q9H361 [214-221]; P11940 [214-221]		0	818.477	68.845	0.756676	33.73	3.5	196.5	26.02	15.61	Shared	High	High	High	High	High	High	High	2.351e-05	0.0002562	1.85	25.1	Not Used	Not Used	K.FGPALSVK.V	[214-221]
	FALSE	High	[K].FSPAGPILSIR.[VI]		7.78673e-07	5.57461e-05	3	19	55	A0A7I2V649; Q9H361; P11940	A0A7I2V649 [31-41]; Q9H361 [31-41]; P11940 [31-41]		0	1157.67	63.583	0.830622	36.74	3.8	196.2	26.55	17.53	Shared	High	High	High	High	High	High	High	1.629e-05	9.393e-08	2.6	41.81	Not Used	Not Used	K.FSPAGPILSIR.V	[31-41]
	FALSE	High	[K].GFGFVCFSSPEEATK.[A]	1xCarbamidomethyl [C6]	6.68763e-08	5.57461e-05	5	24	8	A0A7I2V649; Q9H361; Q13310; H0Y5F5; P11940	A0A7I2V649 [288-302]; Q9H361 [334-348]; Q13310 [334-348]; H0Y5F5 [236-250]; P11940 [334-348]		0	1662.75	71.584	0.506013	0.37	2.8	197.2		6.91	Shared	Not Found	Not Found	Peak Found	High	High	High	High	1.629e-05	6.619e-09	3.48	46.96	Not Used	Not Used	K.GFGFVCFSSPEEATK.A	[288-302]
	FALSE	High	[K].GFGFVSFER.[H]		0.0015433	0.000139604	3	12	34	A0A7I2V649; Q9H361; P11940	A0A7I2V649 [232-240]; Q9H361 [232-240]; P11940 [232-240]		0	1045.51	77.332	0.642508	29.5	2.8	197.2	28.2	14.14	Shared	High	High	High	High	High	High	High	3.326e-05	0.0003637	2.35	43.85	Not Used	Not Used	K.GFGFVSFER.H	[232-240]
	FALSE	High	[K].GFGFVSFERHEDAQK.[GA]		5.20094e-11	5.57461e-05	3	12	34	A0A7I2V649; Q9H361; P11940	A0A7I2V649 [232-246]; Q9H361 [232-246]; P11940 [232-246]		1	1753.83	47.84	0.917587	22.79	4.2	195.8	25.77	11.85	Shared	High	High	High	High	High	High	High	1.629e-05	2.868e-12	4.48	29.68	Not Used	Not Used	K.GFGFVSFERHEDAQK.G	[232-246]
	FALSE	High	[K].GVNLYVK.[N]		0.0314857	0.00311832	1	1	2	A0A7I2V649	A0A7I2V649 [247-253]		0	792.461	100	1.95636e-17			200		16.77		Not Found	Not Found	Not Found	Peak Found	High	High	High	0.0008773	0.00789	2.88	27.62	Used	Used	K.GVNLYVK.N	[247-253]
	FALSE	High	[K].GYGFVHFETQEAAER.[A-]		4.43395e-13	5.57461e-05	2	12	44	A0A7I2V649; P11940	A0A7I2V649 [139-153]; P11940 [139-153]		0	1740.8	100	1.95636e-17	30.78	1.4	198.6	34.11	13.49	Shared	High	High	High	High	High	High	High	1.629e-05	2.036e-14	4.89	32.1	Not Used	Not Used	K.GYGFVHFETQEAAER.A	[139-153]
	FALSE	High	[R].KEFSPFGTITSAK.[VK]		1.51931e-11	5.57461e-05	2	11	42	A0A7I2V649; P11940	A0A7I2V649 [266-278]; P11940 [312-324]		1	1412.74	74.081	0.684289	32.64	3	197	23.2	15.21	Shared	High	High	High	High	High	High	High	1.629e-05	7.568e-13	3.48	30.61	Not Used	Not Used	R.KEFSPFGTITSAK.V	[266-278]
	FALSE	High	[R].KSGVGNIFIK.[N]		1.66044e-06	5.57461e-05	2	15	10	A0A7I2V649; P11940	A0A7I2V649 [95-104]; P11940 [95-104]		1	1062.63	68.814	0.711658	30.19	3.6	196.4	15.81	18.86	Shared	High	Peak Found	Peak Found	High	High	High	High	1.629e-05	2.133e-07	3.93	20.86	Not Used	Not Used	R.KSGVGNIFIK.N	[95-104]
	FALSE	High	[R].LFPLIQAMHPTLAGK.[I]		2.58513e-13	5.57461e-05	3	13	65	A0A7I2V649; Q9H361; P11940	A0A7I2V649 [520-534]; Q9H361 [561-575]; P11940 [566-580]		0	1636.92	100	1.95636e-17	26.22	0.9	199.1	54.3	12.17	Shared	Peak Found	Peak Found	Peak Found	High	High	High	High	1.629e-05	1.327e-14	4.16	48.83	Not Used	Not Used	R.LFPLIQAMHPTLAGK.I	[520-534]
	FALSE	High	[R].LFPLIQAMHPTLAGK.[I]	1xOxidation [M8]	1.38994e-09	5.57461e-05	3	13	20	A0A7I2V649; Q9H361; P11940	A0A7I2V649 [520-534]; Q9H361 [561-575]; P11940 [566-580]		0	1652.92	100	1.95636e-17	47.87	1.8	198.2	41.36	9.63	Shared	Peak Found	Peak Found	Peak Found	High	High	High	High	1.629e-05	1.004e-10	3.27	39.28	Not Used	Not Used	R.LFPLIQAMHPTLAGK.I	[520-534]
	FALSE	High	[R].LKDLFGK.[F]		0.0496857	0.00413284	3	12	3	A0A7I2V649; Q9H361; P11940	A0A7I2V649 [207-213]; Q9H361 [207-213]; P11940 [207-213]		1	820.493	100	1.95636e-17			200		25.59	Shared	Not Found	Not Found	Not Found	Peak Found	High	High	High	0.001151	0.01231	0.93	18.25	Not Used	Not Used	R.LKDLFGK.F	[207-213]
	FALSE	High	[R].IMWSQRDPSLR.[K]		0.00846183	0.000855292	4	21	5	A0A7I2V649; Q9H361; Q13310; P11940	A0A7I2V649 [84-94]; Q9H361 [84-94]; Q13310 [84-94]; P11940 [84-94]		1	1388.71	50.848	0.714318	25.37	3.9	196.1	23.52	15.51	Shared	Peak Found	High	Peak Found	High	High	High	High	0.0002626	0.001752	1.72	25.34	Not Used	Not Used	R.IMWSQRDPSLR.K	[84-94]
	FALSE	High	[R].IMWSQRDPSLRK.[S]		0.00443186	0.000406921	4	21	15	A0A7I2V649; Q9H361; Q13310; P11940	A0A7I2V649 [84-95]; Q9H361 [84-95]; Q13310 [84-95]; P11940 [84-95]		2	1516.81	62.945	0.744453	25.53	3.1	196.9	57.97	14.25	Shared	High	High	Peak Found	High	High	High	High	0.0001426	0.0009136	1.56	18.63	Not Used	Not Used	R.IMWSQRDPSLRK.S	[84-95]
	FALSE	High	[K].ITGMLLEIDNSELLHMLESPESLR.[S]	1xOxidation [M]	4.11887e-14	5.57461e-05	4	23	10	A0A7I2V649; Q13310; H0Y5F5; P11940	A0A7I2V649 [535-558]; Q13310 [590-613]; H0Y5F5 [496-519]; P11940 [581-604]		0	2756.38	100	1.95636e-17			200		11.69	Shared	Not Found	Not Found	Not Found	High	High	High	High	1.629e-05	3.049e-15	5.94	58.87	Not Used	Not Used	K.ITGMLLEIDNSELLHMLESPESLR.S	[535-558]
	FALSE	High	[K].ITGMLLEIDNSELLHMLESPESLR.[S]	2xOxidation [M4; M16]	1.18153e-14	5.57461e-05	4	23	4	A0A7I2V649; Q13310; H0Y5F5; P11940	A0A7I2V649 [535-558]; Q13310 [590-613]; H0Y5F5 [496-519]; P11940 [581-604]		0	2772.38	100	1.95636e-17			200		18.65	Shared	Not Found	Not Found	Not Found	High	High	High	High	1.629e-05	1.125e-15	6.39	57.54	Not Used	Not Used	K.ITGMLLEIDNSELLHMLESPESLR.S	[535-558]
	FALSE	High	[R].IVATKPLYVALAQR.[K]		2.28053e-11	5.57461e-05	3	12	77	A0A7I2V649; Q9H361; P11940	A0A7I2V649 [311-324]; Q9H361 [357-370]; P11940 [357-370]		0	1542.94	76.664	0.650756	32.22	3	197	23.41	18.91	Shared	High	High	High	High	High	High	High	1.629e-05	1.178e-12	3.84	34.11	Not Used	Not Used	R.IVATKPLYVALAQR.K	[311-324]
	FALSE	High	[R].IVATKPLYVALAQRK.[E]		0.0177298	0.00159264	3	12	1	A0A7I2V649; Q9H361; P11940	A0A7I2V649 [311-325]; Q9H361 [357-371]; P11940 [357-371]		1	1671.03								No Quan Values	Not Found	Not Found	Not Found	High	Not Found	Not Found	High	0.0004419	0.003936	1.82		Not Used	Not Used	R.IVATKPLYVALAQRK.E	[311-325]
	FALSE	High	[K].MNGMLLNDR.[K]		0.0111001	0.00103965	4	19	6	A0A7I2V649; Q13310; H0Y5F5; P11940	A0A7I2V649 [158-166]; Q13310 [158-166]; H0Y5F5 [60-68]; P11940 [158-166]		0	1063.5	100	1.95636e-17	14.1	1	199		14.77	Shared	Not Found	Not Found	Peak Found	High	High	High	High	0.0002985	0.002347	2.25	25.38	Not Used	Not Used	K.MNGMLLNDR.K	[158-166]
	FALSE	High	[K].MNGMLLNDR.[K]	1xOxidation [M]	0.00293604	0.000277861	4	19	2	A0A7I2V649; Q13310; H0Y5F5; P11940	A0A7I2V649 [158-166]; Q13310 [158-166]; H0Y5F5 [60-68]; P11940 [158-166]		0	1079.5	100	1.95636e-17			200		8.83	Shared	Not Found	Not Found	Not Found	Peak Found	High	Peak Found	High	8.559e-05	0.0006286	2.26	18	Not Used	Not Used	K.MNGMLLNDR.K	[158-166]
	FALSE	High	[K].MNGMLLNDRK.[V]		4.7213e-05	5.57461e-05	4	19	17	A0A7I2V649; Q13310; H0Y5F5; P11940	A0A7I2V649 [158-167]; Q13310 [158-167]; H0Y5F5 [60-69]; P11940 [158-167]		1	1191.6	100	1.95636e-17	6.78	1.6	198.4	2.86	14.08	Shared	High	High	Peak Found	High	High	High	High	1.629e-05	8.272e-06	3.03	16.42	Not Used	Not Used	K.MNGMLLNDRK.V	[158-167]
	FALSE	High	[K].MNGMLLNDRK.[V]	1xOxidation [M]	0.00105273	9.46111e-05	4	19	7	A0A7I2V649; Q13310; H0Y5F5; P11940	A0A7I2V649 [158-167]; Q13310 [158-167]; H0Y5F5 [60-69]; P11940 [158-167]		1	1207.59	46.72	0.632455	13.03	4.2	195.8		11.08	Shared	Peak Found	Not Found	Not Found	High	High	High	High	2.351e-05	0.0002627	2.47	10.97	Not Used	Not Used	K.MNGMLLNDRK.V	[158-167]
	FALSE	High	[-].MNPSAPSYPMASLYVGDLHPDVTEAMLYEK.[F]	1xAcetyl [N-Term]	3.05743e-15	5.57461e-05	2	14	6	A0A7I2V649; P11940	A0A7I2V649 [1-30]; P11940 [1-30]	A0A7I2V649 1xAcetyl [N-Term]; P11940 1xAcetyl [N-Term]	0	3368.55	100	1.95636e-17			200		15.51	Shared	Not Found	Not Found	Not Found	High	High	High	High	1.629e-05	3.831e-16	5.94	60.24	Not Used	Not Used	-.MNPSAPSYPMASLYVGDLHPDVTEAMLYEK.F	[1-30]
	FALSE	High	[-].MNPSAPSYPMASLYVGDLHPDVTEAMLYEK.[F]	1xAcetyl [N-Term]; 1xOxidation [M]	2.05125e-14	5.57461e-05	2	14	8	A0A7I2V649; P11940	A0A7I2V649 [1-30]; P11940 [1-30]	A0A7I2V649 1xAcetyl [N-Term]; P11940 1xAcetyl [N-Term]	0	3384.55	100	1.95636e-17			200		19.64	Shared	Not Found	Not Found	Not Found	High	High	High	High	1.629e-05	1.75e-15	5.34	58.9	Not Used	Not Used	-.MNPSAPSYPMASLYVGDLHPDVTEAMLYEK.F	[1-30]
	FALSE	High	[-].MNPSAPSYPMASLYVGDLHPDVTEAMLYEK.[F]	1xAcetyl [N-Term]; 2xOxidation [M10; M26]	1.12314e-10	5.57461e-05	2	14	3	A0A7I2V649; P11940	A0A7I2V649 [1-30]; P11940 [1-30]	A0A7I2V649 1xAcetyl [N-Term]; P11940 1xAcetyl [N-Term]	0	3400.54	100	1.95636e-17			200		56.71	Shared	Not Found	Not Found	Not Found	High	High	Peak Found	High	1.629e-05	6.594e-12	4.75	58.02	Not Used	Not Used	-.MNPSAPSYPMASLYVGDLHPDVTEAMLYEK.F	[1-30]
	FALSE	High	[K].NFGEDMDDER.[L]		0.000149507	9.46111e-05	3	12	4	A0A7I2V649; Q9H361; P11940	A0A7I2V649 [197-206]; Q9H361 [197-206]; P11940 [197-206]		0	1227.46	100	1.95636e-17			200		24.1	Shared	Not Found	Not Found	Not Found	High	High	High	High	2.351e-05	3.22e-05	2.15	19.84	Not Used	Not Used	K.NFGEDMDDER.L	[197-206]
	FALSE	High	[K].NFGEDMDDERLK.[D]		7.41356e-08	5.57461e-05	3	12	9	A0A7I2V649; Q9H361; P11940	A0A7I2V649 [197-208]; Q9H361 [197-208]; P11940 [197-208]		1	1468.64	100	1.95636e-17	5.26	1	199		16.48	Shared	Not Found	Not Found	Peak Found	High	High	High	High	1.629e-05	7.414e-09	3.58	23.26	Not Used	Not Used	K.NFGEDMDDERLK.D	[197-208]
	FALSE	High	[K].NFGEDMDDERLK.[D]	1xOxidation [M6]	5.84914e-05	5.57461e-05	3	12	7	A0A7I2V649; Q9H361; P11940	A0A7I2V649 [197-208]; Q9H361 [197-208]; P11940 [197-208]		1	1484.63	100	1.95636e-17			200		31.66	Shared	Not Found	Not Found	Not Found	High	High	High	High	1.629e-05	1.058e-05	2	15.71	Not Used	Not Used	K.NFGEDMDDERLK.D	[197-208]
	FALSE	High	[K].NFGEDMDDERLKDLFGK.[F]		4.16911e-14	5.57461e-05	3	11	50	A0A7I2V649; Q9H361; P11940	A0A7I2V649 [197-213]; Q9H361 [197-213]; P11940 [197-213]		2	2028.93	100	1.95636e-17	33.4	0.9	199.1	43.83	14.08	Shared	Peak Found	Peak Found	High	High	High	High	High	1.629e-05	3.092e-15	5.11	44.24	Not Used	Not Used	K.NFGEDMDDERLKDLFGK.F	[197-213]
	FALSE	High	[K].NFGEDMDDERLKDLFGK.[F]	1xOxidation [M6]	6.76921e-08	5.57461e-05	3	11	25	A0A7I2V649; Q9H361; P11940	A0A7I2V649 [197-213]; Q9H361 [197-213]; P11940 [197-213]		2	2044.93	95.014	0.511996	36.74	2.1	197.9	34.39	16.14	Shared	Peak Found	Peak Found	High	High	High	High	High	1.629e-05	6.694e-09	2.82	39.29	Not Used	Not Used	K.NFGEDMDDERLKDLFGK.F	[197-213]
	FALSE	High	[K].NLDDGIDDER.[L]		8.99343e-05	5.57461e-05	3	11	20	A0A7I2V649; Q9H361; P11940	A0A7I2V649 [254-263]; Q9H361 [300-309]; P11940 [300-309]		0	1161.5	100	1.95636e-17	27.03	2.1	197.9	18.92	15.21	Shared	High	High	High	High	High	High	High	1.629e-05	1.734e-05	2.84	19.14	Not Used	Not Used	K.NLDDGIDDER.L	[254-263]
	FALSE	High	[K].NLDDGIDDERLR.[K]		9.00556e-07	5.57461e-05	3	11	20	A0A7I2V649; Q9H361; P11940	A0A7I2V649 [254-265]; Q9H361 [300-311]; P11940 [300-311]		1	1430.69	69.873	0.742548	24.83	3.1	196.9	20.37	17.38	Shared	High	High	High	High	High	High	High	1.629e-05	1.105e-07	2.75	24.34	Not Used	Not Used	K.NLDDGIDDERLR.K	[254-265]
	FALSE	High	[K].NLDDGIDDERLRK.[EA]		0.0025869	0.000277861	3	11	10	A0A7I2V649; Q9H361; P11940	A0A7I2V649 [254-266]; Q9H361 [300-312]; P11940 [300-312]		2	1558.78	53.154	0.993377	18.33	3.9	196.1	10.61	15.01	Shared	High	High	High	High	High	High	High	8.559e-05	0.000566	1.62	18.01	Not Used	Not Used	K.NLDDGIDDERLRK.E	[254-266]
	FALSE	High	[R].NPQQHLNAQPQVTMQQPAVHVQGQEPLTASMLASAPPQEQK.[Q]		6.53089e-20	5.57461e-05	2	13	5	A0A7I2V649; P11940	A0A7I2V649 [473-513]; P11940 [519-559]		0	4457.21	100	1.95636e-17	9.62	1.5	198.5	9.49	5.95	Shared	Peak Found	Not Found	Peak Found	High	High	High	High	1.629e-05	7.173e-20	7.5	39.82	Not Used	Not Used	R.NPQQHLNAQPQVTMQQPAVHVQGQEPLTASMLASAPPQEQK.Q	[473-513]
	FALSE	High	[R].NPQQHLNAQPQVTMQQPAVHVQGQEPLTASMLASAPPQEQK.[Q]	1xOxidation [M]	1.29275e-15	5.57461e-05	2	13	11	A0A7I2V649; P11940	A0A7I2V649 [473-513]; P11940 [519-559]		0	4473.2	56.268	0.931693	0.89	3.5	196.5		10.98	Shared	Not Found	Not Found	Peak Found	High	High	High	High	1.629e-05	1.927e-16	4.7	36.43	Not Used	Not Used	R.NPQQHLNAQPQVTMQQPAVHVQGQEPLTASMLASAPPQEQK.Q	[473-513]
	FALSE	High	[R].NPQQHLNAQPQVTMQQPAVHVQGQEPLTASMLASAPPQEQK.[Q]	2xOxidation [M14; M31]	3.00524e-14	5.57461e-05	2	13	3	A0A7I2V649; P11940	A0A7I2V649 [473-513]; P11940 [519-559]		0	4489.2	100	1.95636e-17			200		10.23	Shared	Not Found	Not Found	Not Found	High	High	High	High	1.629e-05	2.379e-15	4.44	32.24	Not Used	Not Used	R.NPQQHLNAQPQVTMQQPAVHVQGQEPLTASMLASAPPQEQK.Q	[473-513]
	FALSE	High	[R].QAHLTNQYMQR.[M]		3.78579e-07	5.57461e-05	2	11	41	A0A7I2V649; P11940	A0A7I2V649 [329-339]; P11940 [375-385]		0	1389.67	89.626	0.493324	39.02	2.8	197.2	26.79	22.07	Shared	High	High	High	High	High	High	High	1.629e-05	4.33e-08	3.23	12.64	Not Used	Not Used	R.QAHLTNQYMQR.M	[329-339]
	FALSE	High	[R].QAHLTNQYMQR.[M]	1xOxidation [M9]	3.31064e-06	5.57461e-05	2	11	7	A0A7I2V649; P11940	A0A7I2V649 [329-339]; P11940 [375-385]		0	1405.66	40.858	0.928959	68.59	3.2	196.8	34.48	29.61	Shared	High	Peak Found	Peak Found	High	High	High	High	1.629e-05	4.508e-07	3.02	10.15	Not Used	Not Used	R.QAHLTNQYMQR.M	[329-339]
	FALSE	High	[K].QMLGERLFPLIQAMHPTLAGK.[I]		2.38259e-05	5.57461e-05	3	13	2	A0A7I2V649; Q9H361; P11940	A0A7I2V649 [514-534]; Q9H361 [555-575]; P11940 [560-580]		1	2351.27	100	1.95636e-17			200		27.32	Shared	Not Found	Not Found	Not Found	Peak Found	High	High	High	1.629e-05	3.88e-06	3.08	55.77	Not Used	Not Used	K.QMLGERLFPLIQAMHPTLAGK.I	[514-534]
	FALSE	High	[R].RSLGYAYVNFQQPADAER.[A]		2.01819e-12	5.57461e-05	3	17	11	A0A7I2V649; Q13310; P11940	A0A7I2V649 [50-67]; Q13310 [50-67]; P11940 [50-67]		1	2085.01	92.346	0.463187	27.96	2.1	197.9	27.58	12.41	Shared	Peak Found	High	Peak Found	High	High	High	High	1.629e-05	8.527e-14	6.21	33.85	Not Used	Not Used	R.RSLGYAYVNFQQPADAER.A	[50-67]
	FALSE	High	[K].SGVGNIFIK.[N]		2.83056e-05	5.57461e-05	2	15	27	A0A7I2V649; P11940	A0A7I2V649 [96-104]; P11940 [96-104]		0	934.536	53.314	0.990154	30.69	3.7	196.3	25.13	15.92	Shared	High	High	High	High	High	High	High	1.629e-05	4.676e-06	2.78	31.24	Not Used	Not Used	K.SGVGNIFIK.N	[96-104]
	FALSE	High	[K].SKGFGFVSFER.[H]		0.000259896	9.46111e-05	3	12	12	A0A7I2V649; Q9H361; P11940	A0A7I2V649 [230-240]; Q9H361 [230-240]; P11940 [230-240]		1	1260.64	100	1.95636e-17	27.24	1.5	198.5	31.65	17.88	Shared	Peak Found	Peak Found	Peak Found	High	High	High	High	2.351e-05	6.48e-05	1.9	34	Not Used	Not Used	K.SKGFGFVSFER.H	[230-240]
	FALSE	High	[K].SKGFGFVSFERHEDAQK.[GA]		5.27194e-05	5.57461e-05	3	12	3	A0A7I2V649; Q9H361; P11940	A0A7I2V649 [230-246]; Q9H361 [230-246]; P11940 [230-246]		2	1968.96	100	1.95636e-17			200		20.44	Shared	Not Found	Not Found	Not Found	High	High	High	High	1.629e-05	9.378e-06	2.66	24.01	Not Used	Not Used	K.SKGFGFVSFERHEDAQK.G	[230-246]
	FALSE	High	[R].SKVDEAVAVLQAHQAK.[E]		4.44367e-17	5.57461e-05	3	15	27	A0A7I2V649; Q9H361; P11940	A0A7I2V649 [559-574]; Q9H361 [600-615]; P11940 [605-620]		1	1693.92	100	1.95636e-17	17.26	1.7	198.3	26.71	8.56	Shared	High	High	High	High	High	High	High	1.629e-05	1.312e-17	6.27	26.95	Not Used	Not Used	R.SKVDEAVAVLQAHQAK.E	[559-574]
	FALSE	High	[R].SLGYAYVNFQQPADAER.[A]		1.19102e-12	5.57461e-05	3	17	19	A0A7I2V649; Q13310; P11940	A0A7I2V649 [51-67]; Q13310 [51-67]; P11940 [51-67]		0	1928.91	84.799	0.549341	23.14	2.3	197.7	22.37	11.92	Shared	High	High	High	High	High	High	High	1.629e-05	4.834e-14	5.39	41.36	Not Used	Not Used	R.SLGYAYVNFQQPADAER.A	[51-67]
	FALSE	High	[R].VANTSTQTMGPRPAAAAAAATPAVR.[T]		1.42406e-09	5.57461e-05	2	12	4	A0A7I2V649; P11940	A0A7I2V649 [436-460]; P11940 [482-506]		0	2381.24	100	1.95636e-17			200		14.78	Shared	Not Found	Not Found	Not Found	High	High	High	High	1.629e-05	1.031e-10	5.05	23.51	Not Used	Not Used	R.VANTSTQTMGPRPAAAAAAATPAVR.T	[436-460]
	FALSE	High	[R].VANTSTQTMGPRPAAAAAAATPAVR.[T]	1xOxidation [M9]	3.64762e-08	5.57461e-05	2	12	1	A0A7I2V649; P11940	A0A7I2V649 [436-460]; P11940 [482-506]		0	2397.23	100	1.95636e-17			200		15.11	Shared	Not Found	Not Found	Not Found	Peak Found	High	Peak Found	High	1.629e-05	3.426e-09	3.71	19.48	Not Used	Not Used	R.VANTSTQTMGPRPAAAAAAATPAVR.T	[436-460]
	FALSE	High	[K].VDEAVAVLQAHQAK.[E]		3.1226e-12	5.57461e-05	3	15	8	A0A7I2V649; Q9H361; P11940	A0A7I2V649 [561-574]; Q9H361 [602-615]; P11940 [607-620]		0	1478.8	100	1.95636e-17	30.48	1.4	198.6	29.92	13.68	Shared	Peak Found	Peak Found	Peak Found	High	High	High	High	1.629e-05	1.366e-13	4.89	23	Not Used	Not Used	K.VDEAVAVLQAHQAK.E	[561-574]
FALSE	High	Master Protein	P52732	Kinesin-like protein KIF11 OS=Homo sapiens OX=9606 GN=KIF11 PE=1 SV=2	0	880.866	57	71	1145	71	1056	119.1	5.64	2511.43	71	cell cycle OR cell proliferation;cell organization and biogenesis;other biological processes	cytosol;cytoskeleton;nucleus;other cell component	cytoskeletal activity;other molecular function	Pf00225, Pf13931	3832	ENSG00000138160	KIF11	A0AV49; B2RMV3; hsa:3832; P52732; Q15716; Q5VWX0	COPI-dependent Golgi-to-ER retrograde traffic; MHC class II antigen presentation; Kinesins		3	0	1.197	9.59469e+08	7.31678e+08	1.17526e+09	1.04538e+09	1.46573e+09	8.57451e+08	High	High	High	High	High	High	1
	Checked	Confidence	Annotated Sequence	Modifications	Qvality PEP	Qvality q-value	# Protein Groups	# Proteins	# PSMs	Master Protein Accessions	Positions in Master Proteins	Modifications in Master Proteins	# Missed Cleavages	Theo. MH+ [Da]	Abundance Ratio: (Flag_R) / (Flag_H)	Abundance Ratio Adj. P-Value: (Flag_R) / (Flag_H)	Abundance Ratio Variability [%]: (Flag_R) / (Flag_H)	Abundances (Grouped): Flag_H	Abundances (Grouped): Flag_R	Abundances (Grouped) CV [%]: Flag_H	Abundances (Grouped) CV [%]: Flag_R	Quan Info	Found in Sample: [S7] F7: Sample, 1, Flag_H	Found in Sample: [S8] F8: Sample, 2, Flag_H	Found in Sample: [S9] F9: Sample, 3, Flag_H	Found in Sample: [S10] F10: Sample, 1, Flag_R	Found in Sample: [S11] F11: Sample, 2, Flag_R	Found in Sample: [S12] F12: Sample, 3, Flag_R	Confidence (by Search Engine): Sequest HT	Percolator q-Value (by Search Engine): Sequest HT	Percolator PEP (by Search Engine): Sequest HT	XCorr (by Search Engine): Sequest HT	Top Apex RT [min]	Quan Usage	Quan Ratio Usage	Sequence in Protein	Positions in Proteins
	FALSE	High	[R].AKNILNKPEVNQK.[L]		6.67486e-10	5.57461e-05	1	4	22	P52732	P52732 [356-368]		1	1495.86	0.243	6.09102e-06	46.65	160.9	39.1	13.61	56.19		High	High	High	High	High	High	High	1.629e-05	4.539e-11	4.9	10.17	Used	Used	R.AKNILNKPEVNQK.L	[356-368]
	FALSE	High	[K].ALIKEYTEEIER.[L]		1.7804e-10	5.57461e-05	1	4	14	P52732	P52732 [373-384]		1	1493.78	0.917	0.00151721	35.05	104.3	95.7	18.28	35.16		High	High	High	High	High	High	High	1.629e-05	1.088e-11	3.1	30.3	Used	Used	K.ALIKEYTEEIER.L	[373-384]
	FALSE	High	[R].AREAGNINQSLLTLGR.[V]		1.06042e-13	5.57461e-05	1	4	27	P52732	P52732 [282-297]		1	1712.94	0.651	0.000913634	40.67	132.4	67.6	14.28	30.94		High	High	High	High	High	High	High	1.629e-05	6.493e-15	4.47	32.43	Used	Used	R.AREAGNINQSLLTLGR.V	[282-297]
	FALSE	High	[K].AVDQHNAEAQDIFGK.[N]		3.28094e-11	5.57461e-05	1	3	23	P52732	P52732 [522-536]		0	1642.78	0.979	2.656e-13	42.18	102.7	97.3	26.81	30.55		High	High	High	High	High	High	High	1.629e-05	1.744e-12	5.3	22.7	Used	Used	K.AVDQHNAEAQDIFGK.N	[522-536]
	FALSE	High	[K].DVSGLHSKLDR.[K]		0.000106631	5.57461e-05	1	3	6	P52732	P52732 [509-519]		1	1226.65	1.077	0.0577644	28.01	104.6	95.4	21.63	16		High	High	High	Peak Found	Peak Found	High	High	1.629e-05	2.131e-05	2.44	11.07	Used	Used	K.DVSGLHSKLDR.K	[509-519]
	FALSE	High	[R].EAGNINQSLLTLGR.[V]		7.90965e-10	5.57461e-05	1	4	26	P52732	P52732 [284-297]		0	1485.8	1.269	8.93711e-12	26.29	97.8	102.2	21.33	21.49		High	High	High	High	High	High	High	1.629e-05	5.44e-11	4.07	40.69	Used	Used	R.EAGNINQSLLTLGR.V	[284-297]
	FALSE	High	[K].EEYITSALESTEEK.[L]		0.0097125	0.000927179	1	4	1	P52732	P52732 [478-491]		0	1628.75								No Quan Values	Not Found	Not Found	High	Not Found	Not Found	Not Found	High	0.000276	0.002039	1.44		Not Used	Not Used	K.EEYITSALESTEEK.L	[478-491]
	FALSE	High	[K].EEYITSALESTEEKLHDAASK.[SL]		6.46932e-11	5.57461e-05	1	4	12	P52732	P52732 [478-498]		1	2351.12	5.116	0.528861	42.9	32.7	167.3	66.39	73.92		High	Peak Found	High	High	High	High	High	1.629e-05	3.626e-12	3.11	46.17	Used	Used	K.EEYITSALESTEEKLHDAASK.L	[478-498]
	FALSE	High	[R].EHLLDQLK.[R]		0.00428361	0.000362802	1	2	9	P52732	P52732 [945-952]		0	995.552	1.555	0.184673	37.69	78.3	121.7	37.45	20.73		High	Peak Found	High	High	High	High	High	0.0001334	0.0008869	2.18	22.45	Used	Used	R.EHLLDQLK.R	[945-952]
	FALSE	High	[R].EHLLDQLKR.[K]		3.66917e-06	5.57461e-05	1	2	25	P52732	P52732 [945-953]		1	1151.65	1.023	5.86642e-05	43.6	98.8	101.2	39.22	25.71		High	High	High	High	High	High	High	1.629e-05	5.061e-07	2.17	19.26	Used	Used	R.EHLLDQLKR.K	[945-953]
	FALSE	High	[R].EKNGVYISEENFR.[V]		0.000121973	5.57461e-05	1	4	15	P52732	P52732 [394-406]		1	1584.77	0.918	0.00852562	18.61	103.9	96.1	19.22	12.57		High	High	High	High	High	High	High	1.629e-05	2.509e-05	2.2	23.94	Used	Used	R.EKNGVYISEENFR.V	[394-406]
	FALSE	High	[K].ETTIDGEELVK.[I]		8.79576e-05	5.57461e-05	1	4	22	P52732	P52732 [247-257]		0	1233.62	1.753	6.61888e-07	37.24	72.5	127.5	19.69	32.23		High	High	High	High	High	High	High	1.629e-05	1.692e-05	1.67	27.09	Used	Used	K.ETTIDGEELVK.I	[247-257]
	FALSE	High	[K].EYTEEIER.[L]		0.00106912	9.46111e-05	1	4	22	P52732	P52732 [377-384]		0	1068.48	1.679	0.00436143	33.69	75.8	124.2	24.97	25.16		High	High	High	High	High	High	High	2.351e-05	0.0002674	1.05	15.84	Used	Used	K.EYTEEIER.L	[377-384]
	FALSE	High	[K].FCADSDGFSQELR.[N]	1xCarbamidomethyl [C2]	0.000876483	9.46111e-05	1	2	4	P52732	P52732 [772-784]		0	1531.65	2.297	0.548933	65.1	46.5	153.5	41.54	31.29		High	High	Peak Found	Peak Found	High	Peak Found	High	2.351e-05	0.0002243	1.93	33.58	Used	Used	K.FCADSDGFSQELR.N	[772-784]
	FALSE	High	[K].GKNIQVVVR.[C]		0.000134818	9.46111e-05	1	3	19	P52732	P52732 [16-24]		1	1012.63	0.203	2.05495e-05	14.22	166.3	33.7	14.31	5.95		High	High	High	High	High	High	High	1.629e-05	2.823e-05	2.33	10.48	Used	Used	K.GKNIQVVVR.C	[16-24]
	FALSE	High	[K].GLEEITVHNKDEVYQILEK.[G]		1.36524e-15	5.57461e-05	1	4	23	P52732	P52732 [198-216]		1	2257.17	4.556	0.000236985	49.29	36	164	48.94	22.13		High	High	High	High	High	High	High	1.629e-05	2.015e-16	5.44	42.29	Used	Used	K.GLEEITVHNKDEVYQILEK.G	[198-216]
	FALSE	High	[R].GINTLER.[S]		0.128649	0.00873306	1	2	2	P52732	P52732 [1026-1032]		0	802.442	0.346	0.0299764	13.15	148.5	51.5	12.21			Peak Found	High	Peak Found	Not Found	Peak Found	Not Found	High	0.002456	0.02943	1.33	12.11	Used	Used	R.GINTLER.S	[1026-1032]
	FALSE	High	[K].KALIKEYTEEIER.[L]		2.54369e-05	5.57461e-05	1	4	5	P52732	P52732 [372-384]		2	1621.88	1.088	0.0161816	15.72	95.8	104.2	9.77	17.11		High	Peak Found	High	High	High	Peak Found	High	1.629e-05	4.163e-06	2.35	27.06	Used	Used	K.KALIKEYTEEIER.L	[372-384]
	FALSE	High	[K].KAVDQHNAEAQDIFGK.[N]		8.2626e-15	5.57461e-05	1	3	16	P52732	P52732 [521-536]		1	1770.88	1.308	0.0316999	37.45	86.7	113.3	23.49	31.14		High	High	High	High	High	High	High	1.629e-05	8.494e-16	4.68	17.61	Used	Used	K.KAVDQHNAEAQDIFGK.N	[521-536]
	FALSE	High	[R].KKAVDQHNAEAQDIFGK.[N]		0.000395356	9.46111e-05	1	3	2	P52732	P52732 [520-536]		2	1898.97	0.01	1.95636e-17		200		17.12			High	Peak Found	High	Not Found	Not Found	Not Found	High	2.351e-05	0.0001048	1.69	14.06	Used	Used	R.KKAVDQHNAEAQDIFGK.N	[520-536]
	FALSE	High	[R].KSYLYPSTLVR.[T]		2.37338e-06	5.57461e-05	1	2	14	P52732	P52732 [930-940]		1	1326.74	1.048	0.00696518	31.88	106.7	93.3	22.08	27.32		High	High	High	Peak Found	Peak Found	Peak Found	High	1.629e-05	3.157e-07	2.92	27.64	Used	Used	R.KSYLYPSTLVR.T	[930-940]
	FALSE	High	[R].KTYTFDMVFGASTK.[Q]		7.97293e-08	5.57461e-05	1	3	5	P52732	P52732 [64-77]		1	1595.78	10.202	0.882378	69.61	16.9	183.1	20.51	63.08		Peak Found	Peak Found	Peak Found	High	High	High	High	1.629e-05	8.021e-09	2.66	39.85	Used	Used	R.KTYTFDMVFGASTK.Q	[64-77]
	FALSE	High	[R].KTYTFDMVFGASTK.[Q]	1xOxidation [M7]	9.86235e-07	5.57461e-05	1	3	10	P52732	P52732 [64-77]		1	1611.77	1.197	0.0650453	32.67	82.4	117.6	31.16	19.36		High	High	High	High	High	Peak Found	High	1.629e-05	1.217e-07	1.99	33.33	Used	Used	R.KTYTFDMVFGASTK.Q	[64-77]
	FALSE	High	[K].LDIPTGTTPQRK.[S]		0.0192138	0.00177586	1	2	1	P52732	P52732 [919-930]		1	1326.74	2.378	0.598503	28.24	59.2	140.8	31.3			Peak Found	Peak Found	High	Not Found	Peak Found	Not Found	High	0.0004785	0.004349	1.57	17.59	Used	Used	K.LDIPTGTTPQRK.S	[919-930]
	FALSE	High	[K].IGAVEEELNR.[V]		3.82482e-05	5.57461e-05	1	4	18	P52732	P52732 [426-435]		0	1129.58	1.458	0.00536723	42.25	81.4	118.6	35.66	26.5		High	High	High	High	High	High	High	1.629e-05	6.549e-06	1.65	22.22	Used	Used	K.IGAVEEELNR.V	[426-435]
	FALSE	High	[K].IGKLNLVDLAGSENIGR.[S]		1.69612e-10	5.57461e-05	1	4	20	P52732	P52732 [258-274]		1	1768.99	0.436	0.000617496	37.26	146	54	14.83	30.02		High	High	High	High	High	High	High	1.629e-05	1.027e-11	4.67	42.3	Used	Used	K.IGKLNLVDLAGSENIGR.S	[258-274]
	FALSE	High	[K].LLNTVEETTK.[D]		9.46695e-06	5.57461e-05	1	3	10	P52732	P52732 [499-508]		0	1147.62	1.379	0.0141286	38.11	82.7	117.3	30.16	29.01		High	High	High	High	High	High	High	1.629e-05	1.416e-06	2.53	17.95	Used	Used	K.LLNTVEETTK.D	[499-508]
	FALSE	High	[K].LLNTVEETTKDVSGLHSK.[L]		2.78019e-13	5.57461e-05	1	3	31	P52732	P52732 [499-516]		1	1971.04	1.478	5.8913e-09	33.49	93.3	106.7	23.96	29.09		High	High	High	High	High	High	High	1.629e-05	1.401e-14	5.2	28.82	Used	Used	K.LLNTVEETTKDVSGLHSK.L	[499-516]
	FALSE	High	[K].LLNTVEETTKDVSGLHSKLDR.[K]		1.63595e-16	5.57461e-05	1	3	33	P52732	P52732 [499-519]		2	2355.25	0.917	0.00186738	30.85	113.4	86.6	27.98	28.89		High	High	High	High	High	High	High	1.629e-05	3.707e-17	6.97	33.26	Used	Used	K.LLNTVEETTKDVSGLHSKLDR.K	[499-519]
	FALSE	High	[R].ILQDSLGGR.[T]		6.44826e-05	5.57461e-05	1	4	35	P52732	P52732 [319-327]		0	958.532	0.852	3.64682e-14	33.17	112.6	87.4	25.79	20.8		High	High	High	High	High	High	High	1.629e-05	1.18e-05	2.07	18.59	Used	Used	R.ILQDSLGGR.T	[319-327]
	FALSE	High	[K].LMNLWTER.[F]		0.000538638	9.46111e-05	1	2	7	P52732	P52732 [725-732]		0	1062.54	4.038	0.2446	50.7	39.7	160.3	40.76	25.32		High	High	High	Peak Found	Peak Found	High	High	2.351e-05	0.0001433	2.17	38.49	Used	Used	K.LMNLWTER.F	[725-732]
	FALSE	High	[K].LMNLWTER.[F]	1xOxidation [M2]	0.00372737	0.000362802	1	2	11	P52732	P52732 [725-732]		0	1078.53	1.458	0.249974	25.36	81.4	118.6	35.73	49.17		High	High	High	High	High	High	High	0.0001334	0.0007795	1.68	29.91	Used	Used	K.LMNLWTER.F	[725-732]
	FALSE	High	[K].LNLVDLAGSENIGR.[S]		1.60916e-08	5.57461e-05	1	4	28	P52732	P52732 [261-274]		0	1470.79	2.155	5.72992e-09	34.97	65.9	134.1	29.28	29.08		High	High	High	High	High	High	High	1.629e-05	1.414e-09	3.93	47.26	Used	Used	K.LNLVDLAGSENIGR.S	[261-274]
	FALSE	High	[K].INSQLKHIFK.[T]		0.0145558	0.00129664	1	3	3	P52732	P52732 [650-659]		1	1227.72	0.01	1.95636e-17		200		37.82			High	Peak Found	Peak Found	Not Found	Not Found	Not Found	High	0.000366	0.003142	1.51	18.9	Used	Used	K.INSQLKHIFK.T	[650-659]
	FALSE	High	[K].LQLVKEEYITSALESTEEK.[L]		1.3662e-05	5.57461e-05	1	4	1	P52732	P52732 [473-491]		1	2210.14	5.322	0.655541	62.23	31.6	168.4	52.44	8.38		Peak Found	Peak Found	High	Peak Found	Peak Found	Peak Found	High	1.629e-05	2.107e-06	2.62	46	Used	Used	K.LQLVKEEYITSALESTEEK.L	[473-491]
	FALSE	High	[K].LQLVKEEYITSALESTEEKLHDAASK.[SL]		7.7166e-23	5.57461e-05	1	4	10	P52732	P52732 [473-498]		2	2932.51	100	1.95636e-17			200		35.96		Not Found	Not Found	Not Found	High	High	High	High	1.629e-05	3.32e-22	7.16	52.3	Used	Used	K.LQLVKEEYITSALESTEEKLHDAASK.L	[473-498]
	FALSE	High	[R].LQMFDDPR.[N]		0.00024632	9.46111e-05	1	4	20	P52732	P52732 [182-189]		0	1021.48	1.688	0.000986611	40.5	79.9	120.1	29.36	29.99		High	High	High	High	High	High	High	2.351e-05	6.078e-05	2.62	28.37	Used	Used	R.LQMFDDPR.N	[182-189]
	FALSE	High	[R].LQMFDDPR.[N]	1xOxidation [M3]	0.000682502	9.46111e-05	1	4	18	P52732	P52732 [182-189]		0	1037.47	0.725	0.00306329	32.61	123.8	76.2	27.54	28		High	High	High	Peak Found	Peak Found	Peak Found	High	2.351e-05	0.0001799	1.64	18.15	Used	Used	R.LQMFDDPR.N	[182-189]
	FALSE	High	[R].LQMFDDPRNK.[R]		0.00419643	0.000362802	1	4	3	P52732	P52732 [182-191]		1	1263.62	0.01	1.95636e-17		200		14.93			Peak Found	High	High	Not Found	Not Found	Not Found	High	0.0001334	0.000867	1.72	22.15	Used	Used	R.LQMFDDPRNK.R	[182-191]
	FALSE	High	[K].LTDNGTEFSVK.[V]		1.12722e-05	5.57461e-05	1	4	23	P52732	P52732 [147-157]		0	1210.6	1.045	0.000615045	33.22	102.5	97.5	23.33	25.49		High	High	High	High	High	High	High	1.629e-05	1.703e-06	2.72	22.39	Used	Used	K.LTDNGTEFSVK.V	[147-157]
	FALSE	High	[K].LTVQEEQIVELIEK.[I]		2.2944e-11	5.57461e-05	1	4	10	P52732	P52732 [412-425]		0	1670.92	30.904	0.993146	49.35	7.9	192.1	58.45	28.82		High	Peak Found	High	High	High	High	High	1.629e-05	1.185e-12	5.17	56.75	Used	Used	K.LTVQEEQIVELIEK.I	[412-425]
	FALSE	High	[K].LVEESVKHSDKLNGNLEK.[I]		0.010443	0.00103965	1	2	3	P52732	P52732 [793-810]		2	2039.08	1.231	0.2515	71.23	89.6	110.4	12.25	55.94		Peak Found	Not Found	High	Peak Found	Peak Found	Peak Found	High	0.0002985	0.002204	0.96	14.25	Used	Used	K.LVEESVKHSDKLNGNLEK.I	[793-810]
	FALSE	High	[R].NFNQEGTKLVEESVK.[H]		1.04871e-05	5.57461e-05	1	2	5	P52732	P52732 [785-799]		1	1721.87	1.173	0.00876499	36	92.1	107.9	17.36	25.41		High	High	Peak Found	High	High	High	High	1.629e-05	1.58e-06	2.59	30.06	Used	Used	R.NFNQEGTKLVEESVK.H	[785-799]
	FALSE	High	[K].NGVYISEENFR.[V]		8.09416e-06	5.57461e-05	1	4	8	P52732	P52732 [396-406]		0	1327.63	1.174	0.0257682	21.4	99.8	100.2	15.46	20.92		Peak Found	High	High	High	Peak Found	High	High	1.629e-05	1.194e-06	2.96	30.19	Used	Used	K.NGVYISEENFR.V	[396-406]
	FALSE	High	[K].NILNKPEVNQK.[L]		2.07758e-07	5.57461e-05	1	4	42	P52732	P52732 [358-368]		0	1296.73	1.659	2.63324e-10	52.81	75.2	124.8	26.52	37.92		High	High	High	High	High	High	High	1.629e-05	2.258e-08	2.55	12.14	Used	Used	K.NILNKPEVNQK.L	[358-368]
	FALSE	High	[K].NLNSLFNNMEELIK.[D]		1.66877e-08	5.57461e-05	1	3	1	P52732	P52732 [537-550]		0	1678.85	100	1.95636e-17	81.21	1.2	198.8	70.56	36.3		Peak Found	Peak Found	Peak Found	High	Peak Found	Peak Found	High	1.629e-05	1.469e-09	4.8	59.42	Used	Used	K.NLNSLFNNMEELIK.D	[537-550]
	FALSE	High	[K].NLNSLFNNMEELIK.[D]	1xOxidation [M9]	2.61344e-08	5.57461e-05	1	3	10	P52732	P52732 [537-550]		0	1694.84	1.612	0.20207	38.89	82.4	117.6	33.05	22.57		High	High	High	High	Peak Found	High	High	1.629e-05	2.396e-09	3.24	47.54	Used	Used	K.NLNSLFNNMEELIK.D	[537-550]
	FALSE	High	[K].NLNSLFNNMEELIKDGSSK.[Q]		7.47519e-12	5.57461e-05	1	3	10	P52732	P52732 [537-555]		1	2153.05	98.222	0.391192	5.03	2	198		27.47		Peak Found	Not Found	Not Found	High	High	High	High	1.629e-05	3.525e-13	3.88	58.49	Used	Used	K.NLNSLFNNMEELIKDGSSK.Q	[537-555]
	FALSE	High	[K].NLNSLFNNMEELIKDGSSK.[Q]	1xOxidation [M9]	0.0515538	0.00413284	1	3	1	P52732	P52732 [537-555]		1	2169.05	0.797	0.0696648	25.82	119.1	80.9	19.06	14.04		Peak Found	Peak Found	Peak Found	High	Peak Found	Peak Found	High	0.001161	0.01272	1.44	41.94	Used	Used	K.NLNSLFNNMEELIKDGSSK.Q	[537-555]
	FALSE	High	[K].NIQVVVR.[C]		0.0228275	0.0022861	1	3	24	P52732	P52732 [18-24]		0	827.51	1.169	0.000379522	41.86	92.2	107.8	30.78	25.87		High	High	High	High	High	High	High	0.0006415	0.005388	1.62	17.64	Used	Used	K.NIQVVVR.C	[18-24]
	FALSE	High	[K].QHNIFLDQMTIDEDKLIAQNLELNETIK.[I]		1.29902e-10	5.57461e-05	1	2	2	P52732	P52732 [876-903]		1	3326.69	100	1.95636e-17	43.99	1.4	198.6	45.39	14.43		Peak Found	Not Found	Peak Found	Peak Found	High	Peak Found	High	1.629e-05	7.735e-12	7.56	57.96	Used	Used	K.QHNIFLDQMTIDEDKLIAQNLELNETIK.I	[876-903]
	FALSE	High	[K].QHNIFLDQMTIDEDKLIAQNLELNETIK.[I]	1xOxidation [M9]	2.77785e-06	5.57461e-05	1	2	1	P52732	P52732 [876-903]		1	3342.69								No Quan Values	Not Found	Not Found	Not Found	High	Not Found	Not Found	High	1.629e-05	3.738e-07	3.29		Not Used	Not Used	K.QHNIFLDQMTIDEDKLIAQNLELNETIK.I	[876-903]
	FALSE	High	[K].QIDVYR.[S]		0.127665	0.00866753	1	4	5	P52732	P52732 [78-83]		0	793.42	0.154	5.26919e-06	12.03	173.3	26.7	3.44	28.05		High	High	High	Peak Found	Peak Found	Peak Found	High	0.002424	0.02907	1.77	14.43	Used	Used	K.QIDVYR.S	[78-83]
	FALSE	High	[K].RTTAATLMNAYSSR.[S]		1.59152e-06	5.57461e-05	1	4	11	P52732	P52732 [221-234]		1	1542.77	1.371	0.00815697	20.26	87.6	112.4	18.55	14.57		High	High	High	High	High	High	High	1.629e-05	2.039e-07	3.67	25.27	Used	Used	K.RTTAATLMNAYSSR.S	[221-234]
	FALSE	High	[K].RTTAATLMNAYSSR.[S]	1xOxidation [M8]	0.0150058	0.00137301	1	4	1	P52732	P52732 [221-234]		1	1558.76	1.627	0.403638	43.06	68.5	131.5	33.7	25.27		Peak Found	Peak Found	High	Peak Found	Peak Found	Not Found	High	0.0003818	0.003263	1.58	16.79	Used	Used	K.RTTAATLMNAYSSR.S	[221-234]
	FALSE	High	[K].SDLQNKTQELETTQK.[H]		9.65196e-11	5.57461e-05	1	4	18	P52732	P52732 [452-466]		1	1762.88	1.019	0.0175768	38.38	100.3	99.7	21.64	31.03		High	High	High	High	High	High	High	1.629e-05	5.595e-12	5	15.56	Used	Used	K.SDLQNKTQELETTQK.H	[452-466]
	FALSE	High	[R].SHSVFSVTIHMK.[E]		0.0123261	0.00111261	1	4	4	P52732	P52732 [235-246]		0	1372.7	0.938	0.353889	66.97	103.6	96.4	66.31	25.26		High	Peak Found	High	Peak Found	Peak Found	Not Found	High	0.000321	0.002627	1.43	31.92	Used	Used	R.SHSVFSVTIHMK.E	[235-246]
	FALSE	High	[R].SHSVFSVTIHMK.[E]	1xOxidation [M11]	0.0393629	0.00350462	1	4	1	P52732	P52732 [235-246]		0	1388.7	0.01	1.95636e-17		200		25.27			Peak Found	Not Found	High	Not Found	Not Found	Not Found	High	0.0009735	0.009952	1	19.21	Used	Used	R.SHSVFSVTIHMK.E	[235-246]
	FALSE	High	[R].SKVEETTEHLVTK.[S]		5.58256e-13	5.57461e-05	1	2	60	P52732	P52732 [1033-1045]		1	1500.79	0.954	1.83156e-13	38.91	105.4	94.6	21.49	32.09		High	High	High	High	High	High	High	1.629e-05	2.442e-14	5.21	14.19	Used	Used	R.SKVEETTEHLVTK.S	[1033-1045]
	FALSE	High	[R].SPNEEYTWEEDPLAGIIPR.[T]		2.02015e-11	5.57461e-05	1	4	5	P52732	P52732 [120-138]		0	2216.05	100	1.95636e-17	47.2	1	199	48.22	39.55		Peak Found	Not Found	Peak Found	High	High	High	High	1.629e-05	1.032e-12	5.48	58.63	Used	Used	R.SPNEEYTWEEDPLAGIIPR.T	[120-138]
	FALSE	High	[R].SVVCPILDEVIMGYNCTIFAYGQTGTGK.[T]	1xOxidation [M12]	0.000974835	9.46111e-05	1	4	1	P52732	P52732 [84-111]		0	2995.42								Not Reliable	Not Found	Not Found	Not Found	Not Found	Not Found	High	High	2.351e-05	0.0002467	1.87		Not Used	Not Used	R.SVVCPILDEVIMGYNCTIFAYGQTGTGK.T	[84-111]
	FALSE	High	[K].SYLYPSTLVR.[T]		0.000262724	9.46111e-05	1	2	17	P52732	P52732 [931-940]		0	1198.65	0.897	4.64502e-14	15.22	107.7	92.3	27.36	25.24		High	High	High	High	High	Peak Found	High	2.351e-05	6.553e-05	2.04	36.33	Used	Used	K.SYLYPSTLVR.T	[931-940]
	FALSE	High	[R].TEPREHLLDQLK.[R]		0.000974835	9.46111e-05	1	2	3	P52732	P52732 [941-952]		1	1478.8	0.01	1.95636e-17		200		11.76			Peak Found	High	High	Not Found	Not Found	Not Found	High	2.351e-05	0.000246	1.95	22.47	Used	Used	R.TEPREHLLDQLK.R	[941-952]
	FALSE	High	[R].TEPREHLLDQLKR.[K]		7.90965e-10	5.57461e-05	1	2	43	P52732	P52732 [941-953]		2	1634.9	0.269	7.53044e-05	13.36	159.3	40.7	15.49	15.09		High	High	High	Peak Found	High	High	High	1.629e-05	5.434e-11	4.22	20.44	Used	Used	R.TEPREHLLDQLKR.K	[941-953]
	FALSE	High	[K].TFTMEGER.[S]		0.00217247	0.000139604	1	4	30	P52732	P52732 [112-119]		0	970.43	1.256	0.00798556	27.14	88.7	111.3	29.49	20.19		High	High	High	High	High	High	High	3.326e-05	0.0004856	1.55	16.97	Used	Used	K.TFTMEGER.S	[112-119]
	FALSE	High	[K].TFTMEGER.[S]	1xOxidation [M4]	0.00493174	0.000448906	1	4	3	P52732	P52732 [112-119]		0	986.425	0.217	0.000230428	37.1	164.3	35.7	39.69	5.95		High	High	High	Peak Found	Peak Found	Not Found	High	0.0001509	0.001011	1.91	10.28	Used	Used	K.TFTMEGER.S	[112-119]
	FALSE	High	[K].TFTMEGERSPNEEYTWEEDPLAGIIPR.[T]		9.32761e-15	5.57461e-05	1	4	7	P52732	P52732 [112-138]		1	3167.46	100	1.95636e-17			200		35.66		Not Found	Not Found	Not Found	High	High	High	High	1.629e-05	9.343e-16	6.2	57.55	Used	Used	K.TFTMEGERSPNEEYTWEEDPLAGIIPR.T	[112-138]
	FALSE	High	[R].TLHQIFEK.[L]		0.000151824	9.46111e-05	1	4	28	P52732	P52732 [139-146]		0	1015.56	1.63	0.0100833	33.96	76.1	123.9	29.29	21.28		High	High	High	High	High	High	High	2.351e-05	3.293e-05	2.64	16.84	Used	Used	R.TLHQIFEK.L	[139-146]
	FALSE	High	[R].TPHVPYR.[E]		0.0611559	0.00456208	1	4	6	P52732	P52732 [306-312]		0	869.463	0.099	1.04236e-06	15.96	181.7	18.3	17.02	10.71		High	High	Peak Found	Not Found	Peak Found	Peak Found	High	0.001303	0.01477	1.58	10.38	Used	Used	R.TPHVPYR.E	[306-312]
	FALSE	High	[R].TPHVPYRESK.[L]		0.00021826	9.46111e-05	1	4	7	P52732	P52732 [306-315]		1	1213.63	0.272	0.000195649	4.14	157.2	42.8	18.02			High	High	High	Not Found	Peak Found	Not Found	High	2.351e-05	5.209e-05	2.04	10.02	Used	Used	R.TPHVPYRESK.L	[306-315]
	FALSE	High	[K].TQELETTQKHLQETK.[L]		5.05055e-10	5.57461e-05	1	4	12	P52732	P52732 [458-472]		1	1813.93	0.327	0.00321072	5.73	150.7	49.3	17.67			High	High	High	Not Found	Peak Found	Not Found	High	1.629e-05	3.358e-11	4.9	10.33	Used	Used	K.TQELETTQKHLQETK.L	[458-472]
	FALSE	High	[R].TSIIATISPASLNLEETLSTLEYAHR.[A]		1.55962e-09	5.57461e-05	1	4	3	P52732	P52732 [330-355]		0	2830.48	100	1.95636e-17			200				Not Found	Not Found	Not Found	High	High	High	High	1.629e-05	1.135e-10	5.4	59.54	Used	Used	R.TSIIATISPASLNLEETLSTLEYAHR.A	[330-355]
	FALSE	High	[K].TSLTVADKIEDQK.[K]		6.98209e-07	5.57461e-05	1	2	1	P52732	P52732 [660-672]		1	1447.76	1.349	0.234411	32.85	85.1	114.9	41.58	6.08		Peak Found	Peak Found	High	Peak Found	Peak Found	Peak Found	High	1.629e-05	8.382e-08	2.67	20.19	Used	Used	K.TSLTVADKIEDQK.K	[660-672]
	FALSE	High	[K].TSLTVADKIEDQKK.[E]		3.95923e-11	5.57461e-05	1	2	45	P52732	P52732 [660-673]		2	1575.86	2.201	0.0182501	46.45	70.1	129.9	38.35	25.75		High	High	High	High	High	High	High	1.629e-05	2.13e-12	5	15.56	Used	Used	K.TSLTVADKIEDQKK.E	[660-673]
	FALSE	High	[R].TTAATLMNAYSSR.[S]		2.30106e-08	5.57461e-05	1	4	21	P52732	P52732 [222-234]		0	1386.67	1.449	2.17611e-09	35.53	91.3	108.7	22.97	29.85		High	High	High	High	High	High	High	1.629e-05	2.082e-09	3.4	31.11	Used	Used	R.TTAATLMNAYSSR.S	[222-234]
	FALSE	High	[R].TTAATLMNAYSSR.[S]	1xOxidation [M7]	1.08612e-07	5.57461e-05	1	4	31	P52732	P52732 [222-234]		0	1402.66	0.592	0.00139421	21.31	130.5	69.5	23.76	36.76		High	High	High	High	Peak Found	High	High	1.629e-05	1.116e-08	2.55	21.38	Used	Used	R.TTAATLMNAYSSR.S	[222-234]
	FALSE	High	[K].TVLQELINVLK.[T]		3.19262e-06	5.57461e-05	1	3	11	P52732	P52732 [619-629]		0	1269.78	17.422	0.706459	81.02	11.3	188.7	70.47	39.99		High	Peak Found	High	High	High	High	High	1.629e-05	4.342e-07	2.97	60.32	Used	Used	K.TVLQELINVLK.T	[619-629]
	FALSE	High	[R].TVYFSEQWVSSLNER.[E]		0.00019388	9.46111e-05	1	2	1	P52732	P52732 [826-840]		0	1844.88	100	1.95636e-17			200		22.55		Not Found	Not Found	Not Found	Peak Found	High	Peak Found	High	2.351e-05	4.507e-05	2.25	51.09	Used	Used	R.TVYFSEQWVSSLNER.E	[826-840]
	FALSE	High	[K].TYTFDMVFGASTK.[Q]		5.74898e-05	5.57461e-05	1	3	5	P52732	P52732 [65-77]		0	1467.68	100	1.95636e-17			200		13.84		Not Found	Not Found	Not Found	High	High	High	High	1.629e-05	1.036e-05	2.39	49.16	Used	Used	K.TYTFDMVFGASTK.Q	[65-77]
	FALSE	High	[K].TYTFDMVFGASTK.[Q]	1xOxidation [M6]	0.00636528	0.000615467	1	3	2	P52732	P52732 [65-77]		0	1483.68								Not Reliable	Not Found	High	High	Not Found	Not Found	Not Found	High	0.0001852	0.0013	1.08		Not Used	Not Used	K.TYTFDMVFGASTK.Q	[65-77]
	FALSE	High	[K].VEETTEHLVTK.[S]		9.45282e-07	5.57461e-05	1	2	4	P52732	P52732 [1035-1045]		0	1285.66	0.01	1.95636e-17		200		34.11			High	High	High	Not Found	Not Found	Not Found	High	1.629e-05	1.163e-07	1.68	10.58	Used	Used	K.VEETTEHLVTK.S	[1035-1045]
	FALSE	High	[R].VITALVER.[T]		0.00136137	0.000139604	1	4	46	P52732	P52732 [298-305]		0	900.551	0.567	1.95636e-17	30.5	135.1	64.9	24.71	25.33		High	High	High	High	High	High	High	3.326e-05	0.0003283	2.72	24.11	Used	Used	R.VITALVER.T	[298-305]
FALSE	High	Master Protein	Q13283	Ras GTPase-activating protein-binding protein 1 OS=Homo sapiens OX=9606 GN=G3BP1 PE=1 SV=1	0	626.645	64	28	982	27	466	52.1	5.52	2464.7	28	cell organization and biogenesis;stress response;signal transduction;other biological processes	cytosol;nucleus;other cell component	translation activity;nucleic acid binding activity;other molecular function	Pf00076, Pf02136	10146	ENSG00000145907	G3BP1	hsa:10146; Q13283; Q5HYE9	SARS-CoV-2 activates/modulates innate and adaptive immune responses	7q11.23 distal copy number variation; HDAC6 interactions in the central nervous system	3	7	100	2.60006e+07	1.13105e+07	2.61429e+07	4.20031e+09	5.30349e+09	3.93122e+09	High	High	High	High	High	High	1	Met-loss [N-Term]; Met-loss+Acetyl [N-Term]; Acetyl [N-Term]
	Checked	Confidence	Annotated Sequence	Modifications	Qvality PEP	Qvality q-value	# Protein Groups	# Proteins	# PSMs	Master Protein Accessions	Positions in Master Proteins	Modifications in Master Proteins	# Missed Cleavages	Theo. MH+ [Da]	Abundance Ratio: (Flag_R) / (Flag_H)	Abundance Ratio Adj. P-Value: (Flag_R) / (Flag_H)	Abundance Ratio Variability [%]: (Flag_R) / (Flag_H)	Abundances (Grouped): Flag_H	Abundances (Grouped): Flag_R	Abundances (Grouped) CV [%]: Flag_H	Abundances (Grouped) CV [%]: Flag_R	Quan Info	Found in Sample: [S7] F7: Sample, 1, Flag_H	Found in Sample: [S8] F8: Sample, 2, Flag_H	Found in Sample: [S9] F9: Sample, 3, Flag_H	Found in Sample: [S10] F10: Sample, 1, Flag_R	Found in Sample: [S11] F11: Sample, 2, Flag_R	Found in Sample: [S12] F12: Sample, 3, Flag_R	Confidence (by Search Engine): Sequest HT	Percolator q-Value (by Search Engine): Sequest HT	Percolator PEP (by Search Engine): Sequest HT	XCorr (by Search Engine): Sequest HT	Top Apex RT [min]	Quan Usage	Quan Ratio Usage	Sequence in Protein	Positions in Proteins
	FALSE	High	[R].EAGEQGDIEPR.[R]		8.41201e-05	5.57461e-05	1	7	10	Q13283	Q13283 [321-331]		0	1200.55	70.058	0.689176	24.56	2.7	197.3	17.97	19.33		High	High	High	High	High	High	High	1.629e-05	1.606e-05	2.79	11.01	Used	Used	R.EAGEQGDIEPR.R	[321-331]
	FALSE	High	[R].EQRINIPPQR.[G]		0.0290841	0.0029549	1	7	2	Q13283	Q13283 [305-314]		1	1250.7	100	1.95636e-17			200		4.8		Not Found	Not Found	Not Found	Peak Found	High	Peak Found	High	0.0008447	0.007267	1.71	16.01	Used	Used	R.EQRINIPPQR.G	[305-314]
	FALSE	High	[R].FMQTFVLAPEGSVANK.[F]		4.14281e-08	5.57461e-05	1	7	27	Q13283	Q13283 [108-123]		0	1738.88	100	1.95636e-17	39.15	0.6	199.4	34.21	18.56		High	High	High	High	High	High	High	1.629e-05	3.951e-09	4.7	45.56	Used	Used	R.FMQTFVLAPEGSVANK.F	[108-123]
	FALSE	High	[R].FMQTFVLAPEGSVANK.[F]	1xOxidation [M2]	3.28411e-10	5.57461e-05	1	7	21	Q13283	Q13283 [108-123]		0	1754.88	100	1.95636e-17	61.25	0.8	199.2	52.91	14.58		High	Peak Found	High	High	High	High	High	1.629e-05	2.109e-11	3.73	39.6	Used	Used	R.FMQTFVLAPEGSVANK.F	[108-123]
	FALSE	High	[R].FMQTFVLAPEGSVANKFYVHNDIFR.[Y]		1.89166e-10	5.57461e-05	1	7	4	Q13283	Q13283 [108-132]		1	2930.47	100	1.95636e-17	52.36	1.1	198.9		41.97		Peak Found	Not Found	Not Found	High	High	Peak Found	High	1.629e-05	1.162e-11	5.02	55.41	Used	Used	R.FMQTFVLAPEGSVANKFYVHNDIFR.Y	[108-132]
	FALSE	High	[R].FMQTFVLAPEGSVANKFYVHNDIFR.[Y]	1xOxidation [M2]	3.78181e-06	5.57461e-05	1	7	7	Q13283	Q13283 [108-132]		1	2946.46	56.231	0.383599	12.52	3.6	196.4	9.4	13.45		Peak Found	Not Found	Peak Found	High	High	High	High	1.629e-05	5.222e-07	3.05	51.65	Used	Used	R.FMQTFVLAPEGSVANKFYVHNDIFR.Y	[108-132]
	FALSE	High	[K].FYVHNDIFR.[Y]		2.02836e-05	5.57461e-05	1	7	56	Q13283	Q13283 [124-132]		0	1210.6	100	1.95636e-17	29.2	1.3	198.7	39.03	14.84		High	High	High	High	High	High	High	1.629e-05	3.255e-06	1.95	31.76	Used	Used	K.FYVHNDIFR.Y	[124-132]
	FALSE	High	[R].GPRPIREAGEQGDIEPR.[R]		0.000584609	9.46111e-05	1	5	7	Q13283	Q13283 [315-331]		1	1876.96	11.316	0.879507	17.96	16.2	183.8		30.49		Peak Found	Not Found	Not Found	High	High	High	High	2.351e-05	0.0001553	3.01	14.38	Used	Used	R.GPRPIREAGEQGDIEPR.R	[315-331]
	FALSE	High	[R].HPDSHQLFIGNLPHEVDK.[S]		5.11216e-10	5.57461e-05	1	6	17	Q13283	Q13283 [336-353]		0	2083.04	100	1.95636e-17			200		12.07		Not Found	Not Found	Not Found	High	High	High	High	1.629e-05	3.401e-11	3.9	29.06	Used	Used	R.HPDSHQLFIGNLPHEVDK.S	[336-353]
	FALSE	High	[R].HPDSHQLFIGNLPHEVDKSELK.[D]		3.97069e-08	5.57461e-05	1	6	12	Q13283	Q13283 [336-357]		1	2540.29	93.282	0.424452	26.35	2.1	197.9	24.44	27.32		Peak Found	Not Found	Peak Found	High	High	High	High	1.629e-05	3.775e-09	4	31.33	Used	Used	R.HPDSHQLFIGNLPHEVDKSELK.D	[336-357]
	FALSE	High	[R].HPDSHQLFIGNLPHEVDKSELKDFFQSYGNVVELR.[I]		6.40373e-09	5.57461e-05	1	4	7	Q13283	Q13283 [336-370]		2	4095.04	100	1.95636e-17			200		77.12		Not Found	Not Found	Not Found	High	High	High	High	1.629e-05	5.23e-10	5.51	56.66	Used	Used	R.HPDSHQLFIGNLPHEVDKSELKDFFQSYGNVVELR.I	[336-370]
	FALSE	High	[R].HVDAHATLNDGVVVQVMGLLSNNNQALR.[R-]		4.72715e-22	5.57461e-05	1	10	12	Q13283	Q13283 [79-106]		0	2985.53	100	1.95636e-17			200		7.55		Not Found	Not Found	Not Found	High	High	High	High	1.629e-05	1.405e-21	7.25	57.47	Used	Used	R.HVDAHATLNDGVVVQVMGLLSNNNQALR.R	[79-106]
	FALSE	High	[R].HVDAHATLNDGVVVQVMGLLSNNNQALR.[R-]	1xOxidation [M17]	0.132616	0.00902283	1	10	1	Q13283	Q13283 [79-106]		0	3001.53								No Quan Values	Not Found	Not Found	Not Found	Not Found	High	Not Found	High	0.002486	0.03021	3.13		Not Used	Not Used	R.HVDAHATLNDGVVVQVMGLLSNNNQALR.R	[79-106]
	FALSE	High	[R].HVDAHATLNDGVVVQVMGLLSNNNQALRR.[F]		2.2972e-16	5.57461e-05	1	9	21	Q13283	Q13283 [79-107]		1	3141.63	100	1.95636e-17			200		3.44		Not Found	Not Found	Not Found	High	High	High	High	1.629e-05	4.85e-17	5.38	54.84	Used	Used	R.HVDAHATLNDGVVVQVMGLLSNNNQALRR.F	[79-107]
	FALSE	High	[R].HVDAHATLNDGVVVQVMGLLSNNNQALRR.[F]	1xOxidation [M17]	4.64852e-08	5.57461e-05	1	9	6	Q13283	Q13283 [79-107]		1	3157.63	9.478	0.900752	100.21	19.1	180.9	17.91	75.37		Peak Found	Not Found	Peak Found	High	High	High	High	1.629e-05	4.467e-09	5.27	44.94	Used	Used	R.HVDAHATLNDGVVVQVMGLLSNNNQALRR.F	[79-107]
	FALSE	High	[R].INIPPQR.[G]		0.00903764	0.000927179	1	7	75	Q13283	Q13283 [308-314]		0	837.494	100	1.95636e-17	62.35	1.7	198.3	68.32	22.6		High	High	High	High	High	High	High	0.000276	0.001879	1.85	15.24	Used	Used	R.INIPPQR.G	[308-314]
	FALSE	High	[R].INSGGKLPNFGFVVFDDSEPVQK.[V]		1.38021e-10	5.57461e-05	1	8	14	Q13283	Q13283 [371-393]		1	2494.26	100	1.95636e-17	35.15	0.6	199.4	34.23	16.67		Peak Found	Not Found	Peak Found	High	High	High	High	1.629e-05	8.219e-12	5.48	52.21	Used	Used	R.INSGGKLPNFGFVVFDDSEPVQK.V	[371-393]
	FALSE	High	[K].LPNFGFVVFDDSEPVQK.[V]		3.52167e-13	5.57461e-05	1	8	12	Q13283	Q13283 [377-393]		0	1937.96	100	1.95636e-17	36.34	0.1	199.9	37.37	17.86		Peak Found	Not Found	Peak Found	High	High	High	High	1.629e-05	1.693e-14	5.78	58.09	Used	Used	K.LPNFGFVVFDDSEPVQK.V	[377-393]
	FALSE	High	[K].IRHVDAHATLNDGVVVQVMGLLSNNNQALR.[R-]		3.3917e-08	5.57461e-05	1	10	4	Q13283	Q13283 [77-106]		1	3254.72	16.259	0.843312	24.62	11.6	188.4	45.5	8.5		Peak Found	Peak Found	Peak Found	High	High	High	High	1.629e-05	3.18e-09	5.14	56.05	Used	Used	K.IRHVDAHATLNDGVVVQVMGLLSNNNQALR.R	[77-106]
	FALSE	High	[K].IRHVDAHATLNDGVVVQVMGLLSNNNQALRR.[F]		2.79471e-06	5.57461e-05	1	9	4	Q13283	Q13283 [77-107]		2	3410.82	100	1.95636e-17			200		54.25		Not Found	Not Found	Not Found	High	Peak Found	High	High	1.629e-05	3.755e-07	3.69	51.86	Used	Used	K.IRHVDAHATLNDGVVVQVMGLLSNNNQALRR.F	[77-107]
	FALSE	High	[-].MVMEKPSPLLVGR.[E]	1xMet-loss [N-Term]	3.3819e-11	5.57461e-05	3	25	48	A0A7I2V2R0; Q13283; Q9UN86	A0A7I2V2R0 [1-13]; Q13283 [1-13]; Q9UN86 [1-13]	A0A7I2V2R0 1xMet-loss [N-Term]; Q13283 1xMet-loss [N-Term]; Q9UN86 1xMet-loss [N-Term]	0	1325.76	100	1.95636e-17	28.44	0.9	199.1	35.92	14.54	Shared	High	Peak Found	High	High	High	High	High	1.629e-05	1.806e-12	4.39	24.15	Used	Used	-.MVMEKPSPLLVGR.E	[1-13]
	FALSE	High	[-].MVMEKPSPLLVGR.[E]	1xOxidation [M3]; 1xMet-loss [N-Term]	3.79107e-12	5.57461e-05	3	25	55	A0A7I2V2R0; Q13283; Q9UN86	A0A7I2V2R0 [1-13]; Q13283 [1-13]; Q9UN86 [1-13]	A0A7I2V2R0 1xMet-loss [N-Term]; Q13283 1xMet-loss [N-Term]; Q9UN86 1xMet-loss [N-Term]	0	1341.76	100	1.95636e-17	34.83	2	198	31.75	16.13	Shared	High	Peak Found	High	High	High	High	High	1.629e-05	1.69e-13	4.5	19.38	Used	Used	-.MVMEKPSPLLVGR.E	[1-13]
	FALSE	High	[-].MVMEKPSPLLVGR.[E]	1xMet-loss+Acetyl [N-Term]	1.06141e-05	5.57461e-05	3	25	20	A0A7I2V2R0; Q13283; Q9UN86	A0A7I2V2R0 [1-13]; Q13283 [1-13]; Q9UN86 [1-13]	A0A7I2V2R0 1xMet-loss+Acetyl [N-Term]; Q13283 1xMet-loss+Acetyl [N-Term]; Q9UN86 1xMet-loss+Acetyl [N-Term]	0	1367.77	100	1.95636e-17			200		19.6	Shared	Not Found	Not Found	Not Found	High	High	High	High	1.629e-05	1.605e-06	1.82	40.63	Used	Used	-.MVMEKPSPLLVGR.E	[1-13]
	FALSE	High	[-].MVMEKPSPLLVGR.[E]	1xOxidation [M3]; 1xMet-loss+Acetyl [N-Term]	0.000163069	9.46111e-05	3	25	11	A0A7I2V2R0; Q13283; Q9UN86	A0A7I2V2R0 [1-13]; Q13283 [1-13]; Q9UN86 [1-13]	A0A7I2V2R0 1xMet-loss+Acetyl [N-Term]; Q13283 1xMet-loss+Acetyl [N-Term]; Q9UN86 1xMet-loss+Acetyl [N-Term]	0	1383.77	100	1.95636e-17			200		18.54	Shared	Not Found	Not Found	Not Found	High	High	High	High	2.351e-05	3.599e-05	1.85	33.33	Used	Used	-.MVMEKPSPLLVGR.E	[1-13]
	FALSE	High	[-].MVMEKPSPLLVGR.[E]		0.000777936	9.46111e-05	3	25	1	A0A7I2V2R0; Q13283; Q9UN86	A0A7I2V2R0 [1-13]; Q13283 [1-13]; Q9UN86 [1-13]		0	1456.8	100	1.95636e-17			200		13.32	Shared	Not Found	Not Found	Not Found	Peak Found	Peak Found	High	High	2.351e-05	0.0002019	2.25	19.23	Used	Used	-.MVMEKPSPLLVGR.E	[1-13]
	FALSE	High	[-].MVMEKPSPLLVGR.[E]	1xAcetyl [N-Term]	6.07372e-07	5.57461e-05	3	25	2	A0A7I2V2R0; Q13283; Q9UN86	A0A7I2V2R0 [1-13]; Q13283 [1-13]; Q9UN86 [1-13]	A0A7I2V2R0 1xAcetyl [N-Term]; Q13283 1xAcetyl [N-Term]; Q9UN86 1xAcetyl [N-Term]	0	1498.81	100	1.95636e-17			200		19.72	Shared	Not Found	Not Found	Not Found	High	High	Peak Found	High	1.629e-05	7.19e-08	2.4	46.31	Used	Used	-.MVMEKPSPLLVGR.E	[1-13]
	FALSE	High	[-].MVMEKPSPLLVGR.[E]	1xAcetyl [N-Term]; 1xOxidation [M3]	0.0163252	0.00148385	3	25	3	A0A7I2V2R0; Q13283; Q9UN86	A0A7I2V2R0 [1-13]; Q13283 [1-13]; Q9UN86 [1-13]	A0A7I2V2R0 1xAcetyl [N-Term]; Q13283 1xAcetyl [N-Term]; Q9UN86 1xAcetyl [N-Term]	0	1514.81	100	1.95636e-17			200		1.77	Shared	Not Found	Not Found	Not Found	High	High	High	High	0.0003957	0.00357	1.36	38.49	Used	Used	-.MVMEKPSPLLVGR.E	[1-13]
	FALSE	High	[K].NLPPSGAVPVTGIPPHVVK.[V]		1.4711e-13	5.57461e-05	1	9	157	Q13283	Q13283 [258-276]		0	1879.08	100	1.95636e-17	72.98	0.4	199.6	63.09	26.24		Peak Found	Peak Found	Peak Found	High	High	High	High	1.629e-05	8.459e-15	4.3	34.54	Used	Used	K.NLPPSGAVPVTGIPPHVVK.V	[258-276]
	FALSE	High	[K].NSSYVHGGLDSNGKPADAVYGQK.[E]		1.14404e-16	5.57461e-05	1	10	16	Q13283	Q13283 [37-59]		0	2364.12	100	1.95636e-17	35.34	1.1	198.9	33.29	7.57		Peak Found	Not Found	Peak Found	High	High	High	High	1.629e-05	2.78e-17	4.06	19.65	Used	Used	K.NSSYVHGGLDSNGKPADAVYGQK.E	[37-59]
	FALSE	High	[R].QYYTLLNQAPDMLHR.[FKVQ]		2.0344e-10	5.57461e-05	1	12	21	Q13283	Q13283 [18-32]		0	1862.92	100	1.95636e-17	39.32	0.7	199.3	45.09	20.03		Peak Found	Peak Found	High	High	High	High	High	1.629e-05	1.253e-11	4.72	43.02	Used	Used	R.QYYTLLNQAPDMLHR.F	[18-32]
	FALSE	High	[R].QYYTLLNQAPDMLHR.[FKVQ]	1xOxidation [M12]	2.31059e-10	5.57461e-05	1	12	14	Q13283	Q13283 [18-32]		0	1878.92	100	1.95636e-17	50.76	1.7	198.3	52.05	24.78		High	Peak Found	High	High	High	High	High	1.629e-05	1.442e-11	4.55	35.6	Used	Used	R.QYYTLLNQAPDMLHR.F	[18-32]
	FALSE	High	[R].RFMQTFVLAPEGSVANK.[F]		1.33348e-08	5.57461e-05	1	7	6	Q13283	Q13283 [107-123]		1	1894.98	100	1.95636e-17			200		16.31		Not Found	Not Found	Not Found	High	High	High	High	1.629e-05	1.157e-09	3.43	39.5	Used	Used	R.RFMQTFVLAPEGSVANK.F	[107-123]
	FALSE	High	[R].RFMQTFVLAPEGSVANK.[F]	1xOxidation [M3]	3.14884e-05	5.57461e-05	1	7	1	Q13283	Q13283 [107-123]		1	1910.98								Not Reliable	Not Found	Not Found	Not Found	Not Found	Not Found	High	High	1.629e-05	5.274e-06	2.68		Not Used	Not Used	R.RFMQTFVLAPEGSVANK.F	[107-123]
	FALSE	High	[K].SELKDFFQSYGNVVELR.[I]		5.60421e-09	5.57461e-05	1	4	3	Q13283	Q13283 [354-370]		1	2031.02	100	1.95636e-17			200		6.32		Not Found	Not Found	Not Found	Peak Found	High	High	High	1.629e-05	4.527e-10	4.08	55.24	Used	Used	K.SELKDFFQSYGNVVELR.I	[354-370]
	FALSE	High	[K].SSSPAPADIAQTVQEDLR.[T-]		5.50994e-14	5.57461e-05	1	7	28	Q13283	Q13283 [230-247]		0	1884.93	100	1.95636e-17	32.53	1.7	198.3	36.61	16.26		High	Peak Found	High	High	High	High	High	1.629e-05	3.853e-15	4.99	47.35	Used	Used	K.SSSPAPADIAQTVQEDLR.T	[230-247]
	FALSE	High	[K].SSSPAPADIAQTVQEDLRTFSWASVTSK.[N]		7.26088e-17	5.57461e-05	1	6	4	Q13283	Q13283 [230-257]		1	2979.47	100	1.95636e-17			200		32.22		Not Found	Not Found	Not Found	High	High	High	High	1.629e-05	1.938e-17	6.07	59.55	Used	Used	K.SSSPAPADIAQTVQEDLRTFSWASVTSK.N	[230-257]
	FALSE	High	[R-].TFSWASVTSK.[N]		0.000153386	9.46111e-05	1	8	45	Q13283	Q13283 [248-257]		0	1113.56	100	1.95636e-17	35.1	1.5	198.5	40.84	17.07		High	High	High	High	High	High	High	2.351e-05	3.329e-05	2.74	34.8	Used	Used	R.TFSWASVTSK.N	[248-257]
	FALSE	High	[K].VLSNRPIMFR.[G]		0.00101295	9.46111e-05	1	4	30	Q13283	Q13283 [394-403]		0	1232.69	100	1.95636e-17	30.65	0.7	199.3	33.87	14.09		High	Peak Found	High	High	High	High	High	2.351e-05	0.0002553	2.42	24.81	Used	Used	K.VLSNRPIMFR.G	[394-403]
	FALSE	High	[K].VLSNRPIMFR.[G]	1xOxidation [M8]	0.0268263	0.00267046	1	4	6	Q13283	Q13283 [394-403]		0	1248.69	100	1.95636e-17	26.72	1.7	198.3	38.98	40.03		Peak Found	Peak Found	High	High	High	High	High	0.0007574	0.006564	1.77	20.34	Used	Used	K.VLSNRPIMFR.G	[394-403]
	FALSE	High	[K].VPASQPRPESKPESQIPPQRPQR.[D]		4.01141e-10	5.57461e-05	1	6	187	Q13283	Q13283 [277-299]		0	2609.39	100	1.95636e-17	39.15	1.6	198.4	40.59	19.01		High	High	High	High	High	High	High	1.629e-05	2.607e-11	2.43	10.3	Used	Used	K.VPASQPRPESKPESQIPPQRPQR.D	[277-299]
	FALSE	High	[R].YQDEVFGGFVTEPQEESEEEVEEPEER.[Q]		8.85804e-12	5.57461e-05	1	7	5	Q13283	Q13283 [133-159]		0	3216.37	100	1.95636e-17			200		23.25		Not Found	Not Found	Not Found	High	High	High	High	1.629e-05	4.22e-13	2.76	50.76	Used	Used	R.YQDEVFGGFVTEPQEESEEEVEEPEER.Q	[133-159]
FALSE	High	Master Protein	Q13310	Polyadenylate-binding protein 4 OS=Homo sapiens OX=9606 GN=PABPC4 PE=1 SV=1	0	791.418	78	46	799	6	644	70.7	9.26	2135.36	46	protein metabolism;RNA metabolism OR transcription;other metabolic processes;stress response;other biological processes	cytosol;nucleus;other cell component	nucleic acid binding activity	Pf00076, Pf00658	8761	ENSG00000090621	PABPC4	B1ANQ8; hsa:8761; Q13310; Q4VC03; Q6P0N3			0	33	96.321	3.57431e+07	1.97364e+07	3.83369e+07	2.69446e+09	3.53604e+09	2.74034e+09	High	High	High	High	High	High	1	Acetyl [N-Term]
	Checked	Confidence	Annotated Sequence	Modifications	Qvality PEP	Qvality q-value	# Protein Groups	# Proteins	# PSMs	Master Protein Accessions	Positions in Master Proteins	Modifications in Master Proteins	# Missed Cleavages	Theo. MH+ [Da]	Abundance Ratio: (Flag_R) / (Flag_H)	Abundance Ratio Adj. P-Value: (Flag_R) / (Flag_H)	Abundance Ratio Variability [%]: (Flag_R) / (Flag_H)	Abundances (Grouped): Flag_H	Abundances (Grouped): Flag_R	Abundances (Grouped) CV [%]: Flag_H	Abundances (Grouped) CV [%]: Flag_R	Quan Info	Found in Sample: [S7] F7: Sample, 1, Flag_H	Found in Sample: [S8] F8: Sample, 2, Flag_H	Found in Sample: [S9] F9: Sample, 3, Flag_H	Found in Sample: [S10] F10: Sample, 1, Flag_R	Found in Sample: [S11] F11: Sample, 2, Flag_R	Found in Sample: [S12] F12: Sample, 3, Flag_R	Confidence (by Search Engine): Sequest HT	Percolator q-Value (by Search Engine): Sequest HT	Percolator PEP (by Search Engine): Sequest HT	XCorr (by Search Engine): Sequest HT	Top Apex RT [min]	Quan Usage	Quan Ratio Usage	Sequence in Protein	Positions in Proteins
	FALSE	High	[K].AHLTNQYMQR.[V]		9.81525e-06	5.57461e-05	2	8	12	Q13310; H0Y5F5	Q13310 [376-385]; H0Y5F5 [278-287]		0	1261.61	100	1.95636e-17	27.43	1.7	198.3	40.43	16.79	Shared	Peak Found	Peak Found	Peak Found	High	High	High	High	1.629e-05	1.466e-06	2.73	11.69	Used	Used	K.AHLTNQYMQR.V	[376-385]
	FALSE	High	[K].AHLTNQYMQR.[V]	1xOxidation [M8]	0.000272934	9.46111e-05	2	8	5	Q13310; H0Y5F5	Q13310 [376-385]; H0Y5F5 [278-287]		0	1277.61	100	1.95636e-17			200		10.68	Shared	Not Found	Not Found	Not Found	High	High	High	High	2.351e-05	6.852e-05	2.91	10.06	Used	Used	K.AHLTNQYMQR.V	[376-385]
	FALSE	High	[KR].AKEFTNVYIK.[N]		6.93535e-08	5.57461e-05	4	18	34	A0A7I2V649; Q13310; H0Y5F5; P11940	A0A7I2V649 [187-196]; Q13310 [187-196]; H0Y5F5 [89-98]; P11940 [187-196]		1	1212.66	62.395	0.848442	30.14	3.8	196.2	24.15	13.01	Shared	High	Peak Found	High	High	High	High	High	1.629e-05	6.904e-09	3.32	20.06	Not Used	Not Used	K.AKEFTNVYIK.N	[187-196]
	FALSE	High	[R].ALDTMNFDVIK.[G]		7.64646e-07	5.57461e-05	3	19	45	A0A7I2V649; Q13310; P11940	A0A7I2V649 [68-78]; Q13310 [68-78]; P11940 [68-78]		0	1266.64	100	1.95636e-17	32.09	2.2	197.8	23.2	15.42	Shared	High	High	High	High	High	High	High	1.629e-05	9.259e-08	3.75	44.55	Not Used	Not Used	R.ALDTMNFDVIK.G	[68-78]
	FALSE	High	[R].ALDTMNFDVIK.[G]	1xOxidation [M5]	2.86222e-08	5.57461e-05	3	19	59	A0A7I2V649; Q13310; P11940	A0A7I2V649 [68-78]; Q13310 [68-78]; P11940 [68-78]		0	1282.63	45.153	0.865453	21.78	4.7	195.3	14.86	17.61	Shared	High	High	High	High	High	High	High	1.629e-05	2.651e-09	3.67	36.55	Not Used	Not Used	R.ALDTMNFDVIK.G	[68-78]
	FALSE	High	[R].ALPANAILNQFQPAAGGYFVPAVPQAQGRPPYYTPNQLAQMRPNPR.[W]		1.99967e-09	5.57461e-05	2	8	2	Q13310; H0Y5F5	Q13310 [391-436]; H0Y5F5 [293-338]		0	4990.57	100	1.95636e-17			200		13.13	Shared	Not Found	Not Found	Not Found	Peak Found	High	Peak Found	High	1.629e-05	1.488e-10	5.48	56.82	Used	Used	R.ALPANAILNQFQPAAGGYFVPAVPQAQGRPPYYTPNQLAQMRPNPR.W	[391-436]
	FALSE	High	[K].ALYDTFSAFGNILSCK.[V-]	1xCarbamidomethyl [C15]	9.08425e-11	5.57461e-05	4	18	5	A0A7I2V649; Q13310; H0Y5F5; P11940	A0A7I2V649 [114-129]; Q13310 [114-129]; H0Y5F5 [16-31]; P11940 [114-129]		0	1806.87	100	1.95636e-17			200		21.68	Shared	Not Found	Not Found	Not Found	High	High	High	High	1.629e-05	5.244e-12	3.78	59.16	Not Used	Not Used	K.ALYDTFSAFGNILSCK.V	[114-129]
	FALSE	High	[K].AVEEMNGKEISGK.[I]		4.2703e-08	5.57461e-05	2	7	6	Q13310; H0Y5F5	Q13310 [247-259]; H0Y5F5 [149-161]		1	1391.68	100	1.95636e-17	14.39	1.1	198.9	5.9	14.17	Shared	Not Found	Peak Found	Peak Found	High	High	High	High	1.629e-05	4.085e-09	4.04	10.54	Used	Used	K.AVEEMNGKEISGK.I	[247-259]
	FALSE	High	[K].AVEEMNGKEISGK.[I]	1xOxidation [M5]	9.51027e-07	5.57461e-05	2	7	7	Q13310; H0Y5F5	Q13310 [247-259]; H0Y5F5 [149-161]		1	1407.68	100	1.95636e-17			200		40.44	Shared	Not Found	Not Found	Not Found	High	High	High	High	1.629e-05	1.167e-07	2.33	9.81	Used	Used	K.AVEEMNGKEISGK.I	[247-259]
	FALSE	High	[K].EFSPFGSITSAK.[VD]		8.61024e-10	5.57461e-05	2	7	17	Q13310; H0Y5F5	Q13310 [313-324]; H0Y5F5 [215-226]		0	1270.63	100	1.95636e-17	34.95	1.3	198.7	46.18	16.66	Shared	Peak Found	High	High	High	High	High	High	1.629e-05	5.959e-11	3.69	40.6	Used	Used	K.EFSPFGSITSAK.V	[313-324]
	FALSE	High	[K].EFTNVYIK.[N]		0.0070642	0.000735285	4	18	12	A0A7I2V649; Q13310; H0Y5F5; P11940	A0A7I2V649 [189-196]; Q13310 [189-196]; H0Y5F5 [91-98]; P11940 [189-196]		0	1013.53	65.123	0.80897	36.16	3	197	32.63	13.77	Shared	Peak Found	High	Peak Found	High	High	High	High	0.0002198	0.001452	2.33	27.83	Not Used	Not Used	K.EFTNVYIK.N	[189-196]
	FALSE	High	[K].FSPAGPVLSIR.[V]		3.82783e-06	5.57461e-05	1	4	29	Q13310	Q13310 [31-41]		0	1143.65	92.743	0.458917	34.92	2.4	197.6	29.94	17.59		High	High	High	High	High	High	High	1.629e-05	5.282e-07	2.69	37.7	Used	Used	K.FSPAGPVLSIR.V	[31-41]
	FALSE	High	[K].GFGFVCFSSPEEATK.[A]	1xCarbamidomethyl [C6]	6.68763e-08	5.57461e-05	5	24	8	A0A7I2V649; Q9H361; Q13310; H0Y5F5; P11940	A0A7I2V649 [288-302]; Q9H361 [334-348]; Q13310 [334-348]; H0Y5F5 [236-250]; P11940 [334-348]		0	1662.75	71.584	0.506013	0.37	2.8	197.2		6.91	Shared	Not Found	Not Found	Peak Found	High	High	High	High	1.629e-05	6.619e-09	3.48	46.96	Not Used	Not Used	K.GFGFVCFSSPEEATK.A	[334-348]
	FALSE	High	[K].GFGFVSYEK.[H]		0.000150276	9.46111e-05	2	7	24	Q13310; H0Y5F5	Q13310 [232-240]; H0Y5F5 [134-142]		0	1033.5	100	1.95636e-17	32.6	0.9	199.1	31.23	10.12	Shared	High	Peak Found	Peak Found	High	High	High	High	2.351e-05	3.255e-05	2.59	33.51	Used	Used	K.GFGFVSYEK.H	[232-240]
	FALSE	High	[K].GFGFVSYEKHEDANK.[A]		5.91274e-10	5.57461e-05	2	7	22	Q13310; H0Y5F5	Q13310 [232-246]; H0Y5F5 [134-148]		1	1727.8	93.255	0.45319	14.86	2.3	197.7	36.99	6.56	Shared	Peak Found	Peak Found	High	High	High	High	High	1.629e-05	3.965e-11	4.39	22.07	Used	Used	K.GFGFVSYEKHEDANK.A	[232-246]
	FALSE	High	[K].GFGFVSYEKHEDANKAVEEMNGK.[E]		3.40906e-09	5.57461e-05	2	7	3	Q13310; H0Y5F5	Q13310 [232-254]; H0Y5F5 [134-156]		2	2586.19	100	1.95636e-17			200		7	Shared	Not Found	Not Found	Not Found	High	High	High	High	1.629e-05	2.652e-10	3.39	31.3	Used	Used	K.GFGFVSYEKHEDANKAVEEMNGK.E	[232-254]
	FALSE	High	[K].GYAFVHFETQEAADK.[A]		2.28996e-13	5.57461e-05	2	8	15	Q13310; H0Y5F5	Q13310 [139-153]; H0Y5F5 [41-55]		0	1712.79	100	1.95636e-17	3.68	0.6	199.4		10.36	Shared	Not Found	Not Found	Peak Found	High	High	High	High	1.629e-05	1.202e-14	5.26	31.95	Used	Used	K.GYAFVHFETQEAADK.A	[139-153]
	FALSE	High	[K].GYAFVHFETQEAADKAIEK.[M]		1.2915e-16	5.57461e-05	2	8	17	Q13310; H0Y5F5	Q13310 [139-157]; H0Y5F5 [41-59]		1	2154.05	100	1.95636e-17	21.47	0.9	199.1	24.38	13.34	Shared	High	Peak Found	High	High	High	High	High	1.629e-05	3.066e-17	7.97	33.89	Used	Used	K.GYAFVHFETQEAADKAIEK.M	[139-157]
	FALSE	High	[R].HLAPTGSECPDRLAMDFGGAGAAQQGLTDSCQSGGVPTAVQNLAPR.[A]		0.0278292	0.00277869	1	5	2	Q13310	Q13310 [464-509]		1	4552.14								No Quan Values	Not Found	Not Found	Not Found	High	High	Not Found	High	0.0007936	0.006899	2.56		Not Used	Not Used	R.HLAPTGSECPDRLAMDFGGAGAAQQGLTDSCQSGGVPTAVQNLAPR.A	[464-509]
	FALSE	High	[R].KAHLTNQYMQR.[V]		4.1713e-07	5.57461e-05	2	8	13	Q13310; H0Y5F5	Q13310 [375-385]; H0Y5F5 [277-287]		1	1389.71	18.683	0.570933	30.64	11.7	188.3	56.63	16.18	Shared	High	High	High	High	High	High	High	1.629e-05	4.8e-08	3.27	10.28	Used	Used	R.KAHLTNQYMQR.V	[375-385]
	FALSE	High	[R].KAHLTNQYMQR.[V]	1xOxidation [M9]	1.06655e-07	5.57461e-05	2	8	15	Q13310; H0Y5F5	Q13310 [375-385]; H0Y5F5 [277-287]		1	1405.7	11.614	0.978989	30.61	15.9	184.1	23.53	36.61	Shared	Peak Found	Not Found	Peak Found	High	High	High	High	1.629e-05	1.094e-08	2.58	9.89	Used	Used	R.KAHLTNQYMQR.V	[375-385]
	FALSE	High	[R].KEFSPFGSITSAK.[VD]		1.60606e-10	5.57461e-05	2	7	12	Q13310; H0Y5F5	Q13310 [312-324]; H0Y5F5 [214-226]		1	1398.73	93.207	0.480548	23.77	2.5	197.5	17.85	19.56	Shared	Peak Found	Peak Found	Peak Found	High	High	High	High	1.629e-05	9.736e-12	4.4	30.35	Used	Used	R.KEFSPFGSITSAK.V	[312-324]
	FALSE	High	[R].KFEQLKQER.[I]		3.46073e-05	5.57461e-05	2	7	7	Q13310; H0Y5F5	Q13310 [279-287]; H0Y5F5 [181-189]		2	1205.66	12.221	0.674576	36.99	15.7	184.3	48.65	21.29	Shared	Peak Found	High	Peak Found	High	High	High	High	1.629e-05	5.842e-06	3.62	10.16	Used	Used	R.KFEQLKQER.I	[279-287]
	FALSE	High	[R].KSGVGNVFIK.[N]		1.17568e-05	5.57461e-05	1	8	7	Q13310	Q13310 [95-104]		1	1048.61	100	1.95636e-17	15.7	1	199	1.68	22.64		Peak Found	Peak Found	Peak Found	High	High	High	High	1.629e-05	1.79e-06	4.29	16.67	Used	Used	R.KSGVGNVFIK.N	[95-104]
	FALSE	High	[R].LFPLIQTMHSNLAGK.[I]		5.00547e-13	5.57461e-05	2	9	52	Q13310; H0Y5F5	Q13310 [575-589]; H0Y5F5 [481-495]		0	1669.91	100	1.95636e-17	24.26	0.6	199.4	36.69	39.04	Shared	Peak Found	Peak Found	Peak Found	High	High	High	High	1.629e-05	2.239e-14	4.59	44.75	Used	Used	R.LFPLIQTMHSNLAGK.I	[575-589]
	FALSE	High	[R].LFPLIQTMHSNLAGK.[I]	1xOxidation [M8]	2.69129e-09	5.57461e-05	2	9	16	Q13310; H0Y5F5	Q13310 [575-589]; H0Y5F5 [481-495]		0	1685.9	100	1.95636e-17	8.42	1	199		18.86	Shared	Peak Found	Not Found	Not Found	High	High	High	High	1.629e-05	2.044e-10	3.82	35.14	Used	Used	R.LFPLIQTMHSNLAGK.I	[575-589]
	FALSE	High	[K].IIFVGR.[A]		0.0846641	0.00581963	2	7	6	Q13310; H0Y5F5	Q13310 [260-265]; H0Y5F5 [162-167]		0	704.445	88.879	0.501751	35.98	2.7	197.3	30.89	17.83	Shared	Peak Found	High	Peak Found	Peak Found	High	High	High	0.001657	0.01949	2.01	25.69	Used	Used	K.IIFVGR.A	[260-265]
	FALSE	High	[R].IMWSQRDPSLR.[K]		0.00846183	0.000855292	4	21	5	A0A7I2V649; Q9H361; Q13310; P11940	A0A7I2V649 [84-94]; Q9H361 [84-94]; Q13310 [84-94]; P11940 [84-94]		1	1388.71	50.848	0.714318	25.37	3.9	196.1	23.52	15.51	Shared	Peak Found	High	Peak Found	High	High	High	High	0.0002626	0.001752	1.72	25.34	Not Used	Not Used	R.IMWSQRDPSLR.K	[84-94]
	FALSE	High	[R].IMWSQRDPSLRK.[S]		0.00443186	0.000406921	4	21	15	A0A7I2V649; Q9H361; Q13310; P11940	A0A7I2V649 [84-95]; Q9H361 [84-95]; Q13310 [84-95]; P11940 [84-95]		2	1516.81	62.945	0.744453	25.53	3.1	196.9	57.97	14.25	Shared	High	High	Peak Found	High	High	High	High	0.0001426	0.0009136	1.56	18.63	Not Used	Not Used	R.IMWSQRDPSLRK.S	[84-95]
	FALSE	High	[K].ITGMLLEIDNSELLHMLESPESLR.[S]	1xOxidation [M]	4.11887e-14	5.57461e-05	4	23	10	A0A7I2V649; Q13310; H0Y5F5; P11940	A0A7I2V649 [535-558]; Q13310 [590-613]; H0Y5F5 [496-519]; P11940 [581-604]		0	2756.38	100	1.95636e-17			200		11.69	Shared	Not Found	Not Found	Not Found	High	High	High	High	1.629e-05	3.049e-15	5.94	58.87	Not Used	Not Used	K.ITGMLLEIDNSELLHMLESPESLR.S	[590-613]
	FALSE	High	[K].ITGMLLEIDNSELLHMLESPESLR.[S]	2xOxidation [M4; M16]	1.18153e-14	5.57461e-05	4	23	4	A0A7I2V649; Q13310; H0Y5F5; P11940	A0A7I2V649 [535-558]; Q13310 [590-613]; H0Y5F5 [496-519]; P11940 [581-604]		0	2772.38	100	1.95636e-17			200		18.65	Shared	Not Found	Not Found	Not Found	High	High	High	High	1.629e-05	1.125e-15	6.39	57.54	Not Used	Not Used	K.ITGMLLEIDNSELLHMLESPESLR.S	[590-613]
	FALSE	High	[R].IVGSKPLYVALAQR.[K]		4.19446e-14	5.57461e-05	2	8	54	Q13310; H0Y5F5	Q13310 [357-370]; H0Y5F5 [259-272]		0	1514.91	89.276	0.497471	35.19	2.4	197.6	27.64	17.11	Shared	High	High	High	High	High	High	High	1.629e-05	3.102e-15	4.18	32.43	Used	Used	R.IVGSKPLYVALAQR.K	[357-370]
	FALSE	High	[-].MNAAASSYPMASLYVGDLHSDVTEAMLYEK.[F]	1xAcetyl [N-Term]	1.15434e-13	5.57461e-05	1	3	7	Q13310	Q13310 [1-30]	Q13310 1xAcetyl [N-Term]	0	3306.5	100	1.95636e-17			200		24.15		Not Found	Not Found	Not Found	High	High	High	High	1.629e-05	6.941e-15	5.83	60.46	Used	Used	-.MNAAASSYPMASLYVGDLHSDVTEAMLYEK.F	[1-30]
	FALSE	High	[-].MNAAASSYPMASLYVGDLHSDVTEAMLYEK.[F]	1xAcetyl [N-Term]; 1xOxidation [M]	2.68868e-10	5.57461e-05	1	3	4	Q13310	Q13310 [1-30]	Q13310 1xAcetyl [N-Term]	0	3322.5	100	1.95636e-17			200		26.24		Not Found	Not Found	Not Found	High	High	High	High	1.629e-05	1.692e-11	4.66	59.1	Used	Used	-.MNAAASSYPMASLYVGDLHSDVTEAMLYEK.F	[1-30]
	FALSE	High	[K].MNGMLLNDR.[K]		0.0111001	0.00103965	4	19	6	A0A7I2V649; Q13310; H0Y5F5; P11940	A0A7I2V649 [158-166]; Q13310 [158-166]; H0Y5F5 [60-68]; P11940 [158-166]		0	1063.5	100	1.95636e-17	14.1	1	199		14.77	Shared	Not Found	Not Found	Peak Found	High	High	High	High	0.0002985	0.002347	2.25	25.38	Not Used	Not Used	K.MNGMLLNDR.K	[158-166]
	FALSE	High	[K].MNGMLLNDR.[K]	1xOxidation [M]	0.00293604	0.000277861	4	19	2	A0A7I2V649; Q13310; H0Y5F5; P11940	A0A7I2V649 [158-166]; Q13310 [158-166]; H0Y5F5 [60-68]; P11940 [158-166]		0	1079.5	100	1.95636e-17			200		8.83	Shared	Not Found	Not Found	Not Found	Peak Found	High	Peak Found	High	8.559e-05	0.0006286	2.26	18	Not Used	Not Used	K.MNGMLLNDR.K	[158-166]
	FALSE	High	[K].MNGMLLNDRK.[V]		4.7213e-05	5.57461e-05	4	19	17	A0A7I2V649; Q13310; H0Y5F5; P11940	A0A7I2V649 [158-167]; Q13310 [158-167]; H0Y5F5 [60-69]; P11940 [158-167]		1	1191.6	100	1.95636e-17	6.78	1.6	198.4	2.86	14.08	Shared	High	High	Peak Found	High	High	High	High	1.629e-05	8.272e-06	3.03	16.42	Not Used	Not Used	K.MNGMLLNDRK.V	[158-167]
	FALSE	High	[K].MNGMLLNDRK.[V]	1xOxidation [M]	0.00105273	9.46111e-05	4	19	7	A0A7I2V649; Q13310; H0Y5F5; P11940	A0A7I2V649 [158-167]; Q13310 [158-167]; H0Y5F5 [60-69]; P11940 [158-167]		1	1207.59	46.72	0.632455	13.03	4.2	195.8		11.08	Shared	Peak Found	Not Found	Not Found	High	High	High	High	2.351e-05	0.0002627	2.47	10.97	Not Used	Not Used	K.MNGMLLNDRK.V	[158-167]
	FALSE	High	[K].NFGEEVDDESLKELFSQFGK.[T]		3.80674e-14	5.57461e-05	2	7	8	Q13310; H0Y5F5	Q13310 [197-216]; H0Y5F5 [99-118]		1	2318.08	100	1.95636e-17			200		22.59	Shared	Not Found	Not Found	Not Found	High	High	High	High	1.629e-05	2.871e-15	5.77	58.48	Used	Used	K.NFGEEVDDESLKELFSQFGK.T	[197-216]
	FALSE	High	[K].NLDDTIDDEK.[L]		0.000243712	9.46111e-05	3	8	4	P0CB38; Q13310; H0Y5F5	P0CB38 [299-308]; Q13310 [300-309]; H0Y5F5 [202-211]		0	1177.52	100	1.95636e-17	4.13	1.9	198.1		5.44	Shared	Peak Found	Not Found	Not Found	High	High	High	High	2.351e-05	5.976e-05	2.22	19.45	Used	Used	K.NLDDTIDDEK.L	[300-309]
	FALSE	High	[K].NLDDTIDDEKLR.[KN]		4.96407e-06	5.57461e-05	3	8	8	P0CB38; Q13310; H0Y5F5	P0CB38 [299-310]; Q13310 [300-311]; H0Y5F5 [202-213]		1	1446.71	14.667	0.0331904	27.14	13.5	186.5	37.37	11.59	Shared	High	Peak Found	Peak Found	High	High	High	High	1.629e-05	7.002e-07	3.4	25.58	Used	Used	K.NLDDTIDDEKLR.K	[300-311]
	FALSE	High	[K].NLDDTIDDEKLRK.[E]		3.3712e-08	5.57461e-05	2	7	23	Q13310; H0Y5F5	Q13310 [300-312]; H0Y5F5 [202-214]		2	1574.8	80.728	0.598895	22.43	2.5	197.5	27.33	13.81	Shared	Peak Found	Peak Found	High	High	High	High	High	1.629e-05	3.146e-09	3.69	18.49	Used	Used	K.NLDDTIDDEKLRK.E	[300-312]
	FALSE	High	[R].RSLGYAYVNFQQPADAER.[A]		2.01819e-12	5.57461e-05	3	17	11	A0A7I2V649; Q13310; P11940	A0A7I2V649 [50-67]; Q13310 [50-67]; P11940 [50-67]		1	2085.01	92.346	0.463187	27.96	2.1	197.9	27.58	12.41	Shared	Peak Found	High	Peak Found	High	High	High	High	1.629e-05	8.527e-14	6.21	33.85	Not Used	Not Used	R.RSLGYAYVNFQQPADAER.A	[50-67]
	FALSE	High	[K].SGVGNVFIK.[N]		0.00016727	9.46111e-05	1	8	15	Q13310	Q13310 [96-104]		0	920.52	91.99	0.466949	32.61	2.6	197.4	26.32	22.97		High	Peak Found	High	High	High	High	High	2.351e-05	3.724e-05	2.3	25.9	Used	Used	K.SGVGNVFIK.N	[96-104]
	FALSE	High	[K].SKGFGFVSYEK.[H]		9.82414e-05	5.57461e-05	2	7	8	Q13310; H0Y5F5	Q13310 [230-240]; H0Y5F5 [132-142]		1	1248.63	100	1.95636e-17			200		8.94	Shared	Not Found	Not Found	Not Found	High	High	High	High	1.629e-05	1.926e-05	2.88	24.75	Used	Used	K.SKGFGFVSYEK.H	[230-240]
	FALSE	High	[K].SKGFGFVSYEKHEDANK.[A]		4.39326e-10	5.57461e-05	2	7	8	Q13310; H0Y5F5	Q13310 [230-246]; H0Y5F5 [132-148]		2	1942.93	53.157	0.645195	3.01	3.7	196.3		6.51	Shared	Not Found	Not Found	Peak Found	High	High	High	High	1.629e-05	2.879e-11	4.66	17.33	Used	Used	K.SKGFGFVSYEKHEDANK.A	[230-246]
	FALSE	High	[R].SKVDEAVAVLQAHHAK.[K]		1.06377e-16	5.57461e-05	2	10	36	Q13310; H0Y5F5	Q13310 [614-629]; H0Y5F5 [520-535]		1	1702.92	100	1.95636e-17	20.68	1.4	198.6	36.45	11.1	Shared	High	High	High	High	High	High	High	1.629e-05	2.626e-17	5.84	22.63	Used	Used	R.SKVDEAVAVLQAHHAK.K	[614-629]
	FALSE	High	[R].SKVDEAVAVLQAHHAKK.[E]		1.62408e-11	5.57461e-05	2	10	24	Q13310; H0Y5F5	Q13310 [614-630]; H0Y5F5 [520-536]		2	1831.02	100	1.95636e-17			200		3.67	Shared	Not Found	Not Found	Not Found	High	High	High	High	1.629e-05	8.126e-13	4.19	18.88	Used	Used	R.SKVDEAVAVLQAHHAKK.E	[614-630]
	FALSE	High	[R].SLGYAYVNFQQPADAER.[A]		1.19102e-12	5.57461e-05	3	17	19	A0A7I2V649; Q13310; P11940	A0A7I2V649 [51-67]; Q13310 [51-67]; P11940 [51-67]		0	1928.91	84.799	0.549341	23.14	2.3	197.7	22.37	11.92	Shared	High	High	High	High	High	High	High	1.629e-05	4.834e-14	5.39	41.36	Not Used	Not Used	R.SLGYAYVNFQQPADAER.A	[51-67]
	FALSE	High	[R].SPHPAIQPLQAPQPAVHVQGQEPLTASMLAAAPPQEQK.[Q]		4.30991e-11	5.57461e-05	1	8	5	Q13310	Q13310 [531-568]		0	3963.05	100	1.95636e-17			200		14.12		Not Found	Not Found	Not Found	High	Peak Found	High	High	1.629e-05	2.345e-12	7.47	43.57	Used	Used	R.SPHPAIQPLQAPQPAVHVQGQEPLTASMLAAAPPQEQK.Q	[531-568]
	FALSE	High	[R].SPHPAIQPLQAPQPAVHVQGQEPLTASMLAAAPPQEQK.[Q]	1xOxidation [M28]	6.86032e-13	5.57461e-05	1	8	2	Q13310	Q13310 [531-568]		0	3979.05	100	1.95636e-17			200		12.04		Not Found	Not Found	Not Found	High	Peak Found	High	High	1.629e-05	2.879e-14	7.49	38.9	Used	Used	R.SPHPAIQPLQAPQPAVHVQGQEPLTASMLAAAPPQEQK.Q	[531-568]
	FALSE	High	[K].VDEAVAVLQAHHAK.[K]		8.50648e-10	5.57461e-05	2	10	12	Q13310; H0Y5F5	Q13310 [616-629]; H0Y5F5 [522-535]		0	1487.8	100	1.95636e-17	36.73	0.6	199.4	36.79	17.6	Shared	Peak Found	Not Found	Peak Found	High	High	High	High	1.629e-05	5.885e-11	3.95	17.24	Used	Used	K.VDEAVAVLQAHHAK.K	[616-629]
	FALSE	High	[K].VGAVAAATS.[-]		0.0242851	0.00234957	2	9	2	Q13310; H0Y5F5	Q13310 [636-644]; H0Y5F5 [542-550]		0	746.404	59.126	0.638893	26.99	3.5	196.5	21.99	22.63	Shared	Peak Found	Peak Found	Peak Found	High	Peak Found	High	High	0.0006771	0.005815	2.01	12.27	Used	Used	K.VGAVAAATS.-	[636-644]
	FALSE	High	[K].VMLEDGR.[S]		0.0713643	0.00516512	2	7	2	Q13310; H0Y5F5	Q13310 [325-331]; H0Y5F5 [227-233]		0	819.403	24.363	0.844146	40.55	7.5	192.5	14.25	31.49	Shared	Peak Found	Peak Found	Peak Found	High	High	Peak Found	High	0.001472	0.01684	1.93	13.04	Used	Used	K.VMLEDGR.S	[325-331]
	FALSE	High	[K].VMLEDGR.[S]	1xOxidation [M2]	0.0945209	0.00641009	2	7	4	Q13310; H0Y5F5	Q13310 [325-331]; H0Y5F5 [227-233]		0	835.398	8.693	0.938205	57.75	20.6	179.4	27.29	49.2	Shared	Peak Found	Peak Found	Peak Found	High	High	High	High	0.00183	0.02155	1.51	10.67	Used	Used	K.VMLEDGR.S	[325-331]
	FALSE	High	[R].WQQGGRPQGFQGMPSAIR.[Q]		1.44201e-05	5.57461e-05	2	7	5	Q13310; H0Y5F5	Q13310 [437-454]; H0Y5F5 [339-356]		0	2000.99	54.297	0.55013	8.9	3.6	196.4		24.33	Shared	Not Found	Peak Found	Not Found	High	High	High	High	1.629e-05	2.231e-06	2.98	30.98	Used	Used	R.WQQGGRPQGFQGMPSAIR.Q	[437-454]
	FALSE	High	[R].YQGVNLYIK.[N]		6.28251e-06	5.57461e-05	2	7	20	Q13310; H0Y5F5	Q13310 [291-299]; H0Y5F5 [193-201]		0	1097.6	81.751	0.586644	30.94	2.4	197.6	30.41	15.07	Shared	High	Peak Found	High	High	High	High	High	1.629e-05	9.029e-07	2.33	31.82	Used	Used	R.YQGVNLYIK.N	[291-299]
FALSE	High	Master Protein	I3L4N8	Actin, cytoplasmic 2 OS=Homo sapiens OX=9606 GN=ACTG1 PE=1 SV=9	0	613.765	82	30	972	1	351	39	5.47	2079.27	30				Pf00022		ENSG00000184009	ACTG1	I3L4N8		Common pathways underlying drug addiction; Ebola virus infection in host; Thermogenesis; Pleural mesothelioma; Network map of SARS-CoV-2 signaling pathway	5	0	100						8420447	Not Found	Not Found	Not Found	Not Found	Not Found	High	1	Met-loss+Acetyl [N-Term]
	Checked	Confidence	Annotated Sequence	Modifications	Qvality PEP	Qvality q-value	# Protein Groups	# Proteins	# PSMs	Master Protein Accessions	Positions in Master Proteins	Modifications in Master Proteins	# Missed Cleavages	Theo. MH+ [Da]	Abundance Ratio: (Flag_R) / (Flag_H)	Abundance Ratio Adj. P-Value: (Flag_R) / (Flag_H)	Abundance Ratio Variability [%]: (Flag_R) / (Flag_H)	Abundances (Grouped): Flag_H	Abundances (Grouped): Flag_R	Abundances (Grouped) CV [%]: Flag_H	Abundances (Grouped) CV [%]: Flag_R	Quan Info	Found in Sample: [S7] F7: Sample, 1, Flag_H	Found in Sample: [S8] F8: Sample, 2, Flag_H	Found in Sample: [S9] F9: Sample, 3, Flag_H	Found in Sample: [S10] F10: Sample, 1, Flag_R	Found in Sample: [S11] F11: Sample, 2, Flag_R	Found in Sample: [S12] F12: Sample, 3, Flag_R	Confidence (by Search Engine): Sequest HT	Percolator q-Value (by Search Engine): Sequest HT	Percolator PEP (by Search Engine): Sequest HT	XCorr (by Search Engine): Sequest HT	Top Apex RT [min]	Quan Usage	Quan Ratio Usage	Sequence in Protein	Positions in Proteins
	FALSE	High	[K].AGFAGDDAPR.[A]		3.45383e-06	5.57461e-05	4	32	50	P0CG39; P60709; I3L4N8; P68133	P0CG39 [682-691]; P60709 [19-28]; I3L4N8 [19-28]; P68133 [21-30]		0	976.448	0.817	1.99736e-14	62.57	127	73	42.8	40.94	Shared	High	High	High	High	High	High	High	1.629e-05	4.731e-07	2.7	12.94	Not Used	Not Used	K.AGFAGDDAPR.A	[19-28]
	FALSE	High	[R].AVFPSIVGRPR.[HQ]		8.07018e-08	5.57461e-05	3	29	121	P60709; I3L4N8; P68133	P60709 [29-39]; I3L4N8 [29-39]; P68133 [31-41]		0	1198.71	1.258	7.95585e-12	33.08	88.6	111.4	44.76	13.36	Shared	High	High	High	High	High	High	High	1.629e-05	8.083e-09	2.35	28.15	Not Used	Not Used	R.AVFPSIVGRPR.H	[29-39]
	FALSE	High	[R].DLTDYLMK.[I]		0.000121973	5.57461e-05	4	16	28	P60709; I3L4N8; P68133; Q562R1	P60709 [184-191]; I3L4N8 [160-167]; P68133 [186-193]; Q562R1 [185-192]		0	998.486	6.517	0.000202185	19.33	26.8	173.2	48.26	8.12	Shared	High	High	High	High	High	High	High	1.629e-05	2.509e-05	3.12	46.39	Not Used	Not Used	R.DLTDYLMK.I	[160-167]
	FALSE	High	[R].DLTDYLMK.[I]	1xOxidation [M7]	0.00458385	0.000406921	4	16	27	P60709; I3L4N8; P68133; Q562R1	P60709 [184-191]; I3L4N8 [160-167]; P68133 [186-193]; Q562R1 [185-192]		0	1014.48	1.508	0.00507662	27.05	82.4	117.6	42.86	12.36	Shared	High	High	High	High	High	High	High	0.0001426	0.0009448	0.86	37.9	Not Used	Not Used	R.DLTDYLMK.I	[160-167]
	FALSE	High	[K].DLYANTVLSGGTTMYPGIADR.[M]		6.45055e-14	5.57461e-05	2	7	13	P60709; I3L4N8	P60709 [292-312]; I3L4N8 [268-288]		0	2215.07	100	1.95636e-17	79.58	1	199	69.7	5.96	Shared	High	Not Found	Peak Found	High	High	High	High	1.629e-05	4.371e-15	6.11	55.19	Not Used	Not Used	K.DLYANTVLSGGTTMYPGIADR.M	[268-288]
	FALSE	High	[K].DLYANTVLSGGTTMYPGIADR.[M]	1xOxidation [M14]	4.15195e-12	5.57461e-05	2	7	19	P60709; I3L4N8	P60709 [292-312]; I3L4N8 [268-288]		0	2231.06	12.553	0.595911	23.62	14.8	185.2	68.28	8.21	Shared	High	Peak Found	High	High	High	High	High	1.629e-05	1.864e-13	5.17	49.77	Not Used	Not Used	K.DLYANTVLSGGTTMYPGIADR.M	[268-288]
	FALSE	High	[K].DSYVGDEAQSK.[R]		9.87452e-06	5.57461e-05	3	26	15	P60709; I3L4N8; P68133	P60709 [51-61]; I3L4N8 [51-61]; P68133 [53-63]		0	1198.52	1.742	0.174523	43.92	72.9	127.1	37.96	7.78	Shared	High	High	High	High	High	High	High	1.629e-05	1.475e-06	2.32	11.44	Not Used	Not Used	K.DSYVGDEAQSK.R	[51-61]
	FALSE	High	[K].DSYVGDEAQSKR.[G]		2.05254e-07	5.57461e-05	3	26	5	P60709; I3L4N8; P68133	P60709 [51-62]; I3L4N8 [51-62]; P68133 [53-64]		1	1354.62	0.01	1.95636e-17		200		38.01		Shared	High	High	High	Not Found	Not Found	Not Found	High	1.629e-05	2.224e-08	2.98	10.2	Not Used	Not Used	K.DSYVGDEAQSKR.G	[51-62]
	FALSE	High	[K].EITALAPSTMK.[I]		1.46214e-06	5.57461e-05	3	13	35	P60709; I3L4N8; P68133	P60709 [316-326]; I3L4N8 [292-302]; P68133 [318-328]		0	1161.62	2.934	1.60097e-07	27.71	50.8	149.2	40.42	2.58	Shared	High	High	High	High	High	High	High	1.629e-05	1.866e-07	2.52	27.12	Not Used	Not Used	K.EITALAPSTMK.I	[292-302]
	FALSE	High	[K].EITALAPSTMK.[I]	1xOxidation [M10]	1.61092e-06	5.57461e-05	3	13	56	P60709; I3L4N8; P68133	P60709 [316-326]; I3L4N8 [292-302]; P68133 [318-328]		0	1177.61	1.228	5.74352e-12	23.34	92.9	107.1	38.53	12.94	Shared	High	High	High	High	High	High	High	1.629e-05	2.066e-07	2.96	20.1	Not Used	Not Used	K.EITALAPSTMK.I	[292-302]
	FALSE	High	[R].EIVRDIKEK.[L]		0.00405406	0.000362802	4	18	4	P0CG39; P60709; I3L4N8; P68133	P0CG39 [870-878]; P60709 [207-215]; I3L4N8 [183-191]; P68133 [209-217]		2	1129.66	0.01	1.95636e-17		200		61.47		Shared	High	High	Peak Found	Not Found	Not Found	Not Found	High	0.0001334	0.0008437	1.92	10.07	Not Used	Not Used	R.EIVRDIKEK.L	[183-191]
	FALSE	High	[R].FRCPEALFQPSFLGMESCGIHETTFNSIMK.[C]	1xOxidation [M29]	0.00272607	0.000277861	2	7	1	P60709; I3L4N8	P60709 [255-284]; I3L4N8 [231-260]		1	3436.58								Not Reliable	Not Found	Not Found	Not Found	Not Found	Not Found	High	High	8.559e-05	0.0005929	1.67		Not Used	Not Used	R.FRCPEALFQPSFLGMESCGIHETTFNSIMK.C	[231-260]
	FALSE	High	[R].GYSFTTTAER.[E]		0.000175101	9.46111e-05	2	9	48	P60709; I3L4N8	P60709 [197-206]; I3L4N8 [173-182]		0	1132.53	1.627	2.08596e-10	29.48	76.1	123.9	45.76	6.21	Shared	High	High	High	High	High	High	High	2.351e-05	3.954e-05	2.87	20.65	Not Used	Not Used	R.GYSFTTTAER.E	[173-182]
	FALSE	High	[R].GYSFTTTAEREIVR.[D]		5.09482e-07	5.57461e-05	2	9	16	P60709; I3L4N8	P60709 [197-210]; I3L4N8 [173-186]		1	1629.82	1.113	1.21372e-11	46.07	94.7	105.3	45.74	7.94	Shared	High	High	High	High	High	Peak Found	High	1.629e-05	5.937e-08	2.99	31.7	Not Used	Not Used	R.GYSFTTTAEREIVR.D	[173-186]
	FALSE	High	[R].HQGVMVGMGQK.[D]		1.66716e-09	5.57461e-05	4	25	20	P60709; I3L4N8; P68133; Q562R1	P60709 [40-50]; I3L4N8 [40-50]; P68133 [42-52]; Q562R1 [41-51]		0	1171.57	2.669	2.3743e-06	49.06	65.1	134.9	39.19	30.39	Shared	High	High	High	High	High	High	High	1.629e-05	1.22e-10	3.68	11.37	Not Used	Not Used	R.HQGVMVGMGQK.D	[40-50]
	FALSE	High	[R].HQGVMVGMGQK.[D]	1xOxidation [M]	2.05072e-08	5.57461e-05	4	25	24	P60709; I3L4N8; P68133; Q562R1	P60709 [40-50]; I3L4N8 [40-50]; P68133 [42-52]; Q562R1 [41-51]		0	1187.57	0.609	3.34966e-11	53.89	124.3	75.7	52.93	36.47	Shared	High	High	High	High	High	High	High	1.629e-05	1.841e-09	4	10.16	Not Used	Not Used	R.HQGVMVGMGQK.D	[40-50]
	FALSE	High	[R].HQGVMVGMGQK.[D]	2xOxidation [M5; M8]	0.104153	0.00710251	4	25	1	P60709; I3L4N8; P68133; Q562R1	P60709 [40-50]; I3L4N8 [40-50]; P68133 [42-52]; Q562R1 [41-51]		0	1203.56	4.908	0.79916	11.67	33.9	166.1		54.49	Shared	Not Found	Peak Found	Not Found	High	Peak Found	Peak Found	High	0.001988	0.02353	1.02	8.67	Not Used	Not Used	R.HQGVMVGMGQK.D	[40-50]
	FALSE	High	[R].HQGVMVGMGQKDSYVGDEAQSK.[R]		6.07702e-13	5.57461e-05	3	24	10	P60709; I3L4N8; P68133	P60709 [40-61]; I3L4N8 [40-61]; P68133 [42-63]		1	2351.08	0.93	0.0472621	39.77	103.6	96.4	60	18.37	Shared	High	High	High	Peak Found	High	High	High	1.629e-05	2.617e-14	3.86	21.09	Not Used	Not Used	R.HQGVMVGMGQKDSYVGDEAQSK.R	[40-61]
	FALSE	High	[R].HQGVMVGMGQKDSYVGDEAQSK.[R]	1xOxidation [M]	1.13574e-11	5.57461e-05	3	24	15	P60709; I3L4N8; P68133	P60709 [40-61]; I3L4N8 [40-61]; P68133 [42-63]		1	2367.07	0.383	0.00815171	50.02	144.6	55.4	51.38	24.16	Shared	High	High	High	High	Peak Found	Peak Found	High	1.629e-05	5.516e-13	5.1	15.54	Not Used	Not Used	R.HQGVMVGMGQKDSYVGDEAQSK.R	[40-61]
	FALSE	High	[R].HQGVMVGMGQKDSYVGDEAQSK.[R]	2xOxidation [M5; M8]	6.55365e-06	5.57461e-05	3	24	3	P60709; I3L4N8; P68133	P60709 [40-61]; I3L4N8 [40-61]; P68133 [42-63]		1	2383.07	0.374	0.0198352	42.61	151.1	48.9	43.23	28.18	Shared	High	Peak Found	Peak Found	Peak Found	High	High	High	1.629e-05	9.455e-07	2.51	12.41	Not Used	Not Used	R.HQGVMVGMGQKDSYVGDEAQSK.R	[40-61]
	FALSE	High	[R].HQGVMVGMGQKDSYVGDEAQSKR.[G]		1.07675e-16	5.57461e-05	3	24	7	P60709; I3L4N8; P68133	P60709 [40-62]; I3L4N8 [40-62]; P68133 [42-64]		2	2507.18	0.578	0.028988	47.42	118.8	81.2	66.52	51.95	Shared	High	High	High	Peak Found	Peak Found	High	High	1.629e-05	2.653e-17	8.7	18.51	Not Used	Not Used	R.HQGVMVGMGQKDSYVGDEAQSKR.G	[40-62]
	FALSE	High	[R].HQGVMVGMGQKDSYVGDEAQSKR.[G]	1xOxidation [M]	1.80432e-15	5.57461e-05	3	24	14	P60709; I3L4N8; P68133	P60709 [40-62]; I3L4N8 [40-62]; P68133 [42-64]		2	2523.17	0.368	0.00284705	46.26	146.2	53.8	52.93	18.78	Shared	High	High	High	Peak Found	Peak Found	High	High	1.629e-05	2.515e-16	6.53	13.22	Not Used	Not Used	R.HQGVMVGMGQKDSYVGDEAQSKR.G	[40-62]
	FALSE	High	[R].HQGVMVGMGQKDSYVGDEAQSKR.[G]	2xOxidation [M5; M8]	1.24537e-16	5.57461e-05	3	24	13	P60709; I3L4N8; P68133	P60709 [40-62]; I3L4N8 [40-62]; P68133 [42-64]		2	2539.17	0.185	0.00125358	10.78	168.8	31.2	38.45		Shared	High	High	High	Not Found	Peak Found	Not Found	High	1.629e-05	2.984e-17	5.95	10.4	Not Used	Not Used	R.HQGVMVGMGQKDSYVGDEAQSKR.G	[40-62]
	FALSE	High	[R].KDLYANTVLSGGTTMYPGIADR.[M]		3.47923e-13	5.57461e-05	2	7	10	P60709; I3L4N8	P60709 [291-312]; I3L4N8 [267-288]		1	2343.16	11.124	0.664081	27.94	17.6	182.4	50.19	11.58	Shared	Peak Found	High	High	High	High	High	High	1.629e-05	1.674e-14	3.8	43.34	Not Used	Not Used	R.KDLYANTVLSGGTTMYPGIADR.M	[267-288]
	FALSE	High	[R].KDLYANTVLSGGTTMYPGIADR.[M]	1xOxidation [M15]	1.60761e-09	5.57461e-05	2	7	8	P60709; I3L4N8	P60709 [291-312]; I3L4N8 [267-288]		1	2359.16	2.612	0.292674	33.87	55.4	144.6	40.49	9.58	Shared	High	High	Peak Found	High	High	High	High	1.629e-05	1.169e-10	3.92	38.9	Not Used	Not Used	R.KDLYANTVLSGGTTMYPGIADR.M	[267-288]
	FALSE	High	[K].LCYVALDFEQEMATAASSSSLEK.[S]	1xCarbamidomethyl [C2]; 1xOxidation [M12]	0.00486708	0.000448906	2	9	1	P60709; I3L4N8	P60709 [216-238]; I3L4N8 [192-214]		0	2566.17	0.01	1.95636e-17		200				Shared	High	Not Found	Not Found	Not Found	Not Found	Not Found	High	0.0001509	0.001001	1.97	2.89	Not Used	Not Used	K.LCYVALDFEQEMATAASSSSLEK.S	[192-214]
	FALSE	High	[R].LDLAGRDLTDYLMK.[I]		5.66709e-10	5.57461e-05	4	16	32	P60709; I3L4N8; P68133; Q562R1	P60709 [178-191]; I3L4N8 [154-167]; P68133 [180-193]; Q562R1 [179-192]		1	1623.84	7.897	0.000822998	73.42	22.5	177.5	77.19	8.3	Shared	High	High	High	High	High	High	High	1.629e-05	3.808e-11	3.67	49.86	Not Used	Not Used	R.LDLAGRDLTDYLMK.I	[154-167]
	FALSE	High	[R].LDLAGRDLTDYLMK.[I]	1xOxidation [M13]	3.73357e-09	5.57461e-05	4	16	18	P60709; I3L4N8; P68133; Q562R1	P60709 [178-191]; I3L4N8 [154-167]; P68133 [180-193]; Q562R1 [179-192]		1	1639.84	1.549	0.012671	40.02	78.5	121.5	37.98	16.64	Shared	High	High	High	High	High	High	High	1.629e-05	2.922e-10	3.17	44.69	Not Used	Not Used	R.LDLAGRDLTDYLMK.I	[154-167]
	FALSE	High	[K].IKIIAPPER.[K]		0.00155544	0.000139604	4	12	16	P60709; I3L4N8; P68133; Q562R1	P60709 [327-335]; I3L4N8 [303-311]; P68133 [329-337]; Q562R1 [328-336]		1	1036.65	1.12	0.00441533	41.39	94.4	105.6	40.15	13.73	Shared	High	High	High	High	High	High	High	3.326e-05	0.0003658	1.85	19.07	Not Used	Not Used	K.IKIIAPPER.K	[303-311]
	FALSE	High	[K].IKIIAPPERK.[Y]		8.73186e-08	5.57461e-05	4	12	37	P60709; I3L4N8; P68133; Q562R1	P60709 [327-336]; I3L4N8 [303-312]; P68133 [329-338]; Q562R1 [328-337]		2	1164.75	1.714	0.0234408	48.23	73.7	126.3	43.24	12.35	Shared	High	High	High	High	High	High	High	1.629e-05	8.844e-09	2.91	12.45	Not Used	Not Used	K.IKIIAPPERK.Y	[303-312]
	FALSE	High	[K].IIAPPER.[K]		0.0623459	0.0046992	4	12	37	P60709; I3L4N8; P68133; Q562R1	P60709 [329-335]; I3L4N8 [305-311]; P68133 [331-337]; Q562R1 [330-336]		0	795.472	1.952	1.83376e-09	13.04	67.8	132.2	44.08	3.78	Shared	High	High	High	High	High	High	High	0.001331	0.01494	2.04	13.78	Not Used	Not Used	K.IIAPPER.K	[305-311]
	FALSE	High	[K].IIAPPERK.[Y]		0.0886809	0.0060821	4	12	2	P60709; I3L4N8; P68133; Q562R1	P60709 [329-336]; I3L4N8 [305-312]; P68133 [331-338]; Q562R1 [330-337]		1	923.567	0.01	1.95636e-17		200		17.38		Shared	High	Peak Found	Peak Found	Not Found	Not Found	Not Found	High	0.001752	0.02036	1.79	10.12	Not Used	Not Used	K.IIAPPERK.Y	[305-312]
	FALSE	High	[K].IWHHTFYNELR.[V]		2.71543e-05	5.57461e-05	4	25	19	P0CG39; P60709; I3L4N8; P68133	P0CG39 [748-758]; P60709 [85-95]; I3L4N8 [85-95]; P68133 [87-97]		0	1515.75	4.708	0.184277	36.77	31.6	168.4	49.72	51.83	Shared	High	High	High	High	High	High	High	1.629e-05	4.485e-06	3.26	28.3	Not Used	Not Used	K.IWHHTFYNELR.V	[85-95]
	FALSE	High	[-].MEEEIAALVIDNGSGMCK.[A]	1xCarbamidomethyl [C17]; 1xMet-loss+Acetyl [N-Term]	1.69612e-10	5.57461e-05	1	8	1	I3L4N8	I3L4N8 [1-18]	I3L4N8 1xMet-loss+Acetyl [N-Term]	0	1877.86	100	1.95636e-17			200				Not Found	Not Found	Not Found	Not Found	Not Found	High	High	1.629e-05	1.028e-11	4.23	60.64	Used	Used	-.MEEEIAALVIDNGSGMCK.A	[1-18]
	FALSE	High	[R].MQKEITALAPSTMK.[I]		1.58016e-08	5.57461e-05	3	13	7	P60709; I3L4N8; P68133	P60709 [313-326]; I3L4N8 [289-302]; P68133 [315-328]		1	1548.81	1.121	0.0333304	55.44	88.6	111.4	58.97	17.57	Shared	High	High	High	High	Peak Found	Peak Found	High	1.629e-05	1.39e-09	3.71	24.85	Not Used	Not Used	R.MQKEITALAPSTMK.I	[289-302]
	FALSE	High	[R].MQKEITALAPSTMK.[I]	1xOxidation [M]	3.75901e-06	5.57461e-05	3	13	6	P60709; I3L4N8; P68133	P60709 [313-326]; I3L4N8 [289-302]; P68133 [315-328]		1	1564.81	0.319	0.00892974	59.56	151.6	48.4	46.49	22.07	Shared	High	High	High	Peak Found	Peak Found	Peak Found	High	1.629e-05	5.185e-07	2.21	19.55	Not Used	Not Used	R.MQKEITALAPSTMK.I	[289-302]
	FALSE	High	[R].MQKEITALAPSTMK.[I]	2xOxidation [M1; M13]	0.000517388	9.46111e-05	3	13	9	P60709; I3L4N8; P68133	P60709 [313-326]; I3L4N8 [289-302]; P68133 [315-328]		1	1580.8	0.412	0.030734	61.54	141.7	58.3	44.46		Shared	High	Peak Found	High	Not Found	Not Found	Peak Found	High	2.351e-05	0.0001381	2.01	15.78	Not Used	Not Used	R.MQKEITALAPSTMK.I	[289-302]
	FALSE	High	[K].QEYDESGPSIVHR.[K]		7.81434e-10	5.57461e-05	3	11	28	P0CG39; P60709; I3L4N8	P0CG39 [1023-1035]; P60709 [360-372]; I3L4N8 [336-348]		0	1516.7	2.008	2.55203e-09	21.99	66.5	133.5	57	3.1	Shared	High	High	High	High	High	High	High	1.629e-05	5.381e-11	4.67	17.58	Not Used	Not Used	K.QEYDESGPSIVHR.K	[336-348]
	FALSE	High	[K].QEYDESGPSIVHRK.[C]		2.28495e-09	5.57461e-05	3	11	18	P0CG39; P60709; I3L4N8	P0CG39 [1023-1036]; P60709 [360-373]; I3L4N8 [336-349]		1	1644.8	2.249	0.123052	29.07	61.6	138.4	34.8	5.38	Shared	High	Peak Found	High	High	High	High	High	1.629e-05	1.711e-10	2.92	11.38	Not Used	Not Used	K.QEYDESGPSIVHRK.C	[336-349]
	FALSE	High	[K].RGILTLK.[Y]		0.00262602	0.000277861	4	31	10	P0CG39; P60709; I3L4N8; P68133	P0CG39 [725-731]; P60709 [62-68]; I3L4N8 [62-68]; P68133 [64-70]		1	800.535	1.947	1.78563e-09	23.15	67.9	132.1	42.54	9.26	Shared	High	High	High	Peak Found	Peak Found	High	High	8.559e-05	0.000572	2.29	17.08	Not Used	Not Used	K.RGILTLK.Y	[62-68]
	FALSE	High	[KR].SYELPDGQVITIGNER.[F]		3.76087e-14	5.57461e-05	4	18	44	P60709; I3L4N8; P68133; Q562R1	P60709 [239-254]; I3L4N8 [215-230]; P68133 [241-256]; Q562R1 [240-255]		0	1790.89	2.908	1.46243e-07	20.71	51.2	148.8	50.24	6.37	Shared	High	High	High	High	High	High	High	1.629e-05	2.842e-15	3.39	46.86	Not Used	Not Used	K.SYELPDGQVITIGNER.F	[215-230]
	FALSE	High	[R].TTGIVMDSGDGVTHTVPIYEGYALPHAILR.[L]		1.27997e-19	5.57461e-05	2	9	26	P60709; I3L4N8	P60709 [148-177]; I3L4N8 [124-153]		0	3183.61	90.893	0.47898	149.75	2.2	197.8	103.49	6.14	Shared	High	Not Found	High	High	High	High	High	1.629e-05	1.232e-19	7.5	51.35	Not Used	Not Used	R.TTGIVMDSGDGVTHTVPIYEGYALPHAILR.L	[124-153]
	FALSE	High	[R].TTGIVMDSGDGVTHTVPIYEGYALPHAILR.[L]	1xOxidation [M6]	8.56866e-15	5.57461e-05	2	9	23	P60709; I3L4N8	P60709 [148-177]; I3L4N8 [124-153]		0	3199.61	13.941	0.0257275	90.98	13.4	186.6	99.45	6.32	Shared	High	Peak Found	High	High	High	High	High	1.629e-05	8.747e-16	6.44	48.26	Not Used	Not Used	R.TTGIVMDSGDGVTHTVPIYEGYALPHAILR.L	[124-153]
	FALSE	High	[R].VAPEEHPVLLTEAPLNPK.[A]		2.9219e-18	5.57461e-05	2	14	75	P60709; I3L4N8	P60709 [96-113]; I3L4N8 [96-113]		0	1954.06	1.855	1.00928e-09	31.44	70.1	129.9	43.64	8.16	Shared	High	High	High	High	High	High	High	1.629e-05	1.494e-18	5.12	34.9	Not Used	Not Used	R.VAPEEHPVLLTEAPLNPK.A	[96-113]
FALSE	High	Master Protein	P60709	Actin, cytoplasmic 1 OS=Homo sapiens OX=9606 GN=ACTB PE=1 SV=1	0	604.857	77	30	973	1	375	41.7	5.48	2078.77	30	cell organization and biogenesis;developmental processes;other biological processes	plasma membrane;other membranes;cytosol;cytoskeleton;nucleus;other cell component	cytoskeletal activity;other molecular function	Pf00022	60	ENSG00000075624	ACTB	hsa:60; P02570; P60709; P70514; P99021; Q11211; Q64316; Q75MN2; Q96B34; Q96HG5	UCH proteinases; Regulation of actin dynamics for phagocytic cup formation; FCGR3A-mediated phagocytosis; Recycling pathway of L1; Sensory processing of sound by inner hair cells of the cochlea; Sensory processing of sound by outer hair cells of the cochlea; RHO GTPases Activate WASPs and WAVEs; Translocation of SLC2A4 (GLUT4) to the plasma membrane; RHO GTPases activate IQGAPs; RHO GTPases Activ…	Arrhythmogenic right ventricular cardiomyopathy; Pathogenic Escherichia coli infection; Common pathways underlying drug addiction; Myometrial relaxation and contraction pathways; Focal adhesion; Fas ligand pathway and stress induction of heat shock proteins; Ebola virus infection in host; Acute viral myocarditis; Thermogenesis; Mechanoregulation and pathology of YAP/TAZ via Hippo and non-Hippo me…	47	42	1.886	1.46366e+09	5.4595e+08	1.15082e+09	2.26278e+09	2.28867e+09	2.62974e+09	High	Not Found	High	Not Found	Not Found	Not Found	1	Met-loss+Acetyl [N-Term]
	Checked	Confidence	Annotated Sequence	Modifications	Qvality PEP	Qvality q-value	# Protein Groups	# Proteins	# PSMs	Master Protein Accessions	Positions in Master Proteins	Modifications in Master Proteins	# Missed Cleavages	Theo. MH+ [Da]	Abundance Ratio: (Flag_R) / (Flag_H)	Abundance Ratio Adj. P-Value: (Flag_R) / (Flag_H)	Abundance Ratio Variability [%]: (Flag_R) / (Flag_H)	Abundances (Grouped): Flag_H	Abundances (Grouped): Flag_R	Abundances (Grouped) CV [%]: Flag_H	Abundances (Grouped) CV [%]: Flag_R	Quan Info	Found in Sample: [S7] F7: Sample, 1, Flag_H	Found in Sample: [S8] F8: Sample, 2, Flag_H	Found in Sample: [S9] F9: Sample, 3, Flag_H	Found in Sample: [S10] F10: Sample, 1, Flag_R	Found in Sample: [S11] F11: Sample, 2, Flag_R	Found in Sample: [S12] F12: Sample, 3, Flag_R	Confidence (by Search Engine): Sequest HT	Percolator q-Value (by Search Engine): Sequest HT	Percolator PEP (by Search Engine): Sequest HT	XCorr (by Search Engine): Sequest HT	Top Apex RT [min]	Quan Usage	Quan Ratio Usage	Sequence in Protein	Positions in Proteins
	FALSE	High	[K].AGFAGDDAPR.[A]		3.45383e-06	5.57461e-05	4	32	50	P0CG39; P60709; I3L4N8; P68133	P0CG39 [682-691]; P60709 [19-28]; I3L4N8 [19-28]; P68133 [21-30]		0	976.448	0.817	1.99736e-14	62.57	127	73	42.8	40.94	Shared	High	High	High	High	High	High	High	1.629e-05	4.731e-07	2.7	12.94	Used	Used	K.AGFAGDDAPR.A	[19-28]
	FALSE	High	[R].AVFPSIVGRPR.[HQ]		8.07018e-08	5.57461e-05	3	29	121	P60709; I3L4N8; P68133	P60709 [29-39]; I3L4N8 [29-39]; P68133 [31-41]		0	1198.71	1.258	7.95585e-12	33.08	88.6	111.4	44.76	13.36	Shared	High	High	High	High	High	High	High	1.629e-05	8.083e-09	2.35	28.15	Used	Used	R.AVFPSIVGRPR.H	[29-39]
	FALSE	High	[R].DLTDYLMK.[I]		0.000121973	5.57461e-05	4	16	28	P60709; I3L4N8; P68133; Q562R1	P60709 [184-191]; I3L4N8 [160-167]; P68133 [186-193]; Q562R1 [185-192]		0	998.486	6.517	0.000202185	19.33	26.8	173.2	48.26	8.12	Shared	High	High	High	High	High	High	High	1.629e-05	2.509e-05	3.12	46.39	Used	Used	R.DLTDYLMK.I	[184-191]
	FALSE	High	[R].DLTDYLMK.[I]	1xOxidation [M7]	0.00458385	0.000406921	4	16	27	P60709; I3L4N8; P68133; Q562R1	P60709 [184-191]; I3L4N8 [160-167]; P68133 [186-193]; Q562R1 [185-192]		0	1014.48	1.508	0.00507662	27.05	82.4	117.6	42.86	12.36	Shared	High	High	High	High	High	High	High	0.0001426	0.0009448	0.86	37.9	Used	Used	R.DLTDYLMK.I	[184-191]
	FALSE	High	[K].DLYANTVLSGGTTMYPGIADR.[M]		6.45055e-14	5.57461e-05	2	7	13	P60709; I3L4N8	P60709 [292-312]; I3L4N8 [268-288]		0	2215.07	100	1.95636e-17	79.58	1	199	69.7	5.96	Shared	High	Not Found	Peak Found	High	High	High	High	1.629e-05	4.371e-15	6.11	55.19	Used	Used	K.DLYANTVLSGGTTMYPGIADR.M	[292-312]
	FALSE	High	[K].DLYANTVLSGGTTMYPGIADR.[M]	1xOxidation [M14]	4.15195e-12	5.57461e-05	2	7	19	P60709; I3L4N8	P60709 [292-312]; I3L4N8 [268-288]		0	2231.06	12.553	0.595911	23.62	14.8	185.2	68.28	8.21	Shared	High	Peak Found	High	High	High	High	High	1.629e-05	1.864e-13	5.17	49.77	Used	Used	K.DLYANTVLSGGTTMYPGIADR.M	[292-312]
	FALSE	High	[K].DSYVGDEAQSK.[R]		9.87452e-06	5.57461e-05	3	26	15	P60709; I3L4N8; P68133	P60709 [51-61]; I3L4N8 [51-61]; P68133 [53-63]		0	1198.52	1.742	0.174523	43.92	72.9	127.1	37.96	7.78	Shared	High	High	High	High	High	High	High	1.629e-05	1.475e-06	2.32	11.44	Used	Used	K.DSYVGDEAQSK.R	[51-61]
	FALSE	High	[K].DSYVGDEAQSKR.[G]		2.05254e-07	5.57461e-05	3	26	5	P60709; I3L4N8; P68133	P60709 [51-62]; I3L4N8 [51-62]; P68133 [53-64]		1	1354.62	0.01	1.95636e-17		200		38.01		Shared	High	High	High	Not Found	Not Found	Not Found	High	1.629e-05	2.224e-08	2.98	10.2	Used	Used	K.DSYVGDEAQSKR.G	[51-62]
	FALSE	High	[K].EITALAPSTMK.[I]		1.46214e-06	5.57461e-05	3	13	35	P60709; I3L4N8; P68133	P60709 [316-326]; I3L4N8 [292-302]; P68133 [318-328]		0	1161.62	2.934	1.60097e-07	27.71	50.8	149.2	40.42	2.58	Shared	High	High	High	High	High	High	High	1.629e-05	1.866e-07	2.52	27.12	Used	Used	K.EITALAPSTMK.I	[316-326]
	FALSE	High	[K].EITALAPSTMK.[I]	1xOxidation [M10]	1.61092e-06	5.57461e-05	3	13	56	P60709; I3L4N8; P68133	P60709 [316-326]; I3L4N8 [292-302]; P68133 [318-328]		0	1177.61	1.228	5.74352e-12	23.34	92.9	107.1	38.53	12.94	Shared	High	High	High	High	High	High	High	1.629e-05	2.066e-07	2.96	20.1	Used	Used	K.EITALAPSTMK.I	[316-326]
	FALSE	High	[R].EIVRDIKEK.[L]		0.00405406	0.000362802	4	18	4	P0CG39; P60709; I3L4N8; P68133	P0CG39 [870-878]; P60709 [207-215]; I3L4N8 [183-191]; P68133 [209-217]		2	1129.66	0.01	1.95636e-17		200		61.47		Shared	High	High	Peak Found	Not Found	Not Found	Not Found	High	0.0001334	0.0008437	1.92	10.07	Used	Used	R.EIVRDIKEK.L	[207-215]
	FALSE	High	[R].FRCPEALFQPSFLGMESCGIHETTFNSIMK.[C]	1xOxidation [M29]	0.00272607	0.000277861	2	7	1	P60709; I3L4N8	P60709 [255-284]; I3L4N8 [231-260]		1	3436.58								Not Reliable	Not Found	Not Found	Not Found	Not Found	Not Found	High	High	8.559e-05	0.0005929	1.67		Not Used	Not Used	R.FRCPEALFQPSFLGMESCGIHETTFNSIMK.C	[255-284]
	FALSE	High	[R].GYSFTTTAER.[E]		0.000175101	9.46111e-05	2	9	48	P60709; I3L4N8	P60709 [197-206]; I3L4N8 [173-182]		0	1132.53	1.627	2.08596e-10	29.48	76.1	123.9	45.76	6.21	Shared	High	High	High	High	High	High	High	2.351e-05	3.954e-05	2.87	20.65	Used	Used	R.GYSFTTTAER.E	[197-206]
	FALSE	High	[R].GYSFTTTAEREIVR.[D]		5.09482e-07	5.57461e-05	2	9	16	P60709; I3L4N8	P60709 [197-210]; I3L4N8 [173-186]		1	1629.82	1.113	1.21372e-11	46.07	94.7	105.3	45.74	7.94	Shared	High	High	High	High	High	Peak Found	High	1.629e-05	5.937e-08	2.99	31.7	Used	Used	R.GYSFTTTAEREIVR.D	[197-210]
	FALSE	High	[R].HQGVMVGMGQK.[D]		1.66716e-09	5.57461e-05	4	25	20	P60709; I3L4N8; P68133; Q562R1	P60709 [40-50]; I3L4N8 [40-50]; P68133 [42-52]; Q562R1 [41-51]		0	1171.57	2.669	2.3743e-06	49.06	65.1	134.9	39.19	30.39	Shared	High	High	High	High	High	High	High	1.629e-05	1.22e-10	3.68	11.37	Used	Used	R.HQGVMVGMGQK.D	[40-50]
	FALSE	High	[R].HQGVMVGMGQK.[D]	1xOxidation [M]	2.05072e-08	5.57461e-05	4	25	24	P60709; I3L4N8; P68133; Q562R1	P60709 [40-50]; I3L4N8 [40-50]; P68133 [42-52]; Q562R1 [41-51]		0	1187.57	0.609	3.34966e-11	53.89	124.3	75.7	52.93	36.47	Shared	High	High	High	High	High	High	High	1.629e-05	1.841e-09	4	10.16	Used	Used	R.HQGVMVGMGQK.D	[40-50]
	FALSE	High	[R].HQGVMVGMGQK.[D]	2xOxidation [M5; M8]	0.104153	0.00710251	4	25	1	P60709; I3L4N8; P68133; Q562R1	P60709 [40-50]; I3L4N8 [40-50]; P68133 [42-52]; Q562R1 [41-51]		0	1203.56	4.908	0.79916	11.67	33.9	166.1		54.49	Shared	Not Found	Peak Found	Not Found	High	Peak Found	Peak Found	High	0.001988	0.02353	1.02	8.67	Used	Used	R.HQGVMVGMGQK.D	[40-50]
	FALSE	High	[R].HQGVMVGMGQKDSYVGDEAQSK.[R]		6.07702e-13	5.57461e-05	3	24	10	P60709; I3L4N8; P68133	P60709 [40-61]; I3L4N8 [40-61]; P68133 [42-63]		1	2351.08	0.93	0.0472621	39.77	103.6	96.4	60	18.37	Shared	High	High	High	Peak Found	High	High	High	1.629e-05	2.617e-14	3.86	21.09	Used	Used	R.HQGVMVGMGQKDSYVGDEAQSK.R	[40-61]
	FALSE	High	[R].HQGVMVGMGQKDSYVGDEAQSK.[R]	1xOxidation [M]	1.13574e-11	5.57461e-05	3	24	15	P60709; I3L4N8; P68133	P60709 [40-61]; I3L4N8 [40-61]; P68133 [42-63]		1	2367.07	0.383	0.00815171	50.02	144.6	55.4	51.38	24.16	Shared	High	High	High	High	Peak Found	Peak Found	High	1.629e-05	5.516e-13	5.1	15.54	Used	Used	R.HQGVMVGMGQKDSYVGDEAQSK.R	[40-61]
	FALSE	High	[R].HQGVMVGMGQKDSYVGDEAQSK.[R]	2xOxidation [M5; M8]	6.55365e-06	5.57461e-05	3	24	3	P60709; I3L4N8; P68133	P60709 [40-61]; I3L4N8 [40-61]; P68133 [42-63]		1	2383.07	0.374	0.0198352	42.61	151.1	48.9	43.23	28.18	Shared	High	Peak Found	Peak Found	Peak Found	High	High	High	1.629e-05	9.455e-07	2.51	12.41	Used	Used	R.HQGVMVGMGQKDSYVGDEAQSK.R	[40-61]
	FALSE	High	[R].HQGVMVGMGQKDSYVGDEAQSKR.[G]		1.07675e-16	5.57461e-05	3	24	7	P60709; I3L4N8; P68133	P60709 [40-62]; I3L4N8 [40-62]; P68133 [42-64]		2	2507.18	0.578	0.028988	47.42	118.8	81.2	66.52	51.95	Shared	High	High	High	Peak Found	Peak Found	High	High	1.629e-05	2.653e-17	8.7	18.51	Used	Used	R.HQGVMVGMGQKDSYVGDEAQSKR.G	[40-62]
	FALSE	High	[R].HQGVMVGMGQKDSYVGDEAQSKR.[G]	1xOxidation [M]	1.80432e-15	5.57461e-05	3	24	14	P60709; I3L4N8; P68133	P60709 [40-62]; I3L4N8 [40-62]; P68133 [42-64]		2	2523.17	0.368	0.00284705	46.26	146.2	53.8	52.93	18.78	Shared	High	High	High	Peak Found	Peak Found	High	High	1.629e-05	2.515e-16	6.53	13.22	Used	Used	R.HQGVMVGMGQKDSYVGDEAQSKR.G	[40-62]
	FALSE	High	[R].HQGVMVGMGQKDSYVGDEAQSKR.[G]	2xOxidation [M5; M8]	1.24537e-16	5.57461e-05	3	24	13	P60709; I3L4N8; P68133	P60709 [40-62]; I3L4N8 [40-62]; P68133 [42-64]		2	2539.17	0.185	0.00125358	10.78	168.8	31.2	38.45		Shared	High	High	High	Not Found	Peak Found	Not Found	High	1.629e-05	2.984e-17	5.95	10.4	Used	Used	R.HQGVMVGMGQKDSYVGDEAQSKR.G	[40-62]
	FALSE	High	[R].KDLYANTVLSGGTTMYPGIADR.[M]		3.47923e-13	5.57461e-05	2	7	10	P60709; I3L4N8	P60709 [291-312]; I3L4N8 [267-288]		1	2343.16	11.124	0.664081	27.94	17.6	182.4	50.19	11.58	Shared	Peak Found	High	High	High	High	High	High	1.629e-05	1.674e-14	3.8	43.34	Used	Used	R.KDLYANTVLSGGTTMYPGIADR.M	[291-312]
	FALSE	High	[R].KDLYANTVLSGGTTMYPGIADR.[M]	1xOxidation [M15]	1.60761e-09	5.57461e-05	2	7	8	P60709; I3L4N8	P60709 [291-312]; I3L4N8 [267-288]		1	2359.16	2.612	0.292674	33.87	55.4	144.6	40.49	9.58	Shared	High	High	Peak Found	High	High	High	High	1.629e-05	1.169e-10	3.92	38.9	Used	Used	R.KDLYANTVLSGGTTMYPGIADR.M	[291-312]
	FALSE	High	[K].LCYVALDFEQEMATAASSSSLEK.[S]	1xCarbamidomethyl [C2]; 1xOxidation [M12]	0.00486708	0.000448906	2	9	1	P60709; I3L4N8	P60709 [216-238]; I3L4N8 [192-214]		0	2566.17	0.01	1.95636e-17		200				Shared	High	Not Found	Not Found	Not Found	Not Found	Not Found	High	0.0001509	0.001001	1.97	2.89	Used	Used	K.LCYVALDFEQEMATAASSSSLEK.S	[216-238]
	FALSE	High	[R].LDLAGRDLTDYLMK.[I]		5.66709e-10	5.57461e-05	4	16	32	P60709; I3L4N8; P68133; Q562R1	P60709 [178-191]; I3L4N8 [154-167]; P68133 [180-193]; Q562R1 [179-192]		1	1623.84	7.897	0.000822998	73.42	22.5	177.5	77.19	8.3	Shared	High	High	High	High	High	High	High	1.629e-05	3.808e-11	3.67	49.86	Used	Used	R.LDLAGRDLTDYLMK.I	[178-191]
	FALSE	High	[R].LDLAGRDLTDYLMK.[I]	1xOxidation [M13]	3.73357e-09	5.57461e-05	4	16	18	P60709; I3L4N8; P68133; Q562R1	P60709 [178-191]; I3L4N8 [154-167]; P68133 [180-193]; Q562R1 [179-192]		1	1639.84	1.549	0.012671	40.02	78.5	121.5	37.98	16.64	Shared	High	High	High	High	High	High	High	1.629e-05	2.922e-10	3.17	44.69	Used	Used	R.LDLAGRDLTDYLMK.I	[178-191]
	FALSE	High	[K].IKIIAPPER.[K]		0.00155544	0.000139604	4	12	16	P60709; I3L4N8; P68133; Q562R1	P60709 [327-335]; I3L4N8 [303-311]; P68133 [329-337]; Q562R1 [328-336]		1	1036.65	1.12	0.00441533	41.39	94.4	105.6	40.15	13.73	Shared	High	High	High	High	High	High	High	3.326e-05	0.0003658	1.85	19.07	Used	Used	K.IKIIAPPER.K	[327-335]
	FALSE	High	[K].IKIIAPPERK.[Y]		8.73186e-08	5.57461e-05	4	12	37	P60709; I3L4N8; P68133; Q562R1	P60709 [327-336]; I3L4N8 [303-312]; P68133 [329-338]; Q562R1 [328-337]		2	1164.75	1.714	0.0234408	48.23	73.7	126.3	43.24	12.35	Shared	High	High	High	High	High	High	High	1.629e-05	8.844e-09	2.91	12.45	Used	Used	K.IKIIAPPERK.Y	[327-336]
	FALSE	High	[K].IIAPPER.[K]		0.0623459	0.0046992	4	12	37	P60709; I3L4N8; P68133; Q562R1	P60709 [329-335]; I3L4N8 [305-311]; P68133 [331-337]; Q562R1 [330-336]		0	795.472	1.952	1.83376e-09	13.04	67.8	132.2	44.08	3.78	Shared	High	High	High	High	High	High	High	0.001331	0.01494	2.04	13.78	Used	Used	K.IIAPPER.K	[329-335]
	FALSE	High	[K].IIAPPERK.[Y]		0.0886809	0.0060821	4	12	2	P60709; I3L4N8; P68133; Q562R1	P60709 [329-336]; I3L4N8 [305-312]; P68133 [331-338]; Q562R1 [330-337]		1	923.567	0.01	1.95636e-17		200		17.38		Shared	High	Peak Found	Peak Found	Not Found	Not Found	Not Found	High	0.001752	0.02036	1.79	10.12	Used	Used	K.IIAPPERK.Y	[329-336]
	FALSE	High	[K].IWHHTFYNELR.[V]		2.71543e-05	5.57461e-05	4	25	19	P0CG39; P60709; I3L4N8; P68133	P0CG39 [748-758]; P60709 [85-95]; I3L4N8 [85-95]; P68133 [87-97]		0	1515.75	4.708	0.184277	36.77	31.6	168.4	49.72	51.83	Shared	High	High	High	High	High	High	High	1.629e-05	4.485e-06	3.26	28.3	Used	Used	K.IWHHTFYNELR.V	[85-95]
	FALSE	High	[-].MDDDIAALVVDNGSGMCK.[A]	1xCarbamidomethyl [C17]; 1xMet-loss+Acetyl [N-Term]	0.0330594	0.00318211	1	10	2	P60709	P60709 [1-18]	P60709 1xMet-loss+Acetyl [N-Term]	0	1821.8	0.01	1.95636e-17		200		29.54			High	Not Found	High	Not Found	Not Found	Not Found	High	0.0008956	0.008318	1.8	58.18	Used	Used	-.MDDDIAALVVDNGSGMCK.A	[1-18]
	FALSE	High	[R].MQKEITALAPSTMK.[I]		1.58016e-08	5.57461e-05	3	13	7	P60709; I3L4N8; P68133	P60709 [313-326]; I3L4N8 [289-302]; P68133 [315-328]		1	1548.81	1.121	0.0333304	55.44	88.6	111.4	58.97	17.57	Shared	High	High	High	High	Peak Found	Peak Found	High	1.629e-05	1.39e-09	3.71	24.85	Used	Used	R.MQKEITALAPSTMK.I	[313-326]
	FALSE	High	[R].MQKEITALAPSTMK.[I]	1xOxidation [M]	3.75901e-06	5.57461e-05	3	13	6	P60709; I3L4N8; P68133	P60709 [313-326]; I3L4N8 [289-302]; P68133 [315-328]		1	1564.81	0.319	0.00892974	59.56	151.6	48.4	46.49	22.07	Shared	High	High	High	Peak Found	Peak Found	Peak Found	High	1.629e-05	5.185e-07	2.21	19.55	Used	Used	R.MQKEITALAPSTMK.I	[313-326]
	FALSE	High	[R].MQKEITALAPSTMK.[I]	2xOxidation [M1; M13]	0.000517388	9.46111e-05	3	13	9	P60709; I3L4N8; P68133	P60709 [313-326]; I3L4N8 [289-302]; P68133 [315-328]		1	1580.8	0.412	0.030734	61.54	141.7	58.3	44.46		Shared	High	Peak Found	High	Not Found	Not Found	Peak Found	High	2.351e-05	0.0001381	2.01	15.78	Used	Used	R.MQKEITALAPSTMK.I	[313-326]
	FALSE	High	[K].QEYDESGPSIVHR.[K]		7.81434e-10	5.57461e-05	3	11	28	P0CG39; P60709; I3L4N8	P0CG39 [1023-1035]; P60709 [360-372]; I3L4N8 [336-348]		0	1516.7	2.008	2.55203e-09	21.99	66.5	133.5	57	3.1	Shared	High	High	High	High	High	High	High	1.629e-05	5.381e-11	4.67	17.58	Used	Used	K.QEYDESGPSIVHR.K	[360-372]
	FALSE	High	[K].QEYDESGPSIVHRK.[C]		2.28495e-09	5.57461e-05	3	11	18	P0CG39; P60709; I3L4N8	P0CG39 [1023-1036]; P60709 [360-373]; I3L4N8 [336-349]		1	1644.8	2.249	0.123052	29.07	61.6	138.4	34.8	5.38	Shared	High	Peak Found	High	High	High	High	High	1.629e-05	1.711e-10	2.92	11.38	Used	Used	K.QEYDESGPSIVHRK.C	[360-373]
	FALSE	High	[K].RGILTLK.[Y]		0.00262602	0.000277861	4	31	10	P0CG39; P60709; I3L4N8; P68133	P0CG39 [725-731]; P60709 [62-68]; I3L4N8 [62-68]; P68133 [64-70]		1	800.535	1.947	1.78563e-09	23.15	67.9	132.1	42.54	9.26	Shared	High	High	High	Peak Found	Peak Found	High	High	8.559e-05	0.000572	2.29	17.08	Used	Used	K.RGILTLK.Y	[62-68]
	FALSE	High	[KR].SYELPDGQVITIGNER.[F]		3.76087e-14	5.57461e-05	4	18	44	P60709; I3L4N8; P68133; Q562R1	P60709 [239-254]; I3L4N8 [215-230]; P68133 [241-256]; Q562R1 [240-255]		0	1790.89	2.908	1.46243e-07	20.71	51.2	148.8	50.24	6.37	Shared	High	High	High	High	High	High	High	1.629e-05	2.842e-15	3.39	46.86	Used	Used	K.SYELPDGQVITIGNER.F	[239-254]
	FALSE	High	[R].TTGIVMDSGDGVTHTVPIYEGYALPHAILR.[L]		1.27997e-19	5.57461e-05	2	9	26	P60709; I3L4N8	P60709 [148-177]; I3L4N8 [124-153]		0	3183.61	90.893	0.47898	149.75	2.2	197.8	103.49	6.14	Shared	High	Not Found	High	High	High	High	High	1.629e-05	1.232e-19	7.5	51.35	Used	Used	R.TTGIVMDSGDGVTHTVPIYEGYALPHAILR.L	[148-177]
	FALSE	High	[R].TTGIVMDSGDGVTHTVPIYEGYALPHAILR.[L]	1xOxidation [M6]	8.56866e-15	5.57461e-05	2	9	23	P60709; I3L4N8	P60709 [148-177]; I3L4N8 [124-153]		0	3199.61	13.941	0.0257275	90.98	13.4	186.6	99.45	6.32	Shared	High	Peak Found	High	High	High	High	High	1.629e-05	8.747e-16	6.44	48.26	Used	Used	R.TTGIVMDSGDGVTHTVPIYEGYALPHAILR.L	[148-177]
	FALSE	High	[R].VAPEEHPVLLTEAPLNPK.[A]		2.9219e-18	5.57461e-05	2	14	75	P60709; I3L4N8	P60709 [96-113]; I3L4N8 [96-113]		0	1954.06	1.855	1.00928e-09	31.44	70.1	129.9	43.64	8.16	Shared	High	High	High	High	High	High	High	1.629e-05	1.494e-18	5.12	34.9	Used	Used	R.VAPEEHPVLLTEAPLNPK.A	[96-113]
FALSE	High	Master Protein	O96028	Histone-lysine N-methyltransferase NSD2 OS=Homo sapiens OX=9606 GN=NSD2 PE=1 SV=1	0	478.241	24	34	973	34	1365	152.2	8.69	2051.75	34	cell organization and biogenesis;DNA metabolism;other metabolic processes;stress response;developmental processes;other biological processes	nucleus;other cell component	nucleic acid binding activity;other molecular function	Pf00505, Pf00628, Pf00855, Pf00856, Pf17907, Pf17982	7468	ENSG00000109685	NSD2	A2A2T2; A2A2T3; A2A2T4; A7MCZ1; D3DVQ2; hsa:7468; O96028; O96031; Q4VBY8; Q672J1; Q6IS00; Q86V01; Q9BZB4; Q9UI92; Q9UPR2	Recruitment and ATM-mediated phosphorylation of repair and signaling proteins at DNA double strand breaks; PKMTs methylate histone lysines; Processing of DNA double-strand break ends; G2/M DNA damage checkpoint; Nonhomologous End-Joining (NHEJ)	4p16.3 copy number variation	6	0	100	5.61135e+06	4.56504e+06	5.76229e+06	5.69139e+09	4.88007e+09	5.46229e+09	High	High	High	High	High	High	1
	Checked	Confidence	Annotated Sequence	Modifications	Qvality PEP	Qvality q-value	# Protein Groups	# Proteins	# PSMs	Master Protein Accessions	Positions in Master Proteins	Modifications in Master Proteins	# Missed Cleavages	Theo. MH+ [Da]	Abundance Ratio: (Flag_R) / (Flag_H)	Abundance Ratio Adj. P-Value: (Flag_R) / (Flag_H)	Abundance Ratio Variability [%]: (Flag_R) / (Flag_H)	Abundances (Grouped): Flag_H	Abundances (Grouped): Flag_R	Abundances (Grouped) CV [%]: Flag_H	Abundances (Grouped) CV [%]: Flag_R	Quan Info	Found in Sample: [S7] F7: Sample, 1, Flag_H	Found in Sample: [S8] F8: Sample, 2, Flag_H	Found in Sample: [S9] F9: Sample, 3, Flag_H	Found in Sample: [S10] F10: Sample, 1, Flag_R	Found in Sample: [S11] F11: Sample, 2, Flag_R	Found in Sample: [S12] F12: Sample, 3, Flag_R	Confidence (by Search Engine): Sequest HT	Percolator q-Value (by Search Engine): Sequest HT	Percolator PEP (by Search Engine): Sequest HT	XCorr (by Search Engine): Sequest HT	Top Apex RT [min]	Quan Usage	Quan Ratio Usage	Sequence in Protein	Positions in Proteins
	FALSE	High	[K].AQLSSSLQEGVMQK.[F]		8.89709e-07	5.57461e-05	1	5	2	O96028	O96028 [51-64]		0	1505.76	19.931	0.621833	21.82	9.6	190.4		19.01		Not Found	Peak Found	Not Found	High	Peak Found	High	High	1.629e-05	1.092e-07	3.48	27.21	Used	Used	K.AQLSSSLQEGVMQK.F	[51-64]
	FALSE	High	[R].ASTAASSALGFSK.[S]		1.16163e-05	5.57461e-05	1	4	3	O96028	O96028 [603-615]		0	1197.61	25.386	0.664681	21.51	7.6	192.4		16.3		Peak Found	Not Found	Not Found	High	High	High	High	1.629e-05	1.767e-06	3.34	22.08	Used	Used	R.ASTAASSALGFSK.S	[603-615]
	FALSE	High	[K].AYHLSCLGLGK.[R]	1xCarbamidomethyl [C6]	0.00227447	0.000187654	1	2	8	O96028	O96028 [1262-1272]		0	1218.63	49.087	0.765327	33.15	4	196	36.55	9.83		Peak Found	Peak Found	Peak Found	High	High	High	High	4.402e-05	0.0005041	3.17	27.51	Used	Used	K.AYHLSCLGLGK.R	[1262-1272]
	FALSE	High	[K].DYYWTHQAR.[V]		1.19707e-05	5.57461e-05	1	2	74	O96028	O96028 [927-935]		0	1239.55	100	1.95636e-17	30.77	0.3	199.7	32.23	17.17		Peak Found	Peak Found	Peak Found	High	High	High	High	1.629e-05	1.823e-06	3.35	20.77	Used	Used	K.DYYWTHQAR.V	[927-935]
	FALSE	High	[K].EAGIAAESLGEMAESSGVSEEAAENPK.[S]		4.94275e-07	5.57461e-05	1	4	1	O96028	O96028 [362-388]		0	2663.2								No Quan Values	Not Found	Not Found	Not Found	Not Found	High	Not Found	High	1.629e-05	5.762e-08	3.89		Not Used	Not Used	K.EAGIAAESLGEMAESSGVSEEAAENPK.S	[362-388]
	FALSE	High	[K].EHQDGTAFSCTPDGR.[S]	1xCarbamidomethyl [C10]	3.15374e-08	5.57461e-05	1	2	8	O96028	O96028 [1306-1320]		0	1677.69	100	1.95636e-17			200		27.11		Not Found	Not Found	Not Found	High	High	High	High	1.629e-05	2.938e-09	4.16	13.14	Used	Used	K.EHQDGTAFSCTPDGR.S	[1306-1320]
	FALSE	High	[K].FTFLYVGDQLHLNPQVAK.[E]		0.133616	0.00908681	1	4	1	O96028	O96028 [344-361]		0	2090.11	100	1.95636e-17			200		30.69		Not Found	Not Found	Not Found	Peak Found	High	Peak Found	High	0.002526	0.03068	0.9	52.68	Used	Used	K.FTFLYVGDQLHLNPQVAK.E	[344-361]
	FALSE	High	[K].GWGLVAK.[R]		0.0304431	0.00308567	1	1	20	O96028	O96028 [1074-1080]		0	730.425	100	1.95636e-17	39.55	0	200	29.36	5.44		Peak Found	Peak Found	Peak Found	High	High	High	High	0.0008704	0.007643	2.01	24.9	Used	Used	K.GWGLVAK.R	[1074-1080]
	FALSE	High	[K].HAHENDITHFYMLTIDKDR.[I]		3.8766e-14	5.57461e-05	1	1	37	O96028	O96028 [1108-1126]		1	2356.11	100	1.95636e-17			200		70.13		Not Found	Not Found	Not Found	High	High	High	High	1.629e-05	2.916e-15	3.76	35.29	Used	Used	K.HAHENDITHFYMLTIDKDR.I	[1108-1126]
	FALSE	High	[K].HAHENDITHFYMLTIDKDR.[I]	1xOxidation [M12]	7.40847e-15	5.57461e-05	1	1	27	O96028	O96028 [1108-1126]		1	2372.11	100	1.95636e-17			200		60.11		Not Found	Not Found	Not Found	High	High	High	High	1.629e-05	7.755e-16	4.91	31.68	Used	Used	K.HAHENDITHFYMLTIDKDR.I	[1108-1126]
	FALSE	High	[K].HEIGEFPVFFFGSK.[D]		4.04856e-13	5.57461e-05	1	2	17	O96028	O96028 [913-926]		0	1640.81	100	1.95636e-17			200		10.79		Not Found	Not Found	Not Found	High	High	High	High	1.629e-05	1.895e-14	4.67	56.02	Used	Used	K.HEIGEFPVFFFGSK.D	[913-926]
	FALSE	High	[K].HEIGEFPVFFFGSKDYYWTHQAR.[V]		0.000340312	9.46111e-05	1	2	1	O96028	O96028 [913-935]		1	2861.35								No Quan Values	Not Found	Not Found	Not Found	High	Not Found	Not Found	High	2.351e-05	8.871e-05	1.83		Not Used	Not Used	K.HEIGEFPVFFFGSKDYYWTHQAR.V	[913-935]
	FALSE	High	[R].KGEFVNEYVGELIDEEECMAR.[I]	1xCarbamidomethyl [C18]	1.13794e-09	5.57461e-05	1	1	5	O96028	O96028 [1085-1105]		1	2517.13	100	1.95636e-17			200		7.12		Not Found	Not Found	Not Found	High	High	High	High	1.629e-05	8.08e-11	5.21	57.28	Used	Used	R.KGEFVNEYVGELIDEEECMAR.I	[1085-1105]
	FALSE	High	[R].KGEFVNEYVGELIDEEECMAR.[I]	1xCarbamidomethyl [C18]; 1xOxidation [M19]	7.06262e-08	5.57461e-05	1	1	3	O96028	O96028 [1085-1105]		1	2533.12	100	1.95636e-17			200		41.32		Not Found	Not Found	Not Found	High	High	High	High	1.629e-05	7.017e-09	4.44	54.45	Used	Used	R.KGEFVNEYVGELIDEEECMAR.I	[1085-1105]
	FALSE	High	[K].KLHFQDIIWVK.[L]		8.1947e-11	5.57461e-05	1	2	65	O96028	O96028 [877-887]		1	1426.82	100	1.95636e-17			200		38.02		Not Found	Not Found	Not Found	High	High	High	High	1.629e-05	4.681e-12	5.44	40.33	Used	Used	K.KLHFQDIIWVK.L	[877-887]
	FALSE	High	[K].LHFQDIIWVK.[L]		2.00331e-06	5.57461e-05	1	2	32	O96028	O96028 [878-887]		0	1298.73	100	1.95636e-17			200		22.11		Not Found	Not Found	Not Found	High	High	High	High	1.629e-05	2.624e-07	3.46	46.28	Used	Used	K.LHFQDIIWVK.L	[878-887]
	FALSE	High	[R].IKHAHENDITHFYMLTIDKDR.[I]		1.30692e-10	5.57461e-05	1	1	27	O96028	O96028 [1106-1126]		2	2597.29	66.849	0.641185	100.98	1.8	198.2	40.42	56.81		Peak Found	Peak Found	Peak Found	High	Peak Found	High	High	1.629e-05	7.764e-12	5.41	34.64	Used	Used	R.IKHAHENDITHFYMLTIDKDR.I	[1106-1126]
	FALSE	High	[R].IKHAHENDITHFYMLTIDKDR.[I]	1xOxidation [M14]	2.44015e-10	5.57461e-05	1	1	21	O96028	O96028 [1106-1126]		2	2613.29	100	1.95636e-17			200		86.46		Not Found	Not Found	Not Found	High	High	High	High	1.629e-05	1.525e-11	3.1	30.85	Used	Used	R.IKHAHENDITHFYMLTIDKDR.I	[1106-1126]
	FALSE	High	[R].IIDAGPKGNYSR.[F]		1.88805e-05	5.57461e-05	1	3	4	O96028	O96028 [1127-1138]		1	1290.68	100	1.95636e-17			200		13.53		Not Found	Not Found	Not Found	High	High	High	High	1.629e-05	3.008e-06	3.43	10.83	Used	Used	R.IIDAGPKGNYSR.F	[1127-1138]
	FALSE	High	[K].IIKTDGKGWGLVAK.[R]		0.000313859	9.46111e-05	1	1	8	O96028	O96028 [1067-1080]		2	1485.88	100	1.95636e-17	4.61	1.8	198.2		8.53		Not Found	Not Found	Peak Found	High	High	High	High	2.351e-05	8.069e-05	1.95	23.26	Used	Used	K.IIKTDGKGWGLVAK.R	[1067-1080]
	FALSE	High	[K].MKHEIGEFPVFFFGSK.[D]		2.11848e-12	5.57461e-05	1	2	80	O96028	O96028 [911-926]		1	1899.95	100	1.95636e-17	17.99	0	200		26.58		Not Found	Not Found	Peak Found	High	High	High	High	1.629e-05	8.988e-14	5.73	49.86	Used	Used	K.MKHEIGEFPVFFFGSK.D	[911-926]
	FALSE	High	[K].MKHEIGEFPVFFFGSK.[D]	1xOxidation [M1]	3.21869e-12	5.57461e-05	1	2	83	O96028	O96028 [911-926]		1	1915.94	100	1.95636e-17	9.74	0	200	4.82	17.73		Peak Found	Peak Found	Peak Found	High	High	High	High	1.629e-05	1.417e-13	5.28	48.03	Used	Used	K.MKHEIGEFPVFFFGSK.D	[911-926]
	FALSE	High	[K].NALQEAEAR.[F]		6.67301e-05	5.57461e-05	1	1	27	O96028	O96028 [960-968]		0	1001.5	100	1.95636e-17	18.58	1.2	198.8	8.16	18.43		High	High	High	High	High	High	High	1.629e-05	1.228e-05	2.74	13.59	Used	Used	K.NALQEAEAR.F	[960-968]
	FALSE	High	[K].NVPPNIQK.[M]		0.0157491	0.00140708	1	2	43	O96028	O96028 [903-910]		0	909.515	100	1.95636e-17	23.53	1.4	198.6	23.78	9.7		Peak Found	Peak Found	Peak Found	High	High	High	High	0.0003876	0.003444	1.35	10.22	Used	Used	K.NVPPNIQK.M	[903-910]
	FALSE	High	[R].SIKYDSLLEQGLVEAALVSK.[I]		1.74267e-07	5.57461e-05	1	5	2	O96028	O96028 [172-191]		1	2163.19	100	1.95636e-17			200		6.55		Not Found	Not Found	Not Found	Not Found	High	Peak Found	High	1.629e-05	1.863e-08	4.4	57.55	Used	Used	R.SIKYDSLLEQGLVEAALVSK.I	[172-191]
	FALSE	High	[R].SQWSLLSEK.[Q]		0.0506079	0.00413284	1	4	1	O96028	O96028 [489-497]		0	1077.56	100	1.95636e-17			200		94.81		Not Found	Not Found	Not Found	Peak Found	High	Not Found	High	0.001156	0.01256	1.57	33.84	Used	Used	R.SQWSLLSEK.Q	[489-497]
	FALSE	High	[R].STKTEKPPPEPGKPK.[G]		6.71378e-06	5.57461e-05	1	2	3	O96028	O96028 [1335-1349]		1	1620.9	100	1.95636e-17			200		10.51		Not Found	Not Found	Not Found	High	High	High	High	1.629e-05	9.695e-07	3.4	7.76	Used	Used	R.STKTEKPPPEPGKPK.G	[1335-1349]
	FALSE	High	[K].TDGKGWGLVAK.[R]		8.68405e-07	5.57461e-05	1	1	49	O96028	O96028 [1070-1080]		1	1131.62	100	1.95636e-17	55.26	0	200	52.98	8.03		Peak Found	Peak Found	Not Found	High	High	High	High	1.629e-05	1.057e-07	2	19.08	Used	Used	K.TDGKGWGLVAK.R	[1070-1080]
	FALSE	High	[K].TDGKGWGLVAKR.[D]		7.88167e-07	5.57461e-05	1	1	14	O96028	O96028 [1070-1081]		2	1287.72	100	1.95636e-17	6.06	0.5	199.5		5.11		Not Found	Peak Found	Not Found	High	High	High	High	1.629e-05	9.53e-08	3.03	14.39	Used	Used	K.TDGKGWGLVAKR.D	[1070-1081]
	FALSE	High	[K].TEKPPPEPGKPK.[G]		2.87408e-10	5.57461e-05	1	2	3	O96028	O96028 [1338-1349]		0	1304.72	100	1.95636e-17			200		10.13		Not Found	Not Found	Not Found	High	High	High	High	1.629e-05	1.825e-11	3.91	8.51	Used	Used	K.TEKPPPEPGKPK.G	[1338-1349]
	FALSE	High	[K].TSTTLSSEEK.[G]		0.00067763	9.46111e-05	1	2	3	O96028	O96028 [1208-1217]		0	1082.52	100	1.95636e-17			200		15.74		Not Found	Not Found	Not Found	High	High	High	High	2.351e-05	0.0001783	2.8	10.01	Used	Used	K.TSTTLSSEEK.G	[1208-1217]
	FALSE	High	[R].VFKNALQEAEAR.[F]		4.56136e-06	5.57461e-05	1	1	8	O96028	O96028 [957-968]		1	1375.73	100	1.95636e-17	19.82	1.6	198.4	25.82	15.4		Peak Found	Peak Found	Peak Found	High	High	High	High	1.629e-05	6.382e-07	2.98	21.39	Used	Used	R.VFKNALQEAEAR.F	[957-968]
	FALSE	High	[R].VFPYMEGDR.[G]		0.00021713	9.46111e-05	1	2	73	O96028	O96028 [936-944]		0	1113.5	100	1.95636e-17	37.59	0.1	199.9	40.12	30.22		Peak Found	Peak Found	Peak Found	High	High	High	High	2.351e-05	5.183e-05	1.44	30.86	Used	Used	R.VFPYMEGDR.G	[936-944]
	FALSE	High	[R].VFPYMEGDR.[G]	1xOxidation [M5]	0.00274647	0.000277861	1	2	95	O96028	O96028 [936-944]		0	1129.5	100	1.95636e-17	3.64	0.2	199.8		4.1		Peak Found	Not Found	Not Found	High	High	High	High	8.559e-05	0.0005939	1.52	22.44	Used	Used	R.VFPYMEGDR.G	[936-944]
	FALSE	High	[R].VFPYMEGDRGSR.[Y]		6.93991e-07	5.57461e-05	1	2	35	O96028	O96028 [936-947]		1	1413.66	100	1.95636e-17	45.16	0.2	199.8	37.87	6.6		Peak Found	Peak Found	Peak Found	High	High	High	High	1.629e-05	8.319e-08	2.71	22.89	Used	Used	R.VFPYMEGDRGSR.Y	[936-947]
	FALSE	High	[R].VFPYMEGDRGSR.[Y]	1xOxidation [M5]	5.30255e-05	5.57461e-05	1	2	33	O96028	O96028 [936-947]		1	1429.65	100	1.95636e-17	0.45	0.6	199.4		2.76		Peak Found	Not Found	Not Found	High	High	High	High	1.629e-05	9.438e-06	1.63	16.05	Used	Used	R.VFPYMEGDRGSR.Y	[936-947]
	FALSE	High	[K].VQIYTADISEIPK.[C]		5.31561e-07	5.57461e-05	1	1	33	O96028	O96028 [1003-1015]		0	1476.79	100	1.95636e-17	20.52	0.1	199.9	18.01	4.92		High	High	Peak Found	High	High	High	High	1.629e-05	6.22e-08	2.76	41.18	Used	Used	K.VQIYTADISEIPK.C	[1003-1015]
	FALSE	High	[K].WTVNGDTR.[V]		0.00977115	0.000927179	1	2	12	O96028	O96028 [1153-1160]		0	948.453	100	1.95636e-17	26.5	0.3	199.7	10.31	27.43		High	High	Peak Found	High	High	High	High	0.000276	0.002047	2.35	15.31	Used	Used	K.WTVNGDTR.V	[1153-1160]
	FALSE	High	[R].WWPAEVCHPK.[N]	1xCarbamidomethyl [C7]	0.000365373	9.46111e-05	1	2	9	O96028	O96028 [893-902]		0	1309.61	100	1.95636e-17			200		20.96		Not Found	Not Found	Not Found	High	High	High	High	2.351e-05	9.566e-05	2.02	28.85	Used	Used	R.WWPAEVCHPK.N	[893-902]
	FALSE	High	[K].YNVGDLVWSK.[V]		0.00920155	0.000927179	1	4	3	O96028	O96028 [220-229]		0	1180.6	100	1.95636e-17			200		11.36		Not Found	Not Found	Not Found	High	High	High	High	0.000276	0.00192	1.94	42.91	Used	Used	K.YNVGDLVWSK.V	[220-229]
FALSE	High	Master Protein	P78527	DNA-dependent protein kinase catalytic subunit OS=Homo sapiens OX=9606 GN=PRKDC PE=1 SV=3	0	1232.52	36	160	981	160	4128	468.8	7.12	1819.68	160	cell cycle OR cell proliferation;cell organization and biogenesis;protein metabolism;DNA metabolism;RNA metabolism OR transcription;other metabolic processes;stress response;developmental processes;signal transduction;other biological processes	cytosol;nucleus;other cell component	nucleic acid binding activity;kinase activity;other molecular function	Pf00454, Pf02259, Pf02260, Pf08163, Pf19704, Pf20502	5591	ENSG00000253729	PRKDC	hsa:5591; P78527; P78528; Q13327; Q13337; Q14175; Q59H99; Q7Z611; Q96SE6; Q9UME3	E3 ubiquitin ligases ubiquitinate target proteins; Cytosolic sensors of pathogen-associated DNA ; Nonhomologous End-Joining (NHEJ); IRF3-mediated induction of type I IFN	miRNA regulation of DNA damage response; Cell cycle; Retinoblastoma gene in cancer; Fas ligand pathway and stress induction of heat shock proteins; Pathways affected in adenoid cystic carcinoma; Non-homologous end joining; Osteoblast differentiation and related diseases; DNA repair pathways, full network; DNA damage response	13	0	31.414	3.84457e+07	1.48554e+07	3.78764e+07	1.23271e+09	1.23349e+09	1.14615e+09	High	High	High	High	High	High	1
	Checked	Confidence	Annotated Sequence	Modifications	Qvality PEP	Qvality q-value	# Protein Groups	# Proteins	# PSMs	Master Protein Accessions	Positions in Master Proteins	Modifications in Master Proteins	# Missed Cleavages	Theo. MH+ [Da]	Abundance Ratio: (Flag_R) / (Flag_H)	Abundance Ratio Adj. P-Value: (Flag_R) / (Flag_H)	Abundance Ratio Variability [%]: (Flag_R) / (Flag_H)	Abundances (Grouped): Flag_H	Abundances (Grouped): Flag_R	Abundances (Grouped) CV [%]: Flag_H	Abundances (Grouped) CV [%]: Flag_R	Quan Info	Found in Sample: [S7] F7: Sample, 1, Flag_H	Found in Sample: [S8] F8: Sample, 2, Flag_H	Found in Sample: [S9] F9: Sample, 3, Flag_H	Found in Sample: [S10] F10: Sample, 1, Flag_R	Found in Sample: [S11] F11: Sample, 2, Flag_R	Found in Sample: [S12] F12: Sample, 3, Flag_R	Confidence (by Search Engine): Sequest HT	Percolator q-Value (by Search Engine): Sequest HT	Percolator PEP (by Search Engine): Sequest HT	XCorr (by Search Engine): Sequest HT	Top Apex RT [min]	Quan Usage	Quan Ratio Usage	Sequence in Protein	Positions in Proteins
	FALSE	High	[K].AALSALESFLK.[Q]		2.14127e-06	5.57461e-05	1	1	12	P78527	P78527 [311-321]		0	1149.65	48.091	0.782534	16.29	4.1	195.9	55.72	9.58		Peak Found	Peak Found	Peak Found	High	High	High	High	1.629e-05	2.814e-07	2.99	55.09	Used	Used	K.AALSALESFLK.Q	[311-321]
	FALSE	High	[K].AAYLSDPR.[A]		0.0611559	0.00456208	1	1	1	P78527	P78527 [3826-3833]		0	892.452	23.303	0.964656	17.47	8.9	191.1	38.44	6.98		High	Peak Found	Peak Found	Peak Found	Peak Found	Peak Found	High	0.001303	0.01469	0.67	15.36	Used	Used	K.AAYLSDPR.A	[3826-3833]
	FALSE	High	[R].AFLGELK.[T]		0.0654292	0.00479421	1	1	8	P78527	P78527 [199-205]		0	777.451	17.125	0.928219	25.74	10.9	189.1	23.98	5.1		High	Not Found	High	High	High	High	High	0.001378	0.01557	0.98	28.23	Used	Used	R.AFLGELK.T	[199-205]
	FALSE	High	[R].AGLLHNILPSQSTDLHHSVGTELLSLVYK.[G]		2.50487e-08	5.57461e-05	1	1	7	P78527	P78527 [1461-1489]		0	3142.69	100	1.95636e-17	20.62	1	199		16.88		Peak Found	Not Found	Not Found	High	High	High	High	1.629e-05	2.294e-09	4.72	56.68	Used	Used	R.AGLLHNILPSQSTDLHHSVGTELLSLVYK.G	[1461-1489]
	FALSE	High	[K].AIRPQIDLK.[R]		0.00583193	0.000486314	1	1	5	P78527	P78527 [255-263]		0	1053.64	100	1.95636e-17			200		6.62		Not Found	Not Found	Not Found	High	High	High	High	0.0001576	0.001191	2.2	19.33	Used	Used	K.AIRPQIDLK.R	[255-263]
	FALSE	High	[K].AIRPQIDLKR.[Y]		0.000288422	9.46111e-05	1	1	13	P78527	P78527 [255-264]		1	1209.74	27.564	0.961768	23.75	7	193	33.71	9.1		High	Peak Found	High	High	High	High	High	2.351e-05	7.334e-05	4.1	15.31	Used	Used	K.AIRPQIDLKR.Y	[255-264]
	FALSE	High	[K].APGLGAFR.[R]		0.0140309	0.00121756	1	1	4	P78527	P78527 [3622-3629]		0	788.441	16.493	0.711992	21.06	11.4	188.6	42.04	1.21		Peak Found	Peak Found	High	High	Peak Found	High	High	0.0003494	0.003023	2.08	23.39	Used	Used	K.APGLGAFR.R	[3622-3629]
	FALSE	High	[R].AQEPESGLSEETQVK.[C]		6.89343e-08	5.57461e-05	1	1	3	P78527	P78527 [4091-4105]		0	1631.78	12.883	0.966878	0	14.4	185.6				Peak Found	Not Found	Not Found	High	High	High	High	1.629e-05	6.817e-09	3.32	19.42	Used	Used	R.AQEPESGLSEETQVK.C	[4091-4105]
	FALSE	High	[K].ARLPPDVLR.[W]		0.0431234	0.00374462	1	1	4	P78527	P78527 [2914-2922]		1	1036.63	100	1.95636e-17			200		22.83		Not Found	Not Found	Not Found	High	High	High	High	0.001035	0.01084	1.25	19.92	Used	Used	K.ARLPPDVLR.W	[2914-2922]
	FALSE	High	[K].ATQMPEGGQGAPPMYQLYK.[R]		4.44685e-10	5.57461e-05	1	1	9	P78527	P78527 [945-963]		0	2066.97	100	1.95636e-17			200		23.68		Not Found	Not Found	Not Found	High	High	High	High	1.629e-05	2.916e-11	3.05	38.49	Used	Used	K.ATQMPEGGQGAPPMYQLYK.R	[945-963]
	FALSE	High	[R].ATQQQHDFTLTQTADGR.[S]		5.76551e-11	5.57461e-05	1	1	22	P78527	P78527 [2637-2653]		0	1917.9	18.747	0.811459	23.36	10.1	189.9	38.23	7.91		High	High	High	High	High	High	High	1.629e-05	3.215e-12	4.13	19.06	Used	Used	R.ATQQQHDFTLTQTADGR.S	[2637-2653]
	FALSE	High	[K].AVAFFLESIAMHDIIAAEK.[C]		6.60888e-14	5.57461e-05	1	1	9	P78527	P78527 [1293-1311]		0	2076.08	100	1.95636e-17			200		5.5		Not Found	Not Found	Not Found	High	High	High	High	1.629e-05	4.461e-15	5.63	59.76	Used	Used	K.AVAFFLESIAMHDIIAAEK.C	[1293-1311]
	FALSE	High	[R].AYVPALQMAFK.[L]		0.000210488	9.46111e-05	1	1	7	P78527	P78527 [747-757]		0	1238.66	32.171	0.923006	13.97	6.3	193.7	13.77	10.08		Peak Found	Not Found	Peak Found	High	High	High	High	2.351e-05	4.985e-05	1.22	45.84	Used	Used	R.AYVPALQMAFK.L	[747-757]
	FALSE	High	[R].DFGLLVFVR.[K]		0.0148244	0.00133492	1	1	2	P78527	P78527 [62-70]		0	1065.61	13.446	0.891975	25.42	14.2	185.8	24.45	5.46		Peak Found	Not Found	Peak Found	High	Peak Found	High	High	0.0003741	0.003207	1.44	59.69	Used	Used	R.DFGLLVFVR.K	[62-70]
	FALSE	High	[K].DILETHLR.[E]		0.0815486	0.00572482	1	1	1	P78527	P78527 [1413-1420]		0	996.547	100	1.95636e-17			200		8.81		Not Found	Not Found	Not Found	Peak Found	Peak Found	High	High	0.001632	0.01892	1.71	23.5	Used	Used	K.DILETHLR.E	[1413-1420]
	FALSE	High	[K].DLLLNTMSQEEK.[A]		1.65518e-05	5.57461e-05	1	1	7	P78527	P78527 [3814-3825]		0	1420.7	100	1.95636e-17			200		18.56		Not Found	Not Found	Not Found	High	High	High	High	1.629e-05	2.594e-06	3.17	40	Used	Used	K.DLLLNTMSQEEK.A	[3814-3825]
	FALSE	High	[R].DQEKLSLMYAR.[K]		0.000174213	9.46111e-05	1	1	2	P78527	P78527 [2735-2745]		1	1353.68								No Quan Values	Not Found	Not Found	Not Found	Not Found	Not Found	High	High	2.351e-05	3.933e-05	2.58		Not Used	Not Used	R.DQEKLSLMYAR.K	[2735-2745]
	FALSE	High	[R].DQNILLGTTYR.[I]		0.000374267	9.46111e-05	1	1	2	P78527	P78527 [3325-3335]		0	1293.68	37.77	0.83306	38.63	5.2	194.8	49.41	4.96		Peak Found	Peak Found	High	Peak Found	Peak Found	High	High	2.351e-05	9.836e-05	1.91	37.18	Used	Used	R.DQNILLGTTYR.I	[3325-3335]
	FALSE	High	[K].DVDFMYVELIQR.[C]		5.56784e-06	5.57461e-05	1	1	1	P78527	P78527 [380-391]		0	1527.75	100	1.95636e-17			200		8.48		Not Found	Not Found	Not Found	High	Peak Found	Peak Found	High	1.629e-05	7.927e-07	3.44	58.82	Used	Used	K.DVDFMYVELIQR.C	[380-391]
	FALSE	High	[K].DVDFMYVELIQR.[C]	1xOxidation [M5]	2.58945e-05	5.57461e-05	1	1	3	P78527	P78527 [380-391]		0	1543.75	100	1.95636e-17			200		14.94		Not Found	Not Found	Not Found	High	High	High	High	1.629e-05	4.257e-06	2.85	55.04	Used	Used	K.DVDFMYVELIQR.C	[380-391]
	FALSE	High	[R].DYVAVAR.[G]		0.11801	0.00794617	1	1	4	P78527	P78527 [4076-4082]		0	793.42	24.222	0.970647	20.35	7.9	192.1	36.21	3.97		High	Peak Found	High	High	Peak Found	Peak Found	High	0.002249	0.02682	1.58	15.39	Used	Used	R.DYVAVAR.G	[4076-4082]
	FALSE	High	[K].DYVDLFR.[H]		0.0945209	0.00641009	1	1	3	P78527	P78527 [526-532]		0	927.457	100	1.95636e-17			200		10.47		Not Found	Not Found	Not Found	High	High	High	High	0.001823	0.02149	1.13	45.23	Used	Used	K.DYVDLFR.H	[526-532]
	FALSE	High	[R].EIFNFVLK.[A]		0.00787478	0.000855292	1	1	6	P78527	P78527 [247-254]		0	1009.57	33.29	0.949618	7.55	5.9	194.1	36.78	3.66		Peak Found	Peak Found	Peak Found	High	High	High	High	0.000254	0.001626	2.36	49.15	Used	Used	R.EIFNFVLK.A	[247-254]
	FALSE	High	[R].EMKPVIFLDVFLPR.[V]		2.01629e-05	5.57461e-05	1	1	4	P78527	P78527 [900-913]		0	1703.96	100	1.95636e-17			200		53.01		Not Found	Not Found	Not Found	High	High	High	High	1.629e-05	3.217e-06	2.83	59.43	Used	Used	R.EMKPVIFLDVFLPR.V	[900-913]
	FALSE	High	[R].EQQHVMEELFQSSFRR.[I]		0.0179371	0.00159264	1	1	1	P78527	P78527 [1769-1784]		1	2050.98	100	1.95636e-17			200		28.14		Not Found	Not Found	Not Found	High	Peak Found	Peak Found	High	0.0004419	0.00398	1.56	40.55	Used	Used	R.EQQHVMEELFQSSFRR.I	[1769-1784]
	FALSE	High	[K].ETGLMYSIMVHALR.[A]		1.95364e-08	5.57461e-05	1	2	6	P78527	P78527 [3976-3989]		0	1620.82	100	1.95636e-17			200		6.67		Not Found	Not Found	Not Found	High	High	High	High	1.629e-05	1.744e-09	3	53.52	Used	Used	K.ETGLMYSIMVHALR.A	[3976-3989]
	FALSE	High	[K].EVYAAAAEVLGLILR.[Y]		1.87679e-05	5.57461e-05	1	1	1	P78527	P78527 [2314-2328]		0	1587.91								No Quan Values	Not Found	Not Found	Not Found	Not Found	Not Found	High	High	1.629e-05	2.992e-06	2.45		Not Used	Not Used	K.EVYAAAAEVLGLILR.Y	[2314-2328]
	FALSE	High	[K].FIQTFGK.[E]		0.0555769	0.00425936	1	1	3	P78527	P78527 [3632-3638]		0	840.461	27.634	0.72116	13.06	7	193		11.28		Not Found	Peak Found	Not Found	High	High	High	High	0.001201	0.01354	1.45	21.46	Used	Used	K.FIQTFGK.E	[3632-3638]
	FALSE	High	[K].FIQTFGKEFDKHFGK.[G]		0.00205867	0.000139604	1	1	1	P78527	P78527 [3632-3646]		2	1828.94	100	1.95636e-17			200		11.97		Not Found	Not Found	Not Found	Peak Found	Peak Found	High	High	3.326e-05	0.0004643	1.95	31.1	Used	Used	K.FIQTFGKEFDKHFGK.G	[3632-3646]
	FALSE	High	[R].FMNAVFFLLPK.[F]		5.06235e-05	5.57461e-05	1	1	3	P78527	P78527 [2378-2388]		0	1326.73	100	1.95636e-17			200		7.14		Not Found	Not Found	Not Found	High	High	High	High	1.629e-05	8.99e-06	2.25	60.12	Used	Used	R.FMNAVFFLLPK.F	[2378-2388]
	FALSE	High	[K].FVPLLPGNR.[S]		0.0240107	0.00234957	1	1	10	P78527	P78527 [1194-1202]		0	1012.59	19.389	0.840027	6.63	9.8	190.2	37.35	3.71		High	Peak Found	High	High	High	High	High	0.0006771	0.005764	1.81	35.89	Used	Used	K.FVPLLPGNR.S	[1194-1202]
	FALSE	High	[K].FYGELALK.[K]		0.0116598	0.00111261	1	2	3	P78527	P78527 [156-163]		0	940.514	25.15	0.826146	1.74	7.6	192.4	1.66	0.53		Peak Found	Not Found	Peak Found	High	High	High	High	0.000321	0.002469	1.57	33.53	Used	Used	K.FYGELALK.K	[156-163]
	FALSE	High	[K].FYGELALKK.[K]		0.116119	0.00785032	1	2	3	P78527	P78527 [156-164]		1	1068.61	24.746	0.973215	17.84	8.3	191.7	55.27	7.23		Peak Found	Peak Found	High	Peak Found	Peak Found	High	High	0.002202	0.02636	0.96	23.81	Used	Used	K.FYGELALKK.K	[156-164]
	FALSE	High	[K].FYQGFLFSEKPEK.[N]		1.73639e-05	5.57461e-05	1	1	2	P78527	P78527 [1961-1973]		0	1619.81	100	1.95636e-17			200		8.01		Not Found	Not Found	Not Found	High	High	Peak Found	High	1.629e-05	2.738e-06	1.96	38.15	Used	Used	K.FYQGFLFSEKPEK.N	[1961-1973]
	FALSE	High	[K].GANRTETVTSFR.[K]		2.09004e-06	5.57461e-05	1	1	12	P78527	P78527 [3861-3872]		1	1338.68	24.966	0.982743	45.52	7.7	192.3	42.47	8.54		Peak Found	Peak Found	Peak Found	High	High	High	High	1.629e-05	2.748e-07	3.21	12.29	Used	Used	K.GANRTETVTSFR.K	[3861-3872]
	FALSE	High	[K].GFNKVVLK.[H]		0.0146449	0.00129664	1	1	1	P78527	P78527 [825-832]		1	904.561	100	1.95636e-17			200		7.61		Not Found	Not Found	Not Found	Peak Found	Peak Found	High	High	0.000366	0.003156	1.76	13.86	Used	Used	K.GFNKVVLK.H	[825-832]
	FALSE	High	[K].GGSWIQEINVAEK.[N]		2.20505e-05	5.57461e-05	1	1	3	P78527	P78527 [4024-4036]		0	1430.73	100	1.95636e-17			200		14.84		Not Found	Not Found	Not Found	High	High	High	High	1.629e-05	3.571e-06	2.94	41.63	Used	Used	K.GGSWIQEINVAEK.N	[4024-4036]
	FALSE	High	[R].GHDEREHPFLVK.[G]		1.08074e-05	5.57461e-05	1	1	10	P78527	P78527 [3742-3753]		1	1463.74	100	1.95636e-17	12.03	0.8	199.2		13.49		Peak Found	Not Found	Not Found	High	High	High	High	1.629e-05	1.631e-06	2.89	10.99	Used	Used	R.GHDEREHPFLVK.G	[3742-3753]
	FALSE	High	[R].GKPLPEYHVR.[I]		0.00106912	9.46111e-05	1	1	7	P78527	P78527 [3709-3718]		0	1195.66	36.28	0.838128	81.66	5.2	194.8	70.38	4.33		Peak Found	Peak Found	Not Found	High	High	High	High	2.351e-05	0.0002671	2.12	10.44	Used	Used	R.GKPLPEYHVR.I	[3709-3718]
	FALSE	High	[R].GIFTSEIGTK.[Q]		0.00059275	9.46111e-05	1	1	17	P78527	P78527 [2941-2950]		0	1052.56	18.779	0.804949	8.71	10.4	189.6	37.11	3.77		High	High	High	High	High	High	High	2.351e-05	0.0001566	2.47	30.2	Used	Used	R.GIFTSEIGTK.Q	[2941-2950]
	FALSE	High	[K].GQAVTLLPFFTSLTGGSLEELRR.[V]		1.54719e-11	5.57461e-05	1	1	5	P78527	P78527 [1690-1712]		1	2492.35	100	1.95636e-17	14.6	1.2	198.8		14.2		Peak Found	Not Found	Not Found	High	High	High	High	1.629e-05	7.733e-13	4.74	59.92	Used	Used	K.GQAVTLLPFFTSLTGGSLEELRR.V	[1690-1712]
	FALSE	High	[K].HDVGAYMLMYK.[G]		3.73596e-05	5.57461e-05	1	1	3	P78527	P78527 [3850-3860]		0	1327.62	39.303	0.659821	9.31	5.3	194.7	7.6	8.61		Peak Found	Peak Found	Peak Found	High	High	Not Found	High	1.629e-05	6.388e-06	2.48	34.14	Used	Used	K.HDVGAYMLMYK.G	[3850-3860]
	FALSE	High	[R].HGDLPDIQIK.[H]		1.78544e-07	5.57461e-05	1	1	5	P78527	P78527 [2777-2786]		0	1135.61	21.889	0.868535	18.26	8.7	191.3	38.88	5.8		Peak Found	High	High	High	High	High	High	1.629e-05	1.912e-08	3.87	26.03	Used	Used	R.HGDLPDIQIK.H	[2777-2786]
	FALSE	High	[R].HNLEIIK.[T]		0.00137208	0.000139604	1	1	9	P78527	P78527 [2233-2239]		0	866.509	41.42	0.801943	26.87	5.3	194.7	43.12	11.58		Peak Found	Peak Found	Peak Found	High	High	High	High	3.326e-05	0.0003305	2.48	14.1	Used	Used	R.HNLEIIK.T	[2233-2239]
	FALSE	High	[K].HSSLITPLQAVAQR.[D]		1.3403e-09	5.57461e-05	1	1	17	P78527	P78527 [2787-2800]		0	1520.85	29.285	0.957679	25.83	6.6	193.4	71.26	3.24		High	Peak Found	High	High	High	High	High	1.629e-05	9.644e-11	4.11	33.34	Used	Used	K.HSSLITPLQAVAQR.D	[2787-2800]
	FALSE	High	[K].HSSLITPLQAVAQRDPIIAK.[Q]		4.17315e-13	5.57461e-05	1	1	11	P78527	P78527 [2787-2806]		1	2158.23	45.861	0.785887	44.93	4.3	195.7	51.22	6.53		Peak Found	Peak Found	Peak Found	High	High	High	High	1.629e-05	1.94e-14	4.94	41.52	Used	Used	K.HSSLITPLQAVAQRDPIIAK.Q	[2787-2806]
	FALSE	High	[R].KFIQTFGK.[E]		0.00164309	0.000139604	1	1	5	P78527	P78527 [3631-3638]		1	968.556	46.076	0.692802	18.5	4.2	195.8		13.8		Not Found	Not Found	Peak Found	High	High	Peak Found	High	3.326e-05	0.0003829	1.83	17.62	Used	Used	R.KFIQTFGK.E	[3631-3638]
	FALSE	High	[K].KGGSWIQEINVAEK.[N]		1.09987e-06	5.57461e-05	1	1	3	P78527	P78527 [4023-4036]		1	1558.82	50.611	0.578129	9.22	3.9	196.1		7.42		Not Found	Not Found	Peak Found	High	High	Peak Found	High	1.629e-05	1.371e-07	3.06	33.36	Used	Used	K.KGGSWIQEINVAEK.N	[4023-4036]
	FALSE	High	[R].KQNNFSLAMK.[L]		3.62506e-06	5.57461e-05	1	1	6	P78527	P78527 [3248-3257]		1	1180.61	41.535	0.834276	29.62	4.7	195.3	56.17	7.58		High	Peak Found	Peak Found	High	High	High	High	1.629e-05	4.99e-07	4.22	17.05	Used	Used	R.KQNNFSLAMK.L	[3248-3257]
	FALSE	High	[R].IAGFDER.[V]		0.0561071	0.00425936	1	1	7	P78527	P78527 [3719-3725]		0	807.4	20.696	0.942159	27.83	9.2	190.8	37.53	8.54		Peak Found	Peak Found	High	High	High	High	High	0.001215	0.01368	1.68	17.98	Used	Used	R.IAGFDER.V	[3719-3725]
	FALSE	High	[K].IAPYSVEIK.[N]		0.0010052	9.46111e-05	1	2	7	P78527	P78527 [100-108]		0	1019.58	17.107	0.867958	13.79	10.7	189.3	12.66	6.48		Peak Found	Not Found	Peak Found	High	High	High	High	2.351e-05	0.0002528	1.95	27.39	Used	Used	K.IAPYSVEIK.N	[100-108]
	FALSE	High	[K].LATTILQHWK.[K]		1.82152e-05	5.57461e-05	1	1	6	P78527	P78527 [1618-1627]		0	1210.69	30.197	0.867135	44.36	6	194	44.92	11.6		Peak Found	Not Found	Peak Found	High	High	High	High	1.629e-05	2.889e-06	2.31	30.87	Used	Used	K.LATTILQHWK.K	[1618-1627]
	FALSE	High	[K].LATTILQHWKK.[C]		0.000209404	9.46111e-05	1	1	3	P78527	P78527 [1618-1628]		1	1338.79	100	1.95636e-17			200		17.49		Not Found	Not Found	Not Found	High	High	Peak Found	High	2.351e-05	4.971e-05	2.04	24.28	Used	Used	K.LATTILQHWKK.C	[1618-1628]
	FALSE	High	[R].LGASLAFNNIYR.[E]		2.38779e-06	5.57461e-05	1	1	4	P78527	P78527 [1076-1087]		0	1338.72	62.488	0.671524	31.74	3.2	196.8	48.93	5.2		High	Peak Found	High	Peak Found	High	High	High	1.629e-05	3.169e-07	3.47	41.78	Used	Used	R.LGASLAFNNIYR.E	[1076-1087]
	FALSE	High	[R].LGLPGDEVDNKVK.[G]		9.80278e-07	5.57461e-05	1	1	9	P78527	P78527 [2705-2717]		1	1383.75	25.28	0.921337	9.14	7.6	192.4		6.94		Peak Found	Not Found	Not Found	High	High	High	High	1.629e-05	1.208e-07	3.3	22.81	Used	Used	R.LGLPGDEVDNKVK.G	[2705-2717]
	FALSE	High	[K].LGNPIVPLNIR.[L]		0.000191909	9.46111e-05	1	1	4	P78527	P78527 [2133-2143]		0	1205.74	29.356	0.986493	28.5	6.3	193.7	27.65	8.93		High	Not Found	Peak Found	High	High	High	High	2.351e-05	4.448e-05	2.57	42.29	Used	Used	K.LGNPIVPLNIR.L	[2133-2143]
	FALSE	High	[K].IKYFEGVSPK.[S]		0.0265055	0.00260004	1	1	2	P78527	P78527 [680-689]		1	1167.64	16.323	0.640912	31.74	10.5	189.5	32.96	12.18		Peak Found	Peak Found	Peak Found	High	High	Peak Found	High	0.0007499	0.006475	1.98	21.83	Used	Used	K.IKYFEGVSPK.S	[680-689]
	FALSE	High	[R].LLALNSLYSPK.[I]		0.000166422	9.46111e-05	1	1	2	P78527	P78527 [2539-2549]		0	1218.71								No Quan Values	Not Found	Not Found	Not Found	High	High	Not Found	High	2.351e-05	3.696e-05	2.59		Not Used	Not Used	R.LLALNSLYSPK.I	[2539-2549]
	FALSE	High	[K].ILDVMYSR.[L]		0.00693645	0.000698011	1	1	10	P78527	P78527 [1876-1883]		0	996.518	32.245	0.899124	11.94	6	194	34.37	1.19		Peak Found	High	High	High	High	High	High	0.0002029	0.001427	1.75	31.38	Used	Used	K.ILDVMYSR.L	[1876-1883]
	FALSE	High	[K].ILDVMYSR.[L]	1xOxidation [M5]	0.00737016	0.000735285	1	1	4	P78527	P78527 [1876-1883]		0	1012.51	8.642	0.831148	8.74	20.7	179.3		19.41		Not Found	Not Found	Peak Found	High	High	High	High	0.0002198	0.001514	1.86	24.15	Used	Used	K.ILDVMYSR.L	[1876-1883]
	FALSE	High	[R].LLEEALLR.[L]		0.00138288	0.000139604	1	1	6	P78527	P78527 [2892-2899]		0	956.578	18.103	0.798951	9.67	10.8	189.2	39.74	4.15		High	High	High	High	High	Peak Found	High	3.326e-05	0.0003313	2.28	37.01	Used	Used	R.LLEEALLR.L	[2892-2899]
	FALSE	High	[R].ILELSGSSSEDSEK.[V]		1.42674e-07	5.57461e-05	1	1	2	P78527	P78527 [3359-3372]		0	1480.7	33.822	0.676645	7.95	5.7	194.3		14.93		Peak Found	Not Found	Not Found	High	Peak Found	High	High	1.629e-05	1.505e-08	2.46	22.06	Used	Used	R.ILELSGSSSEDSEK.V	[3359-3372]
	FALSE	High	[R].ILELSGSSSEDSEKVIAGLYQR.[A]		6.04614e-12	5.57461e-05	1	1	4	P78527	P78527 [3359-3380]		1	2381.22	100	1.95636e-17			200		7.76		Not Found	Not Found	Not Found	High	High	High	High	1.629e-05	2.794e-13	5.04	46.86	Used	Used	R.ILELSGSSSEDSEKVIAGLYQR.A	[3359-3380]
	FALSE	High	[K].LLLQGEADQSLLTFIDK.[A]		4.28387e-11	5.57461e-05	1	1	5	P78527	P78527 [3051-3067]		0	1904.04	100	1.95636e-17	16.85	0.6	199.4		13.72		Peak Found	Not Found	Not Found	High	High	High	High	1.629e-05	2.326e-12	5.13	58.98	Used	Used	K.LLLQGEADQSLLTFIDK.A	[3051-3067]
	FALSE	High	[R].LLNFLMK.[H]		0.00652442	0.000655462	1	1	6	P78527	P78527 [2215-2221]		0	878.517	64.282	0.491683	21.69	3.1	196.9	20.98	8.67		Peak Found	Not Found	Peak Found	High	High	High	High	0.0001942	0.001335	2.02	44.54	Used	Used	R.LLNFLMK.H	[2215-2221]
	FALSE	High	[R].LLNFLMK.[H]	1xOxidation [M6]	0.00516308	0.000486314	1	1	5	P78527	P78527 [2215-2221]		0	894.512	17.929	0.690081	16.08	10.9	189.1	15.75	8.9		Peak Found	Not Found	Peak Found	High	High	High	High	0.0001576	0.001058	1.61	38.03	Used	Used	R.LLNFLMK.H	[2215-2221]
	FALSE	High	[R].LLNTWTNRYPDAK.[M]		7.11018e-07	5.57461e-05	1	1	5	P78527	P78527 [3160-3172]		1	1591.82	22.118	0.927805	22.91	9.1	190.9	39.12	11.08		Peak Found	Peak Found	Peak Found	High	High	High	High	1.629e-05	8.545e-08	3.17	27.11	Used	Used	R.LLNTWTNRYPDAK.M	[3160-3172]
	FALSE	High	[R].LLPAELPAK.[R]		0.0185686	0.00174357	1	1	3	P78527	P78527 [2900-2908]		0	951.587	17.412	0.996984	23.79	11.6	188.4	45.93	9.77		High	Peak Found	Peak Found	High	Peak Found	High	High	0.0004726	0.004153	1.84	27.17	Used	Used	R.LLPAELPAK.R	[2900-2908]
	FALSE	High	[R].LLPAELPAKR.[V]		6.15951e-05	5.57461e-05	1	1	16	P78527	P78527 [2900-2909]		1	1107.69	22.484	0.875691	15.53	8.7	191.3	35.09	5.92		High	High	High	High	High	High	High	1.629e-05	1.122e-05	2.48	20.16	Used	Used	R.LLPAELPAKR.V	[2900-2909]
	FALSE	High	[K].LLQDFNR.[F]		0.0161314	0.00144648	1	1	6	P78527	P78527 [2836-2842]		0	905.484	20.393	0.907901	13.89	8.9	191.1	12.54	10.92		Peak Found	Not Found	High	High	High	High	High	0.0003876	0.003523	1.8	22.07	Used	Used	K.LLQDFNR.F	[2836-2842]
	FALSE	High	[R].LLQIIER.[Y]		0.0224499	0.00225416	1	1	5	P78527	P78527 [3468-3474]		0	884.556	24.062	0.736986	45.23	8	192	40.38	12.78		Peak Found	Peak Found	Peak Found	High	High	High	High	0.00061	0.005267	1.31	30.72	Used	Used	R.LLQIIER.Y	[3468-3474]
	FALSE	High	[R].LLQIIERYPEETLSLMTK.[E]		1.30566e-11	5.57461e-05	1	1	9	P78527	P78527 [3468-3485]		1	2177.19	100	1.95636e-17			200		6.13		Not Found	Not Found	Not Found	High	High	High	High	1.629e-05	6.448e-13	4.35	56.37	Used	Used	R.LLQIIERYPEETLSLMTK.E	[3468-3485]
	FALSE	High	[R].LLQIIERYPEETLSLMTK.[E]	1xOxidation [M16]	0.000844177	9.46111e-05	1	1	2	P78527	P78527 [3468-3485]		1	2193.18	100	1.95636e-17			200		11.1		Not Found	Not Found	Not Found	High	Peak Found	High	High	2.351e-05	0.0002176	1.73	48.26	Used	Used	R.LLQIIERYPEETLSLMTK.E	[3468-3485]
	FALSE	High	[R].LMDEFKIGELFSK.[F]		1.23124e-09	5.57461e-05	1	2	7	P78527	P78527 [143-155]		1	1556.8	100	1.95636e-17			200		7.33		Not Found	Not Found	Not Found	High	High	High	High	1.629e-05	8.787e-11	3.21	53.27	Used	Used	R.LMDEFKIGELFSK.F	[143-155]
	FALSE	High	[R].IMEFTTTLLNTSPEGWK.[L]		0.000293289	9.46111e-05	1	1	2	P78527	P78527 [1341-1357]		0	1967.98	100	1.95636e-17			200		20.85		Not Found	Not Found	Not Found	Peak Found	High	High	High	2.351e-05	7.475e-05	2.48	57.1	Used	Used	R.IMEFTTTLLNTSPEGWK.L	[1341-1357]
	FALSE	High	[R].IMEFTTTLLNTSPEGWK.[L]	1xOxidation [M2]	4.62399e-07	5.57461e-05	1	1	5	P78527	P78527 [1341-1357]		0	1983.97	100	1.95636e-17			200		9.95		Not Found	Not Found	Not Found	High	High	High	High	1.629e-05	5.342e-08	2.78	52.11	Used	Used	R.IMEFTTTLLNTSPEGWK.L	[1341-1357]
	FALSE	High	[K].LNESTFDTQITK.[K]		6.30235e-05	5.57461e-05	1	1	5	P78527	P78527 [1858-1869]		0	1396.7	17.993	0.951459	9.93	10.6	189.4	9.48	6.52		High	High	High	High	Peak Found	High	High	1.629e-05	1.148e-05	3.24	27.82	Used	Used	K.LNESTFDTQITK.K	[1858-1869]
	FALSE	High	[K].LNESTFDTQITKK.[M]		3.92154e-06	5.57461e-05	1	1	2	P78527	P78527 [1858-1870]		1	1524.79	20.647	0.905145	26.82	8.9	191.1	24.8	8.57		Peak Found	Not Found	Peak Found	Peak Found	High	High	High	1.629e-05	5.407e-07	3.19	21.18	Used	Used	K.LNESTFDTQITKK.M	[1858-1870]
	FALSE	High	[K].IPALDLLIK.[L]		0.000231169	9.46111e-05	1	2	3	P78527	P78527 [125-133]		0	995.65	60.935	0.32314	8.77	3.2	196.8	8.34	7.18		Peak Found	Not Found	Peak Found	High	High	High	High	2.351e-05	5.622e-05	2.43	52.48	Used	Used	K.IPALDLLIK.L	[125-133]
	FALSE	High	[R].LPLISGFYK.[L]		0.000783695	9.46111e-05	1	1	6	P78527	P78527 [660-668]		0	1037.6	100	1.95636e-17			200		6.67		Not Found	Not Found	Not Found	High	High	High	High	2.351e-05	0.0002033	2.13	45.54	Used	Used	R.LPLISGFYK.L	[660-668]
	FALSE	High	[R].LPPDVLR.[W]		0.0230837	0.0022861	1	1	12	P78527	P78527 [2916-2922]		0	809.488	17.575	0.953592	29.93	10.8	189.2	42.94	27.67		Peak Found	Peak Found	Peak Found	High	High	High	High	0.0006555	0.005471	1.8	23.67	Used	Used	R.LPPDVLR.W	[2916-2922]
	FALSE	High	[R].LPSNTLDR.[L]		0.00564995	0.000486314	1	1	3	P78527	P78527 [2531-2538]		0	915.489	28.933	0.974265	59.56	6.7	193.3	52.05	9.68		Peak Found	Peak Found	Peak Found	Peak Found	High	High	High	0.0001576	0.001156	2.34	13.27	Used	Used	R.LPSNTLDR.L	[2531-2538]
	FALSE	High	[R].LQETLSAADR.[C]		0.00204286	0.000139604	1	1	5	P78527	P78527 [15-24]		0	1103.57	21.802	0.845273	16.3	8.8	191.2	36.34	10		Peak Found	High	Peak Found	High	High	Peak Found	High	3.326e-05	0.0004619	3	16.14	Used	Used	R.LQETLSAADR.C	[15-24]
	FALSE	High	[K].LQSVQALTEIQEFISFISK.[Q]		1.01316e-10	5.57461e-05	1	1	1	P78527	P78527 [3129-3147]		0	2181.18	100	1.95636e-17			200				Not Found	Not Found	Not Found	High	Not Found	Not Found	High	1.629e-05	5.904e-12	3.09	63.35	Used	Used	K.LQSVQALTEIQEFISFISK.Q	[3129-3147]
	FALSE	High	[K].LQYFMEQFYGIIR.[N]		0.000346359	9.46111e-05	1	1	1	P78527	P78527 [338-350]		0	1707.86	100	1.95636e-17			200		10.87		Not Found	Not Found	Not Found	High	Peak Found	Peak Found	High	2.351e-05	9.014e-05	1.52	58.89	Used	Used	K.LQYFMEQFYGIIR.N	[338-350]
	FALSE	High	[K].LQYFMEQFYGIIR.[N]	1xOxidation [M5]	0.000456855	9.46111e-05	1	1	1	P78527	P78527 [338-350]		0	1723.85	100	1.95636e-17			200		42.25		Not Found	Not Found	Not Found	Peak Found	High	Peak Found	High	2.351e-05	0.0001218	1.07	54.76	Used	Used	K.LQYFMEQFYGIIR.N	[338-350]
	FALSE	High	[K].LSDFNDITNMLLLK.[M]		6.28225e-10	5.57461e-05	1	1	5	P78527	P78527 [3656-3669]		0	1636.86	100	1.95636e-17			200		7.44		Not Found	Not Found	Not Found	High	High	High	High	1.629e-05	4.256e-11	4.37	59.72	Used	Used	K.LSDFNDITNMLLLK.M	[3656-3669]
	FALSE	High	[K].LSDFNDITNMLLLK.[M]	1xOxidation [M10]	1.7856e-06	5.57461e-05	1	1	2	P78527	P78527 [3656-3669]		0	1652.86	13.528	0.995248	9.28	14.2	185.8	46.14	4.32		Peak Found	Peak Found	Peak Found	High	Peak Found	High	High	1.629e-05	2.308e-07	2.4	56.58	Used	Used	K.LSDFNDITNMLLLK.M	[3656-3669]
	FALSE	High	[R].LSFAVPFR.[E]		0.00116438	9.46111e-05	1	1	11	P78527	P78527 [892-899]		0	936.53	31.276	0.966168	35.34	6.2	193.8	53.01	3.73		High	Peak Found	High	High	High	High	High	2.351e-05	0.000287	2.49	44.69	Used	Used	R.LSFAVPFR.E	[892-899]
	FALSE	High	[K].LSLMYAR.[K]		0.101476	0.0069062	1	1	6	P78527	P78527 [2739-2745]		0	853.46	35.613	0.886086	18.51	5.7	194.3	18.31	5.79		Peak Found	Not Found	High	High	High	High	High	0.001949	0.02304	2.22	27.98	Used	Used	K.LSLMYAR.K	[2739-2745]
	FALSE	High	[K].LSLMYAR.[K]	1xOxidation [M4]	0.114241	0.00772044	1	1	3	P78527	P78527 [2739-2745]		0	869.455	68.031	0.330993	2.61	2.9	197.1		11.83		Not Found	Not Found	Peak Found	High	High	High	High	0.002177	0.02594	1.16	22.17	Used	Used	K.LSLMYAR.K	[2739-2745]
	FALSE	High	[K].LTPLPEDNSMNVDQDGDPSDRMEVQEQEEDISSLIR.[S]		1.09987e-06	5.57461e-05	1	1	4	P78527	P78527 [3197-3232]		1	4101.85								No Quan Values	Not Found	Not Found	Not Found	High	High	High	High	1.629e-05	1.366e-07	2.76		Not Used	Not Used	K.LTPLPEDNSMNVDQDGDPSDRMEVQEQEEDISSLIR.S	[3197-3232]
	FALSE	High	[K].LVINTEEVFRPYAK.[H]		4.40171e-08	5.57461e-05	1	1	10	P78527	P78527 [2149-2162]		0	1678.92	57.93	0.691646	8.02	3.5	196.5	7.84	7.72		High	Not Found	High	High	High	High	High	1.629e-05	4.206e-09	3.83	39.95	Used	Used	K.LVINTEEVFRPYAK.H	[2149-2162]
	FALSE	High	[K].IWSEPFYQETYLPYMIR.[S]		1.68068e-06	5.57461e-05	1	1	3	P78527	P78527 [3030-3046]		0	2236.08	100	1.95636e-17			200		12.68		Not Found	Not Found	Not Found	High	High	High	High	1.629e-05	2.162e-07	3.24	59.36	Used	Used	K.IWSEPFYQETYLPYMIR.S	[3030-3046]
	FALSE	High	[R].LYSLALHPNAFK.[R]		2.71025e-08	5.57461e-05	1	1	10	P78527	P78527 [1063-1074]		0	1373.76	18.846	0.980901	8.42	10.1	189.9		5.96		Not Found	Not Found	Peak Found	High	High	High	High	1.629e-05	2.498e-09	3.27	34.48	Used	Used	R.LYSLALHPNAFK.R	[1063-1074]
	FALSE	High	[R].LYSLALHPNAFKR.[L]		1.0415e-06	5.57461e-05	1	1	14	P78527	P78527 [1063-1075]		1	1529.86	31.281	0.914455	30.87	6.2	193.8	34.39	1.92		High	Peak Found	High	High	High	High	High	1.629e-05	1.289e-07	3.88	28.97	Used	Used	R.LYSLALHPNAFKR.L	[1063-1075]
	FALSE	High	[K].MAVLALLAK.[I]		0.00131938	0.000139604	1	1	5	P78527	P78527 [1643-1651]		0	929.585	55.733	0.603573	22.96	3.5	196.5	63.04	11.31		Peak Found	Peak Found	Peak Found	High	High	High	High	3.326e-05	0.0003195	2.5	47.34	Used	Used	K.MAVLALLAK.I	[1643-1651]
	FALSE	High	[K].MAVLALLAK.[I]	1xOxidation [M1]	0.000257107	9.46111e-05	1	1	3	P78527	P78527 [1643-1651]		0	945.58	17.905	0.640083	2.93	10.6	189.4		5.18		Not Found	Not Found	Peak Found	High	High	High	High	2.351e-05	6.382e-05	2.08	37.98	Used	Used	K.MAVLALLAK.I	[1643-1651]
	FALSE	High	[K].MDPMNIWDDIITNR.[C]		8.16095e-09	5.57461e-05	1	1	11	P78527	P78527 [3173-3186]		0	1733.8	100	1.95636e-17			200		12.43		Not Found	Not Found	Not Found	High	High	High	High	1.629e-05	6.805e-10	3.25	60.6	Used	Used	K.MDPMNIWDDIITNR.C	[3173-3186]
	FALSE	High	[K].MDPMNIWDDIITNR.[C]	1xOxidation [M1]	1.10606e-07	5.57461e-05	1	1	5	P78527	P78527 [3173-3186]		0	1749.79	100	1.95636e-17			200		11.85		Not Found	Not Found	Not Found	Peak Found	High	High	High	1.629e-05	1.142e-08	2.29	58.9	Used	Used	K.MDPMNIWDDIITNR.C	[3173-3186]
	FALSE	High	[R].MEVQEQEEDISSLIR.[S]		3.47781e-07	5.57461e-05	1	1	3	P78527	P78527 [3218-3232]		0	1805.86	100	1.95636e-17			200		8.52		Not Found	Not Found	Not Found	High	High	High	High	1.629e-05	3.937e-08	2.91	46.15	Used	Used	R.MEVQEQEEDISSLIR.S	[3218-3232]
	FALSE	High	[R].MKLSDFNDITNMLLLK.[M]		2.6204e-05	5.57461e-05	1	1	1	P78527	P78527 [3654-3669]		1	1896	100	1.95636e-17			200		21.04		Not Found	Not Found	Not Found	Peak Found	Not Found	High	High	1.629e-05	4.313e-06	3.24	59.17	Used	Used	R.MKLSDFNDITNMLLLK.M	[3654-3669]
	FALSE	High	[K].MKQDAQVVLYR.[S]		3.6032e-06	5.57461e-05	1	1	7	P78527	P78527 [2763-2773]		1	1350.72	44.799	0.780786	5.96	4.3	195.7	4.04	6.13		Peak Found	Not Found	Peak Found	High	High	High	High	1.629e-05	4.943e-07	2.83	19.37	Used	Used	K.MKQDAQVVLYR.S	[2763-2773]
	FALSE	High	[K].MKQDAQVVLYR.[S]	1xOxidation [M1]	4.9175e-05	5.57461e-05	1	1	4	P78527	P78527 [2763-2773]		1	1366.71	18.41	0.936183	5.91	10.3	189.7		6.14		Peak Found	Not Found	Not Found	High	High	High	High	1.629e-05	8.668e-06	2.53	16.18	Used	Used	K.MKQDAQVVLYR.S	[2763-2773]
	FALSE	High	[K].MSGKHDVGAYMLMYK.[G]		5.56784e-06	5.57461e-05	1	1	4	P78527	P78527 [3846-3860]		1	1730.81	100	1.95636e-17			200		4.1		Not Found	Not Found	Not Found	High	High	Peak Found	High	1.629e-05	7.939e-07	2.72	29.89	Used	Used	K.MSGKHDVGAYMLMYK.G	[3846-3860]
	FALSE	High	[K].MSPYKDILETHLR.[E]		4.09289e-08	5.57461e-05	1	1	11	P78527	P78527 [1408-1420]		1	1602.83	55.8	0.626378	55.32	3.5	196.5	57.3	5.06		Peak Found	Peak Found	Peak Found	High	High	High	High	1.629e-05	3.889e-09	3.1	32.14	Used	Used	K.MSPYKDILETHLR.E	[1408-1420]
	FALSE	High	[K].MSPYKDILETHLR.[E]	1xOxidation [M1]	1.95697e-05	5.57461e-05	1	1	3	P78527	P78527 [1408-1420]		1	1618.83	45.814	0.54548	39.8	4.2	195.8	38.17	4.59		Not Found	Peak Found	Peak Found	High	High	High	High	1.629e-05	3.117e-06	2.11	28.69	Used	Used	K.MSPYKDILETHLR.E	[1408-1420]
	FALSE	High	[R].MSTSPEAFLALR.[S]		1.61062e-07	5.57461e-05	1	1	11	P78527	P78527 [3890-3901]		0	1322.68	38.214	0.844892	37.78	5.1	194.9	44.86	4.71		High	Peak Found	High	High	High	High	High	1.629e-05	1.712e-08	3.03	46.4	Used	Used	R.MSTSPEAFLALR.S	[3890-3901]
	FALSE	High	[R].MSTSPEAFLALR.[S]	1xOxidation [M1]	3.73635e-06	5.57461e-05	1	1	8	P78527	P78527 [3890-3901]		0	1338.67	16.48	0.948764	5.38	11.2	188.8	4.18	4.2		High	Not Found	Peak Found	High	High	High	High	1.629e-05	5.15e-07	2.79	42.17	Used	Used	R.MSTSPEAFLALR.S	[3890-3901]
	FALSE	High	[K].MVSAVLNGMLDQSFRER.[A]		0.000205131	9.46111e-05	1	1	3	P78527	P78527 [1592-1608]		1	1952.97	100	1.95636e-17			200		37.01		Not Found	Not Found	Not Found	Peak Found	High	High	High	2.351e-05	4.83e-05	2.36	48.2	Used	Used	K.MVSAVLNGMLDQSFRER.A	[1592-1608]
	FALSE	High	[R].MYAALGDPK.[A]	1xOxidation [M1]	0.0142913	0.00121756	1	1	5	P78527	P78527 [3613-3621]		0	981.471	49.13	0.592586	79.3	4	196	72.88	16.48		Peak Found	Peak Found	Not Found	High	High	Not Found	High	0.0003494	0.003086	1.28	15.01	Used	Used	R.MYAALGDPK.A	[3613-3621]
	FALSE	High	[R].NELEIPGQYDGR.[G]		0.000115009	5.57461e-05	1	1	6	P78527	P78527 [3697-3708]		0	1390.66	30.393	0.958191	27.14	6.4	193.6	34.15	11.61		Peak Found	Peak Found	High	High	High	High	High	1.629e-05	2.334e-05	2.9	31.64	Used	Used	R.NELEIPGQYDGR.G	[3697-3708]
	FALSE	High	[R].NFWSHETR.[L]		0.00192028	0.000139604	1	1	9	P78527	P78527 [2523-2530]		0	1076.49	35.588	0.789102	20.38	5.5	194.5	52.14	1.13		Peak Found	Peak Found	Peak Found	High	High	High	High	3.326e-05	0.0004367	0.99	16.24	Used	Used	R.NFWSHETR.L	[2523-2530]
	FALSE	High	[R].NFWSHETRLPSNTLDR.[L]		0.000169841	9.46111e-05	1	1	6	P78527	P78527 [2523-2538]		1	1972.96	34.783	0.725143	31.45	5.3	194.7	31.42	7.59		Peak Found	Not Found	Peak Found	High	High	High	High	2.351e-05	3.808e-05	2.67	31.7	Used	Used	R.NFWSHETRLPSNTLDR.L	[2523-2538]
[truncated: 37,567 more rows]
