# Supplementary material for: REIIBP methylates nucleolar proteins and regulates pre-rRNA processing
Source: J Biol Chem. 2025 Aug 16;301(10):110609. doi: 10.1016/j.jbc.2025.110609 (PMC12466271; doi:10.1016/j.jbc.2025.110609)
Supplement: Table S2 [file mmc3.xlsx]

## Sheet: GO-BP
GOIDs	Ontology	Description	Counts	Annotated	pvalue	p.adjust	IDs
GO:0006364	BP	rRNA processing	147	255	9.03777e-182	5.47588e-179	P15880/P27635/P62244/P62854/P62266/P42766/Q9Y3U8/P18077/P42677/P05387/P49207/Q71UM5/P30050/P62891/Q5SY16/Q15269/Q9Y2R4/P05386/Q14690/Q5RKV6/Q9Y4W2/P61513/Q96B26/P62857/Q8TED0/P62277/P05388/P61353/P62906/P62269/P36578/P62829/P62241/Q02878/P62249/P62081/P62899/Q99848/Q14684/P63173/P62424/P25398/P32969/P46778/P18124/P62841/P62913/P83731/Q8N726/Q9Y2X3/P22087/P40429/P50914/P26373/P39023/P46783/P61254/…
GO:0000462	BP	maturation of SSU-rRNA from tricistronic rRNA transcript (SSU-rRNA, 5.8S rRNA, LSU-rRNA)	23	34	8.09046e-32	1.00267e-29	Q15269/P62241/P62249/P39019/P82933/Q9Y324/Q2NL82/Q13895/P78316/Q9UNX4/Q9P031/Q9BVI4/Q13601/Q14692/Q68CQ4/Q9NYH9/Q9Y5J1/O75691/O15213/Q12788/Q92979/Q8NEJ9/Q9NQZ2
GO:0042273	BP	ribosomal large subunit biogenesis	15	29	1.14346e-18	6.69203e-17	P18077/Q9Y3C1/Q99848/P18124/P62913/P50914/P61254/Q15050/Q9UNX3/Q969S3/P46777/Q6RFH5/Q9NVU7/O75683/Q9GZL7
GO:0042274	BP	ribosomal small subunit biogenesis	12	18	4.46044e-17	2.23145e-15	Q5C9Z4/P62857/P62249/P62081/Q9H0A0/P62841/P39019/P62753/Q96GA3/P78316/Q92979/O75683
GO:0000470	BP	maturation of LSU-rRNA	10	15	1.98462e-14	7.84214e-13	Q9Y4W2/P62906/P62424/O76021/Q9Y3B9/P46087/Q9H9Y2/Q9NXF1/P56537/Q9BYD6
GO:0042254	BP	ribosome biogenesis	14	58	4.53182e-12	1.29382e-10	P49207/P62857/P62269/Q9H6W3/Q96HR8/Q9BVP2/Q9H8H2/Q9H089/Q13823/O15381/Q14137/Q9NRR4/Q9NWK9/A4D1E9
GO:0016075	BP	rRNA catabolic process	7	17	1.65347e-08	3.05735e-07	Q5RKV6/Q8IYB7/Q9NPD3/Q8IZH2/Q9NQT4/Q9NRR4/Q9Y2L1
GO:0006412	BP	translation	109	772	5.39448e-59	1.40077e-56	P15880/P27635/P62244/O00425/J3KRX5/P62854/P62266/P42766/K7ERI7/Q9Y3U8/P18077/P42677/P05387/P49207/Q71UM5/P30050/E5RI99/P62891/H7BY91/P05386/P61513/P62857/P62277/P05388/Q13310/P61353/Q9UKV8/P62906/P62269/H0YKD8/P53007/P36578/P62829/P62241/Q02878/P62249/P62081/H7BY10/P62899/D3YTB1/P63173/P62424/P25398/P32969/P46778/P18124/P62841/P62913/J3QQ67/P83731/P12236/M0R0F0/P40429/P50914/Q9P2E9/P26373/P39023/…
GO:0010501	BP	RNA secondary structure unwinding	27	44	2.31238e-35	3.40795e-33	Q8NHQ9/Q9Y2R4/Q9UKV8/Q9H2U1/Q9NVP1/Q9BUQ8/Q9GZR7/Q9NR30/P26196/Q9BQ39/Q96GQ7/O00571/Q9H8H2/Q9UHI6/Q9UJV9/Q9H0S4/Q9Y6V7/Q8N8A6/Q9NY93/P38919/Q9NUL7/Q9UL18/Q8TDD1/P60842/Q86XP3/O00148/Q9H9G7
GO:0006396	BP	RNA processing	43	230	3.65575e-29	4.15308e-27	O60293/Q9H6R0/Q15434/Q13310/P31943/Q9H2U1/P52597/Q08211/Q96DI7/Q14498/P29558/Q9BUJ2/O60832/Q9H6S0/Q9UHI6/Q9H0D6/Q9UBB9/D6RIY6/Q6P158/Q7L2E3/O14979/Q00839/O00566/Q14147/Q9BWF3/O15042/Q05048/P31942/Q8IWX8/O00442/O43172/Q7Z478/Q86U42/Q8IY37/P98179/Q14562/P61978/Q8TDD1/P78563/P78332/Q7Z333/M0R3F6/P14866

## Sheet: GO-CC
GOIDs	Ontology	Description	Counts	Annotated	pvalue	p.adjust	IDs
GO:0005730	CC	nucleolus	282	1323	7.22724e-205	4.92627e-202	P51114/P62854/Q96PK6/P62266/P42766/Q9Y3U8/P49207/Q9BQ04/P30050/Q9NX58/Q9Y5Q9/Q5SY16/Q13595/Q9Y2R4/Q5C9Z4/Q9H6R0/Q14690/Q5RKV6/Q9Y4W2/Q96B26/Q8TED0/P62277/Q92522/P11387/P62906/Q9NVP1/P36578/P62829/Q13242/P62081/Q9Y3C1/Q99848/Q14684/P62424/P32969/P46778/Q9H0A0/P53999/Q9BUQ8/H7BY16/Q86UE4/P18124/Q9BXS6/O76021/Q08211/Q08945/Q9GZR7/P62913/Q8N726/Q9Y2X3/P22087/P40429/Q06787/Q9UNQ2/P39023/P46783/Q9H6W3/…
GO:0005737	CC	cytoplasm	701	8255	9.92776e-180	1.08272e-265	Q13283/O96028/Q04637/E9PGM1/Q9UN86/P23246/P51114/Q9H361/Q6WCQ1/Q9P0K7/Q8WWM7/H3BUF6/J3KSW8/Q92900/E9PFF5/P15880/Q14694/Q7Z417/P51116/Q14444/P62244/O00425/Q3BDU5/P62854/O14974/F8WB06/Q96PK6/Q9Y224/P62266/P42766/H3BNC9/Q9Y3U8/Q96IZ0/Q9Y5A9/P49207/E5RI99/Q12933/P41214/Q8NEY1/Q9H6R0/F5H578/P05386/Q9Y4W2/Q96B26/P62857/Q8TED0/Q9BZL4/O75494/Q15717/P05388/Q13310/P67809/Q9UKV8/P62906/P16989/P31943/Q9H2U1/…
GO:0032040	CC	small-subunit processome	25	51	1.93988e-29	2.25068e-27	Q15269/Q14690/P62081/Q9Y2X3/P22087/Q9BVJ6/Q9Y324/Q9H6R4/Q9NV31/P78316/Q9UNX4/Q9BVI4/Q13601/O00566/A0A0A0MTB8/O43818/Q68CQ4/Q9NYH9/Q9Y5J1/O75691/O15213/Q12788/Q92979/Q8NEJ9/Q9NQZ2
GO:0030687	CC	preribosome, large subunit precursor	21	34	6.90946e-28	7.24563e-26	P05387/P05386/Q9Y4W2/P05388/Q99848/Q14684/Q9H6F5/Q15050/Q9Y3B9/Q9UKD2/Q8IY81/Q969S3/B5MCF9/Q14137/Q9NU22/Q9H9Y2/Q9NXF1/Q6RFH5/P56537/Q9GZL7/P56182
GO:0015030	CC	Cajal body	18	47	3.61077e-19	2.21231e-17	Q9Y2X3/P22087/Q06787/O43290/Q15029/Q96GM8/Q9H089/Q9UQ35/Q14331/Q9H814/Q8WWY3/Q16637/O43172/O43395/Q15020/P24941/Q8N5P1/Q86XP3
GO:0005840	CC	ribosome	44	576	2.48169e-14	9.73573e-13	P62266/K7ERI7/H3BNC9/P42677/E5RI99/H7BY91/P62277/P61353/P62269/H0YKD8/P62829/P62081/H7BY10/D3YTB1/P32969/J3QQ67/Q9P2E9/P46783/P39019/E7EQV9/Q5F1R6/P62701/P46781/P62280/M0R2L9/Q8NE71/P23396/P62851/Q6P1L8/I3L0E3/B4DLN1/C9JYQ9/Q9NP92/P05198/Q15637/H0YL99/J3QLR8/S4R369/G5EA06/O60678/Q92616/Q96DV4/Q9H9J2/Q9UHB9
GO:0034719	CC	SMN-Sm protein complex	9	16	3.79256e-12	1.09422e-10	P62304/Q9UHI6/P62318/P14678/Q8TEQ6/P62314/Q9Y3F4/Q16637/P62316
GO:0035770	CC	ribonucleoprotein granule	7	10	1.14911e-10	2.83534e-09	P51114/P51991/Q7L2E3/Q12849/Q9NYY8/Q9NUL7/P14866
GO:0015935	CC	small ribosomal subunit	12	61	1.94146e-09	4.13546e-08	P62854/P62857/P62269/P62249/M0R0F0/P62753/P62701/P62273/P62851/P62861/P62979/P63244
GO:0005736	CC	RNA polymerase I complex	5	13	3.05797e-06	3.62502e-05	P19388/Q9GZS1/Q9H9Y6/O15160/O95602

## Sheet: GO-MF
GOIDs	Ontology	Description	Counts	Annotated	pvalue	p.adjust	IDs
GO:0003723	MF	RNA binding	172	1289	4.79732e-89	1.74399e-86	E9PGM1/P51114/Q92900/E9PFF5/Q7Z417/P51116/Q14444/P62244/O00425/A0A0A0MSA7/F8VZX2/Q96PK6/Q9Y224/Q14671/G3XAC6/P49207/F8VRH0/A0A0C4DG68/P62891/Q5SY16/Q5C9Z4/Q14690/Q15434/P62857/O75494/Q15717/P67809/P62906/P31943/P52597/A0A087X0X3/P36578/P38159/P51991/Q02878/P62249/P62081/P84103/P62899/P63173/P62424/P32969/P46778/P18124/O76021/P62304/P62913/P83731/M0R0F0/P22087/P50914/Q06787/P26373/P39023/P61254/P3…
GO:0003735	MF	structural constituent of ribosome	112	764	2.44658e-62	6.6706e-60	P15880/P27635/P62244/J3KRX5/P62854/P62266/P42766/K7ERI7/H3BNC9/Q9Y3U8/P18077/P42677/P05387/P49207/Q71UM5/P30050/E5RI99/P62891/H7BY91/P05386/P61513/P62857/P62277/P05388/P61353/P62906/P62269/H0YKD8/P53007/P36578/P62829/P62241/Q02878/P62249/P62081/H7BY10/P62899/D3YTB1/P63173/P62424/P25398/P32969/P46778/P18124/P62841/P62913/J3QQ67/P83731/Q9NX20/P12236/M0R0F0/P40429/P50914/P26373/P39023/P46783/P12235/…
GO:0000166	MF	nucleotide binding	129	1512	1.47349e-44	2.77067e-42	Q9UN86/P23246/Q9H361/O00425/Q96PK6/H3BNC9/G3XAC6/P62995/Q9BQ04/Q13595/Q15434/O75494/Q15717/Q13310/P31943/P52597/A0A087X0X3/Q16629/P38159/P51991/Q13242/P84103/H7BY10/P11940/H7BY16/J3KTL2/Q9NZI8/Q14498/J3KP15/P29558/F8W6I7/Q9BZI7/Q13151/Q13243/Q13247/Q92804/P26368/Q71RC2/O43390/Q9NW13/A8MXP9/P55884/Q5QPL9/P0CB38/Q8WXF1/Q01780/P52298/P35637/B0QYK0/P22626/A6NMQ1/P18615/P42696/P08621/Q9Y6M1/O14979/M0R…
GO:0019843	MF	rRNA binding	22	61	1.95203e-22	1.56535e-20	P30050/P62269/P32969/P62913/Q9NX20/Q9NR30/P62701/P46781/P62280/Q8IV48/P62917/Q9Y3B7/O75616/Q9H7B2/Q68CQ4/Q9NYY8/Q9NUL7/Q9Y2R9/Q92979/Q9Y3A5/P82914/Q96EY7
GO:0043022	MF	ribosome binding	23	89	1.20056e-19	8.18328e-18	H3BNC9/Q9UBQ5/Q06787/Q9BYJ9/Q8IV48/F8VVQ3/Q8NE71/P38935/O43824/P05198/Q6R327/O95202/P56537/P04844/Q92616/P08865/P11021/Q9Y3A5/I3L397/Q9NTK5/P13639/Q9BY44/Q9BXJ9
GO:0008135	MF	translation factor activity, RNA binding	13	27	8.02267e-16	3.49981e-14	Q04637/H3BNC9/Q13888/Q8NE71/P20042/P78344/P41091/Q92616/P60842/O60573/Q05639/P29692/P55010
GO:0043021	MF	ribonucleoprotein complex binding	13	39	2.61812e-13	9.15168e-12	O94906/Q96T21/Q00839/O95400/B5MCF9/P38919/Q14137/Q8WWY3/Q86US8/O14744/Q3ZCQ8/P62136/Q9GZL7
GO:0000175	MF	3'-5'-exoribonuclease activity	9	26	8.69918e-10	1.97653e-08	Q8IYB7/Q96GM8/Q9H0D6/Q01780/Q9NPD3/Q15024/Q9NQT4/Q9NQT5/Q9Y2L1
GO:0070180	MF	large ribosomal subunit rRNA binding	5	7	5.4986e-08	9.22581e-07	P05387/P05386/P05388/P62829/Q9UKD2
GO:0003724	MF	RNA helicase activity	7	37	6.23908e-06	6.87307e-05	Q08211/Q9GZR7/J3KTA4/P26196/O43143/P42285/O60231

## Sheet: KEGG
ID	Description	GeneRatio	BgRatio	pvalue	p.adjust	qvalue	geneID	Count	Link
hsa03010	Ribosome	80/866	156/11065	1.95399957297826e-47	6.27233862926021e-45	5.63574613680045e-45	P15880/P27635/P62244/P62854/P62266/P42766/Q9Y3U8/A0A1W2PQS6/P18077/P42677/P05387/P49207/Q71UM5/P30050/P62891/P05386/P61513/P62857/P62277/P05388/P61353/P62906/P62269/P36578/P62829/P62241/Q02878/P62249/P62081/P62899/P63173/P62424/P25398/P32969/P46778/P18124/P62841/P62913/P83731/Q9NX20/P40429/P50914/P26373/P39023/P46783/P61254/P46776/P61247/P39019/P62753/P62701/P82933/P46781/P62280/Q02543/P62273/P62…	80	http://www.genome.jp/kegg-bin/show_pathway?hsa03010/hsa:6187%09red/hsa:6134%09red/hsa:6210%09red/hsa:101929876%09red/hsa:6228%09red/hsa:11224%09red/hsa:25873%09red/hsa:100529239%09red/hsa:6165%09red/hsa:6232%09red/hsa:6181%09red/hsa:6164%09red/hsa:51065%09red/hsa:6136%09red/hsa:6170%09red/hsa:6176%09red/hsa:6168%09red/hsa:6234%09red/hsa:6207%09red/hsa:6175%09red/hsa:6155%09red/hsa:4736%09red/hsa:…
hsa03040	Spliceosome	70/866	168/11065	3.85522322758916e-34	6.18763328028059e-32	5.55963770715489e-32	P62995/Q13595/O75494/Q16629/P38159/P51991/Q13242/P84103/Q9BUQ8/P62304/Q96DI7/Q9UMS4/O94906/Q13243/Q13247/Q09161/Q92620/P26368/Q13573/O75643/O43290/Q15029/Q6P2Q9/O75934/Q99459/P52298/P35637/O43660/P62318/P08621/P61326/Q00839/Q53GS9/P38919/O43143/P14678/Q9NW64/Q5VTL8/O15042/Q8WWY3/Q9Y2W2/O60231/Q96A72/P62314/Q8IWX8/Q9UNP9/O43172/O43395/P49756/O60306/Q13435/P09661/P09012/O75533/Q9HCS7/Q14562/Q15428/…	70	http://www.genome.jp/kegg-bin/show_pathway?hsa03040/hsa:6434%09red/hsa:29896%09red/hsa:10772%09red/hsa:6432%09red/hsa:27316%09red/hsa:220988%09red/hsa:8683%09red/hsa:6428%09red/hsa:9416%09red/hsa:6635%09red/hsa:9410%09red/hsa:27339%09red/hsa:24148%09red/hsa:6430%09red/hsa:6431%09red/hsa:4686%09red/hsa:9785%09red/hsa:11338%09red/hsa:22938%09red/hsa:23020%09red/hsa:9092%09red/hsa:9343%09red/hsa:105…
hsa03008	Ribosome biogenesis in eukaryotes	45/866	88/11065	5.48052860179353e-27	5.86416560391908e-25	5.26899942768922e-25	Q15269/Q8TED0/Q9H0A0/Q9Y2X3/P22087/Q9BZE4/O60832/Q9BVJ6/Q9Y324/Q9BVP2/Q9NW13/Q9H089/Q9H0D6/Q9H6R4/Q9NV31/Q9UNX4/Q13823/O00566/Q8IZH2/Q9BVS4/Q9ULX3/O15381/P78346/Q14692/Q99575/Q9NRR4/Q9BRS2/Q9UBU9/Q9NU22/Q9Y2P8/P78345/Q9NY12/Q8IWA0/Q9NYH9/O75817/O75818/Q9Y5J1/Q12788/Q92979/Q9Y3A4/P56537/Q96D46/Q9Y3A5/O95707/P67870	45	http://www.genome.jp/kegg-bin/show_pathway?hsa03008/hsa:102724159%09red/hsa:84135%09red/hsa:55226%09red/hsa:51602%09red/hsa:2091%09red/hsa:23560%09red/hsa:1736%09red/hsa:10813%09red/hsa:51077%09red/hsa:26354%09red/hsa:55131%09red/hsa:55341%09red/hsa:22803%09red/hsa:65083%09red/hsa:55272%09red/hsa:10885%09red/hsa:29889%09red/hsa:10199%09red/hsa:54464%09red/hsa:55781%09red/hsa:28987%09red/hsa:4931%…
hsa03015	mRNA surveillance pathway	37/866	116/11065	3.79167034421645e-14	3.0428154512337e-12	2.73399387977713e-12	Q9H361/Q92900/O15234/Q13310/P11940/Q6UN15/O43809/Q9BZI7/Q09161/P52298/P35637/Q9HAU5/P61326/P62140/Q9H307/Q8IYB3/P38919/Q92989/Q05048/Q96EP5/Q9UBU9/Q96A72/Q9BRX2/Q86US8/P36873/Q86U42/P62136/Q8N684/Q16537/Q9Y5S9/Q9Y450/Q6UXN9/P30154/P63151/P30153/P15170/P62714	37	http://www.genome.jp/kegg-bin/show_pathway?hsa03015/hsa:5042%09red/hsa:5976%09red/hsa:22794%09red/hsa:8761%09red/hsa:26986%09red/hsa:81608%09red/hsa:11051%09red/hsa:65109%09red/hsa:4686%09red/hsa:22916%09red/hsa:2521%09red/hsa:26019%09red/hsa:4116%09red/hsa:5500%09red/hsa:5411%09red/hsa:10250%09red/hsa:9775%09red/hsa:10978%09red/hsa:1477%09red/hsa:26528%09red/hsa:10482%09red/hsa:55110%09red/hsa:5…
hsa05171	Coronavirus disease - COVID-19	67/866	321/11065	5.02823455576054e-14	3.22812658479827e-12	2.90049740690187e-12	P15880/P27635/P62244/P62854/P62266/P42766/Q9Y3U8/A0A1W2PQS6/P18077/P42677/P05387/P49207/Q71UM5/P30050/P62891/P05386/P61513/P62857/P62277/P05388/P61353/P62906/P62269/P36578/P62829/P62241/Q02878/P62249/P62081/P62899/P63173/P62424/P25398/P32969/P46778/P18124/P62841/P62913/P83731/P40429/P50914/P26373/P39023/P46783/P61254/P46776/P61247/P39019/P62753/P62701/P46781/P62280/Q02543/P62273/P62917/P60866/Q9U…	67	http://www.genome.jp/kegg-bin/show_pathway?hsa05171/hsa:6187%09red/hsa:6134%09red/hsa:6210%09red/hsa:101929876%09red/hsa:6228%09red/hsa:11224%09red/hsa:25873%09red/hsa:100529239%09red/hsa:6165%09red/hsa:6232%09red/hsa:6181%09red/hsa:6164%09red/hsa:51065%09red/hsa:6136%09red/hsa:6170%09red/hsa:6176%09red/hsa:6168%09red/hsa:6234%09red/hsa:6207%09red/hsa:6175%09red/hsa:6155%09red/hsa:4736%09red/hsa:…
hsa03030	DNA replication	19/866	47/11065	6.65883631839351e-10	3.56247743034053e-08	3.20091430042074e-08	P27694/P35244/P15927/Q15054/P40938/P40937/Q04837/P35249/P35251/P35250/Q07864/P25205/P39748/P33991/P33992/P49005/P33993/P12004/P49736	19	http://www.genome.jp/kegg-bin/show_pathway?hsa03030/hsa:6117%09red/hsa:6119%09red/hsa:6118%09red/hsa:10714%09red/hsa:5983%09red/hsa:5985%09red/hsa:6742%09red/hsa:5984%09red/hsa:5981%09red/hsa:5982%09red/hsa:5426%09red/hsa:4172%09red/hsa:2237%09red/hsa:4173%09red/hsa:4174%09red/hsa:5425%09red/hsa:4176%09red/hsa:5111%09red/hsa:4171%09red
hsa03018	RNA degradation	28/866	99/11065	1.13085766887869e-09	5.18579016728656e-08	4.65947370334979e-08	Q9H361/Q5RKV6/Q96B26/Q13310/Q9H2U1/P11940/P26196/Q9H0D6/Q01780/Q9NPD3/Q15024/Q8IZH2/Q9Y3B2/Q15477/Q9NQT4/Q9NQT5/P42285/Q6PGP7/O75175/Q9GZS3/Q86TB9/A5YKK6/Q9Y2L1/Q92600/Q6P2E9/Q96F86/P08237/Q01813	28	http://www.genome.jp/kegg-bin/show_pathway?hsa03018/hsa:5042%09red/hsa:118460%09red/hsa:11340%09red/hsa:8761%09red/hsa:170506%09red/hsa:26986%09red/hsa:1656%09red/hsa:22803%09red/hsa:5394%09red/hsa:54512%09red/hsa:23016%09red/hsa:54464%09red/hsa:51013%09red/hsa:6499%09red/hsa:56915%09red/hsa:51010%09red/hsa:23517%09red/hsa:9652%09red/hsa:4849%09red/hsa:80349%09red/hsa:219988%09red/hsa:23019%09red…
hsa03430	Mismatch repair	14/866	29/11065	7.44308938360562e-09	2.98653961517175e-07	2.68342959356308e-07	P27694/P35244/P15927/Q15054/P40938/P40937/Q04837/P35249/P35251/P35250/P52701/P43246/P49005/P12004	14	http://www.genome.jp/kegg-bin/show_pathway?hsa03430/hsa:6117%09red/hsa:6119%09red/hsa:6118%09red/hsa:10714%09red/hsa:5983%09red/hsa:5985%09red/hsa:6742%09red/hsa:5984%09red/hsa:5981%09red/hsa:5982%09red/hsa:2956%09red/hsa:4436%09red/hsa:5425%09red/hsa:5111%09red
hsa03013	Nucleocytoplasmic transport	30/866	129/11065	4.31088435013288e-08	1.53754875154739e-06	1.38149978004258e-06	Q92900/O15234/Q9BZI7/Q09161/P52298/Q9HAU5/P61326/Q9H307/Q8IYB3/P38919/Q9H814/P49792/Q9UBU9/Q96A72/P49790/P52292/P68104/Q9UKX7/Q9Y5S9/Q96D46/Q8WYP5/P46060/P55735/Q14974/Q05639/O43592/Q96P70/Q8TEX9/P55060/Q9HAV4	30	http://www.genome.jp/kegg-bin/show_pathway?hsa03013/hsa:5976%09red/hsa:22794%09red/hsa:65109%09red/hsa:4686%09red/hsa:22916%09red/hsa:26019%09red/hsa:4116%09red/hsa:5411%09red/hsa:10250%09red/hsa:9775%09red/hsa:51808%09red/hsa:5903%09red/hsa:10482%09red/hsa:55110%09red/hsa:9972%09red/hsa:3838%09red/hsa:1915%09red/hsa:10762%09red/hsa:9939%09red/hsa:51068%09red/hsa:25909%09red/hsa:5905%09red/hsa:63…
hsa05014	Amyotrophic lateral sclerosis	71/866	514/11065	1.41103666344527e-06	4.52942768965932e-05	4.06972679772636e-05	Q8WWM7/Q12933/Q16629/P51991/P84103/P46734/A0A075B6F3/Q09161/P35637/O95292/P36542/P22626/P49792/Q8TED1/A0A2Y9D025/Q99570/Q9UBU9/P49790/Q16795/P48047/P05198/Q9BUF5/Q13501/O96000/Q9P0J0/O96008/P04350/Q9UKX7/P08574/P61006/P22695/P24539/P00403/P28331/Q7Z333/P21912/P49721/P00846/Q13885/P68371/P07437/P25705/O75306/P68366/O75489/Q9UJW0/Q15008/P25787/P47985/Q13509/P33176/O43242/P55735/P11021/P07737/P48454…	71	http://www.genome.jp/kegg-bin/show_pathway?hsa05014/hsa:11273%09red/hsa:7186%09red/hsa:6432%09red/hsa:220988%09red/hsa:6428%09red/hsa:5606%09red/hsa:1769%09red/hsa:4686%09red/hsa:2521%09red/hsa:9217%09red/hsa:509%09red/hsa:3181%09red/hsa:5903%09red/hsa:493869%09red/NA%09red/hsa:30849%09red/hsa:10482%09red/hsa:9972%09red/hsa:4704%09red/hsa:539%09red/hsa:1965%09red/hsa:84617%09red/hsa:8878%09red/hs…
hsa03420	Nucleotide excision repair	20/866	79/11065	1.87240169170553e-06	5.46400857306795e-05	4.90945515337144e-05	P27694/P35244/P15927/P50613/Q13888/Q15054/P19388/P19447/P40938/P40937/P35249/Q92759/P35251/P35250/P24928/Q07864/P49005/Q13619/P54727/P12004	20	http://www.genome.jp/kegg-bin/show_pathway?hsa03420/hsa:6117%09red/hsa:6119%09red/hsa:6118%09red/hsa:1022%09red/hsa:2966%09red/hsa:10714%09red/hsa:5434%09red/hsa:2071%09red/hsa:5983%09red/hsa:5985%09red/hsa:5984%09red/hsa:2968%09red/hsa:5981%09red/hsa:5982%09red/hsa:5430%09red/hsa:5426%09red/hsa:5425%09red/hsa:8451%09red/hsa:5887%09red/hsa:5111%09red
hsa04110	Cell cycle	37/866	213/11065	3.15771250386327e-06	8.44688094783425e-05	7.58958970226786e-05	Q96GD4/P50613/O14757/P78527/Q14683/Q9UQE7/Q29RF7/Q12834/P14635/O43929/Q13535/P33981/P53350/O43684/Q13547/Q92769/Q99741/O00311/Q16537/P25205/Q15645/P30154/Q04917/Q09472/P33991/P33992/P61981/P06493/P24941/P33993/Q14674/P30153/P12004/P27348/P62714/P49736/P63104	37	http://www.genome.jp/kegg-bin/show_pathway?hsa04110/hsa:9212%09red/hsa:1022%09red/hsa:1111%09red/hsa:5591%09red/hsa:8243%09red/hsa:9126%09red/hsa:23244%09red/hsa:991%09red/hsa:891%09red/hsa:5000%09red/hsa:545%09red/hsa:7272%09red/hsa:5347%09red/hsa:9184%09red/hsa:3065%09red/hsa:3066%09red/hsa:990%09red/hsa:8317%09red/hsa:5529%09red/hsa:4172%09red/hsa:9319%09red/hsa:5519%09red/hsa:7533%09red/hsa:2…
hsa03410	Base excision repair	16/866	59/11065	7.66697314876164e-06	0.000189315260057884	0.000170101266620299	Q15054/P40938/P40937/P35249/Q9UKK3/P35251/O95243/P35250/Q07864/P09874/P78549/P39748/P49916/P49005/P12004/P09429	16	http://www.genome.jp/kegg-bin/show_pathway?hsa03410/hsa:10714%09red/hsa:5983%09red/hsa:5985%09red/hsa:5984%09red/hsa:143%09red/hsa:5981%09red/hsa:8930%09red/hsa:5982%09red/hsa:5426%09red/hsa:142%09red/hsa:4913%09red/hsa:2237%09red/hsa:3980%09red/hsa:5425%09red/hsa:5111%09red/hsa:3146%09red
hsa05016	Huntington disease	60/866	433/11065	8.57068697253543e-06	0.000196513608441705	0.000176569039885316	Q12933/O95782/P12236/P12235/A0A075B6F3/P05141/P19388/P36542/Q8TED1/Q00059/A0A2Y9D025/Q99570/O14733/P24928/O94973/Q16795/Q13547/P48047/Q9BUF5/Q92769/O96000/Q9P0J0/P04350/P08574/P22695/P24539/P00403/P28331/P21912/P49721/P00846/Q09472/Q13885/P68371/P07437/P25705/O75306/P68366/O75489/Q9UJW0/Q15008/P25787/P47985/Q13509/P33176/O43242/Q01970/Q9Y277/P55036/P62195/P31040/P62191/P48556/O00232/O00231/A0A087…	60	http://www.genome.jp/kegg-bin/show_pathway?hsa05016/hsa:7186%09red/hsa:160%09red/hsa:293%09red/hsa:291%09red/hsa:1769%09red/hsa:292%09red/hsa:5434%09red/hsa:509%09red/hsa:493869%09red/hsa:7019%09red/NA%09red/hsa:30849%09red/hsa:5609%09red/hsa:5430%09red/hsa:161%09red/hsa:4704%09red/hsa:3065%09red/hsa:539%09red/hsa:84617%09red/hsa:3066%09red/hsa:4716%09red/hsa:51079%09red/hsa:10382%09red/hsa:1537%…
hsa05020	Prion disease	55/866	418/11065	8.66805879533529e-05	0.00185496458220175	0.00166670042801535	P12236/P12235/P05141/P36542/P13498/A0A2Y9D025/Q16795/P48047/P05198/Q9BUF5/O96000/Q9P0J0/P04350/P17612/P08574/P11047/P22695/P24539/P00403/P28331/P21912/P49721/P00846/Q13885/P68371/P07437/P25705/O75306/P68366/O75489/Q15008/P25787/P47985/Q13509/P33176/O43242/P11021/P11142/Q9Y277/P48454/P63000/P55036/P62195/P31040/P62191/P48556/P67870/O00232/O00231/A0A087X2I1/P06576/P31930/P28066/Q99460/P31948	55	http://www.genome.jp/kegg-bin/show_pathway?hsa05020/hsa:293%09red/hsa:291%09red/hsa:292%09red/hsa:509%09red/hsa:1535%09red/NA%09red/hsa:4704%09red/hsa:539%09red/hsa:1965%09red/hsa:84617%09red/hsa:4716%09red/hsa:51079%09red/hsa:10382%09red/hsa:5566%09red/hsa:1537%09red/hsa:3915%09red/hsa:7385%09red/hsa:515%09red/hsa:4513%09red/hsa:4719%09red/hsa:6390%09red/hsa:5690%09red/hsa:4508%09red/hsa:7280%09…
hsa00020	Citrate cycle (TCA cycle)	12/866	46/11065	0.00015762179722452	0.00316228730681693	0.00284134029207358	P53597/P21912/P40925/O43837/P11177/P31040/P50213/P36957/P08559/P53396/O75874/P21399	12	http://www.genome.jp/kegg-bin/show_pathway?hsa00020/hsa:8802%09red/hsa:6390%09red/hsa:4190%09red/hsa:3420%09red/hsa:5162%09red/hsa:6389%09red/hsa:3419%09red/hsa:1743%09red/hsa:5160%09red/hsa:47%09red/hsa:3417%09red/hsa:48%09red
hsa03440	Homologous recombination	13/866	55/11065	0.000248875639411542	0.0046993576618297	0.00422241022902554	P27694/P35244/P15927/P54132/O95985/P49959/Q15054/Q13472/O60934/Q92878/Q04837/Q92547/P49005	13	http://www.genome.jp/kegg-bin/show_pathway?hsa03440/hsa:6117%09red/hsa:6119%09red/hsa:6118%09red/hsa:641%09red/hsa:8940%09red/hsa:4361%09red/hsa:10714%09red/hsa:7156%09red/hsa:4683%09red/hsa:10111%09red/hsa:6742%09red/hsa:11073%09red/hsa:5425%09red
hsa05012	Parkinson disease	51/866	398/11065	0.000299162922392435	0.00533507211599842	0.00479360472137586	P12236/P12235/P05141/Q13557/P36542/A0A2Y9D025/Q16795/P48047/P05198/Q9BUF5/O96000/Q9P0J0/P04350/P17612/P62979/P08574/P22695/P24539/P00403/P28331/P21912/P49721/P00846/Q13885/P68371/P07437/P25705/O75306/P68366/O75489/Q15008/P25787/P47985/Q13509/P63096/P33176/O43242/P11021/Q9Y277/P55036/P62195/P31040/P62191/P48556/O00232/O00231/A0A087X2I1/P06576/P31930/P28066/Q99460	51	http://www.genome.jp/kegg-bin/show_pathway?hsa05012/hsa:293%09red/hsa:291%09red/hsa:292%09red/hsa:817%09red/hsa:509%09red/NA%09red/hsa:4704%09red/hsa:539%09red/hsa:1965%09red/hsa:84617%09red/hsa:4716%09red/hsa:51079%09red/hsa:10382%09red/hsa:5566%09red/hsa:6233%09red/hsa:1537%09red/hsa:7385%09red/hsa:515%09red/hsa:4513%09red/hsa:4719%09red/hsa:6390%09red/hsa:5690%09red/hsa:4508%09red/hsa:7280%09r…
hsa04141	Protein processing in endoplasmic reticulum	33/866	234/11065	0.000661610743722303	0.0111777394070979	0.0100432877440394	Q12933/Q9HCU5/Q9P2E9/P31689/Q96KC8/Q13724/O60884/Q15629/Q07065/Q9UBS4/Q9NYU1/O14733/Q8TCJ2/P05198/P51571/Q9NXW2/P04843/Q9UGP8/P25685/P46977/P04844/P39656/O95816/Q12907/P55735/P11021/P11142/Q9NYU2/Q9UNE7/P54727/Q92598/P49257/O95757	33	http://www.genome.jp/kegg-bin/show_pathway?hsa04141/hsa:7186%09red/hsa:10113%09red/hsa:6238%09red/hsa:3301%09red/hsa:64215%09red/hsa:7841%09red/hsa:10294%09red/hsa:23471%09red/hsa:10970%09red/hsa:51726%09red/hsa:55757%09red/hsa:5609%09red/hsa:201595%09red/hsa:1965%09red/hsa:6748%09red/hsa:54788%09red/hsa:6184%09red/hsa:11231%09red/hsa:3337%09red/hsa:3703%09red/hsa:6185%09red/hsa:1650%09red/hsa:95…
hsa03450	Non-homologous end-joining	6/866	16/11065	0.000912926973943829	0.0146524779317985	0.0131653679400321	P49959/P78527/Q92878/P12956/P13010/P39748	6	http://www.genome.jp/kegg-bin/show_pathway?hsa03450/hsa:4361%09red/hsa:5591%09red/hsa:10111%09red/hsa:2547%09red/hsa:7520%09red/hsa:2237%09red
hsa00970	Aminoacyl-tRNA biosynthesis	12/866	57/11065	0.00128954146344335	0.0197115623697769	0.0177109955380189	Q9BW92/P14868/Q15046/P54136/Q9Y285/P47897/P07814/P56192/Q9NSE4/P41252/O43776/P26640	12	http://www.genome.jp/kegg-bin/show_pathway?hsa00970/hsa:80222%09red/hsa:1615%09red/hsa:3735%09red/hsa:5917%09red/hsa:2193%09red/hsa:5859%09red/hsa:2058%09red/hsa:4141%09red/hsa:55699%09red/hsa:3376%09red/hsa:4677%09red/hsa:7407%09red
hsa05415	Diabetic cardiomyopathy	40/866	315/11065	0.00154436023970048	0.0225336198610842	0.0202466366353077	P12236/P12235/P05141/Q13557/P36542/P62140/O60343/P13498/A0A2Y9D025/P36873/Q16795/P48047/P62136/O96000/Q9P0J0/P09874/P08574/P22695/P24539/P00403/P28331/P21912/P00846/P25705/O75306/O75489/P16615/P11166/P47985/P23786/Q01970/Q9Y277/P11177/P63000/P31040/P06576/P31930/P08559/P00390/O94808	40	http://www.genome.jp/kegg-bin/show_pathway?hsa05415/hsa:293%09red/hsa:291%09red/hsa:292%09red/hsa:817%09red/hsa:509%09red/hsa:5500%09red/hsa:9882%09red/hsa:1535%09red/NA%09red/hsa:5501%09red/hsa:4704%09red/hsa:539%09red/hsa:5499%09red/hsa:4716%09red/hsa:51079%09red/hsa:142%09red/hsa:1537%09red/hsa:7385%09red/hsa:515%09red/hsa:4513%09red/hsa:4719%09red/hsa:6390%09red/hsa:4508%09red/hsa:498%09red/h…
hsa01200	Carbon metabolism	25/866	174/11065	0.00219811513081474	0.0306780416083275	0.0275644643406517	P53597/P21912/P23368/P40925/P31327/P11908/O43837/P34897/P08237/P52789/P11177/P00367/P31040/Q01813/P30084/P50213/P36957/P48163/P08559/P19367/P11766/O75874/P18669/P21399/O43175	25	http://www.genome.jp/kegg-bin/show_pathway?hsa01200/hsa:8802%09red/hsa:6390%09red/hsa:4200%09red/hsa:4190%09red/hsa:1373%09red/hsa:5634%09red/hsa:3420%09red/hsa:6472%09red/hsa:5213%09red/hsa:3099%09red/hsa:5162%09red/hsa:2746%09red/hsa:6389%09red/hsa:5214%09red/hsa:1892%09red/hsa:3419%09red/hsa:1743%09red/hsa:4199%09red/hsa:5160%09red/hsa:3098%09red/hsa:128%09red/hsa:3417%09red/hsa:5223%09red/hsa…
hsa05017	Spinocerebellar ataxia	28/866	209/11065	0.00350065503089717	0.0468212610382497	0.0420692753713081	Q8WWM7/Q14671/Q12933/Q9UBB4/P12236/P12235/P05141/Q8TB72/Q9Y4W6/Q99570/Q00403/P49721/O60313/P16615/Q15008/P25787/O43242/Q01970/Q9Y277/P55036/P62195/P62191/P48556/O00232/O00231/A0A087X2I1/P28066/Q99460	28	http://www.genome.jp/kegg-bin/show_pathway?hsa05017/hsa:11273%09red/hsa:9698%09red/hsa:7186%09red/hsa:25814%09red/hsa:293%09red/hsa:291%09red/hsa:292%09red/hsa:23369%09red/hsa:10939%09red/hsa:30849%09red/hsa:2959%09red/hsa:5690%09red/hsa:4976%09red/hsa:488%09red/hsa:9861%09red/hsa:5683%09red/hsa:5709%09red/hsa:5331%09red/hsa:7419%09red/hsa:5710%09red/hsa:5705%09red/hsa:5700%09red/hsa:5714%09red/h…
hsa00062	Fatty acid elongation	8/866	34/11065	0.00395733640123662	0.0508121993918782	0.0456551652184772	Q9P035/Q53GQ0/Q9NZ01/Q9NYP7/P55084/Q9BW60/P30084/Q16836	8	http://www.genome.jp/kegg-bin/show_pathway?hsa00062/hsa:51495%09red/hsa:51144%09red/hsa:9524%09red/hsa:60481%09red/hsa:3032%09red/hsa:64834%09red/hsa:1892%09red/hsa:3033%09red
hsa03050	Proteasome	13/866	75/11065	0.00507598607373327	0.0626689049872454	0.0563085094818994	P49721/Q15008/P25787/O43242/P55036/P62195/P62191/P48556/O00232/O00231/A0A087X2I1/P28066/Q99460	13	http://www.genome.jp/kegg-bin/show_pathway?hsa03050/hsa:5690%09red/hsa:9861%09red/hsa:5683%09red/hsa:5709%09red/hsa:5710%09red/hsa:5705%09red/hsa:5700%09red/hsa:5714%09red/hsa:5718%09red/hsa:5717%09red/hsa:5706%09red/hsa:5686%09red/hsa:5707%09red
hsa03020	RNA polymerase	9/866	43/11065	0.00528461336254153	0.0628281810879937	0.056451620325005	P19388/Q9GZS1/Q9H9Y6/O14802/P24928/O15160/Q9NW08/O95602/Q9NVU0	9	http://www.genome.jp/kegg-bin/show_pathway?hsa03020/hsa:5434%09red/hsa:64425%09red/hsa:84172%09red/hsa:11128%09red/hsa:5430%09red/hsa:9533%09red/hsa:55703%09red/hsa:25885%09red/hsa:101060521%09red
hsa05010	Alzheimer disease	60/866	556/11065	0.00639072324905647	0.0732650772481116	0.0658292545203561	Q12933/O14640/P12236/P12235/P05141/P06858/P36542/P25054/A0A2Y9D025/Q99570/O14733/Q16795/P10398/P48047/P05198/Q9BUF5/P04049/O96000/Q9P0J0/P04350/P08574/P22695/P24539/P00403/P28331/P21912/P49721/P00846/Q13885/P68371/O14672/P07437/P25705/O75306/P68366/O75489/P16615/Q15008/P25787/P47985/Q13509/P33176/O43242/Q01970/Q9Y277/P48454/P55036/P62195/P31040/P62191/P48556/P67870/O00232/O00231/A0A087X2I1/P06576…	60	http://www.genome.jp/kegg-bin/show_pathway?hsa05010/hsa:7186%09red/hsa:1855%09red/hsa:293%09red/hsa:291%09red/hsa:292%09red/hsa:4023%09red/hsa:509%09red/hsa:324%09red/NA%09red/hsa:30849%09red/hsa:5609%09red/hsa:4704%09red/hsa:369%09red/hsa:539%09red/hsa:1965%09red/hsa:84617%09red/hsa:5894%09red/hsa:4716%09red/hsa:51079%09red/hsa:10382%09red/hsa:1537%09red/hsa:7385%09red/hsa:515%09red/hsa:4513%09r…
hsa04814	Motor proteins	32/866	262/11065	0.00775517576248813	0.0858417730951272	0.0771295157503357	P35579/O14950/A0A075B6F3/Q99661/Q8NI77/Q92614/O43896/Q12965/Q7Z4S6/O75037/Q9BUF5/O95239/Q9BW19/P68133/Q14204/P04350/O43237/O00159/Q02224/Q86VS8/P23258/P47755/Q13885/Q15058/P68371/P07437/P68366/Q9UJW0/Q13509/P52907/P33176/Q96H55	32	http://www.genome.jp/kegg-bin/show_pathway?hsa04814/hsa:4627%09red/hsa:103910%09red/hsa:1769%09red/hsa:11004%09red/hsa:81930%09red/hsa:399687%09red/hsa:10749%09red/hsa:4643%09red/hsa:55605%09red/hsa:23046%09red/hsa:84617%09red/hsa:24137%09red/hsa:3833%09red/hsa:58%09red/hsa:1778%09red/hsa:10382%09red/hsa:1783%09red/hsa:4641%09red/hsa:1062%09red/hsa:84376%09red/hsa:7283%09red/hsa:830%09red/hsa:728…
hsa05022	Pathways of neurodegeneration - multiple diseases	72/866	696/11065	0.00815991529647385	0.0873110936722702	0.0784497119731171	Q8WWM7/Q12933/O14640/P46734/P12236/P12235/A0A075B6F3/P05141/Q13557/P35637/O95292/P36542/P25054/Q8TED1/A0A2Y9D025/Q99570/O14733/Q16795/P10398/P48047/P05198/Q9BUF5/P04049/Q13501/O96000/Q9P0J0/O96008/P04350/P62979/P08574/P61006/P22695/P24539/P00403/P28331/P21912/P49721/P00846/Q13885/P68371/P07437/P25705/O75306/P68366/O75489/Q9UJW0/P16615/Q15008/P25787/P47985/Q13509/P33176/O43242/P11021/Q01970/Q9Y277…	72	http://www.genome.jp/kegg-bin/show_pathway?hsa05022/hsa:11273%09red/hsa:7186%09red/hsa:1855%09red/hsa:5606%09red/hsa:293%09red/hsa:291%09red/hsa:1769%09red/hsa:292%09red/hsa:817%09red/hsa:2521%09red/hsa:9217%09red/hsa:509%09red/hsa:324%09red/hsa:493869%09red/NA%09red/hsa:30849%09red/hsa:5609%09red/hsa:4704%09red/hsa:369%09red/hsa:539%09red/hsa:1965%09red/hsa:84617%09red/hsa:5894%09red/hsa:8878%09…
hsa04114	Oocyte meiosis	23/866	174/11065	0.0089963568256753	0.0931558239045733	0.0837012485648568	O14965/Q13557/P62140/Q14683/Q9UQE7/Q12834/P14635/P36873/P53350/P62136/Q16537/P17612/P30154/Q04917/P61981/P06493/P24941/Q14674/P30153/P48454/P27348/P62714/P63104	23	http://www.genome.jp/kegg-bin/show_pathway?hsa04114/hsa:6790%09red/hsa:817%09red/hsa:5500%09red/hsa:8243%09red/hsa:9126%09red/hsa:991%09red/hsa:891%09red/hsa:5501%09red/hsa:5347%09red/hsa:5499%09red/hsa:5529%09red/hsa:5566%09red/hsa:5519%09red/hsa:7533%09red/hsa:7532%09red/hsa:983%09red/hsa:1017%09red/hsa:9700%09red/hsa:5518%09red/hsa:5533%09red/hsa:10971%09red/hsa:5516%09red/hsa:7534%09red
hsa05208	Chemical carcinogenesis - reactive oxygen species	38/866	335/11065	0.0128810640187939	0.129213173438527	0.116099063853603	P12236/P12235/P05141/P36542/O14880/P13498/A0A2Y9D025/Q16678/O14733/Q16795/P10398/P48047/P04049/Q99735/O96000/Q9P0J0/P08574/P14550/P22695/P24539/P00403/P28331/P21912/P00846/P25705/O75306/O75489/P47985/P18031/Q9Y277/P63000/P31040/P00533/P06576/P31930/P78417/P21266/P01116	38	http://www.genome.jp/kegg-bin/show_pathway?hsa05208/hsa:293%09red/hsa:291%09red/hsa:292%09red/hsa:509%09red/hsa:4259%09red/hsa:1535%09red/NA%09red/hsa:1545%09red/hsa:5609%09red/hsa:4704%09red/hsa:369%09red/hsa:539%09red/hsa:5894%09red/hsa:4258%09red/hsa:4716%09red/hsa:51079%09red/hsa:1537%09red/hsa:10327%09red/hsa:7385%09red/hsa:515%09red/hsa:4513%09red/hsa:4719%09red/hsa:6390%09red/hsa:4508%09re…
hsa04530	Tight junction	28/866	231/11065	0.0134442735029142	0.130776114982893	0.11750337925992	P16989/P35579/O14950/P15311/P26038/O14733/Q13131/Q15334/P41743/P51153/P17612/P61006/Q13464/P30154/P63151/Q9UDY2/P68366/P30153/P61158/Q14247/P63000/P61160/P12004/P62714/O15144/P34932/O43707/P59998	28	http://www.genome.jp/kegg-bin/show_pathway?hsa04530/hsa:8531%09red/hsa:4627%09red/hsa:103910%09red/hsa:7430%09red/hsa:4478%09red/hsa:5609%09red/hsa:5562%09red/hsa:3996%09red/hsa:5584%09red/hsa:5872%09red/hsa:5566%09red/hsa:4218%09red/hsa:6093%09red/hsa:5519%09red/hsa:5520%09red/hsa:9414%09red/hsa:7277%09red/hsa:5518%09red/hsa:10096%09red/hsa:2017%09red/hsa:5879%09red/hsa:10097%09red/hsa:5111%09re…
hsa00480	Glutathione metabolism	13/866	85/11065	0.0144245042286485	0.135607561159277	0.121844472069657	O14880/Q8TED1/Q99735/P09211/P48507/P48637/P28838/P78417/P21266/P23921/O75874/P00390/P30041	13	http://www.genome.jp/kegg-bin/show_pathway?hsa00480/hsa:4259%09red/hsa:493869%09red/hsa:4258%09red/hsa:2950%09red/hsa:2730%09red/hsa:2937%09red/hsa:51056%09red/hsa:9446%09red/hsa:2947%09red/hsa:6240%09red/hsa:3417%09red/hsa:2936%09red/hsa:9588%09red
hsa03060	Protein export	8/866	42/11065	0.0147858711544383	0.135607561159277	0.121844472069657	P37108/P08240/Q9Y5M8/Q9UGP8/O76094/Q9UHB9/P61009/P11021	8	http://www.genome.jp/kegg-bin/show_pathway?hsa03060/hsa:6727%09red/hsa:6734%09red/hsa:58477%09red/hsa:11231%09red/hsa:6731%09red/hsa:6730%09red/hsa:60559%09red/hsa:3309%09red
hsa04919	Thyroid hormone signaling pathway	23/866	183/11065	0.015936233048226	0.142054655041097	0.127637237190558	Q9Y2X0/Q9NVC6/Q15648/O60343/Q9UHV7/Q13547/Q8N3E9/P04049/Q92769/O75448/O60825/P05026/P17612/Q09472/P16615/P11166/P05023/Q01970/P08237/Q01813/P54709/O60244/P01116	23	http://www.genome.jp/kegg-bin/show_pathway?hsa04919/hsa:10025%09red/hsa:9440%09red/hsa:5469%09red/hsa:9882%09red/hsa:9969%09red/hsa:3065%09red/hsa:113026%09red/hsa:5894%09red/hsa:3066%09red/hsa:9862%09red/hsa:5208%09red/hsa:481%09red/hsa:5566%09red/hsa:2033%09red/hsa:488%09red/hsa:6513%09red/hsa:476%09red/hsa:5331%09red/hsa:5213%09red/hsa:5214%09red/hsa:483%09red/hsa:9282%09red/hsa:3845%09red
hsa03083	Polycomb repressive complex	15/866	105/11065	0.0163739010483508	0.142054655041097	0.127637237190558	Q96GD4/Q8IXJ9/Q06587/P61964/O00257/Q9HC52/Q93009/Q9NXF1/P51610/Q13547/Q92769/O15294/Q09472/Q09028/P67870	15	http://www.genome.jp/kegg-bin/show_pathway?hsa03083/hsa:9212%09red/hsa:171023%09red/hsa:6015%09red/hsa:11091%09red/hsa:8535%09red/hsa:57332%09red/hsa:7874%09red/hsa:54881%09red/hsa:3054%09red/hsa:3065%09red/hsa:3066%09red/hsa:8473%09red/hsa:2033%09red/hsa:5928%09red/hsa:1460%09red
hsa00513	Various types of N-glycan biosynthesis	9/866	52/11065	0.0183864522989828	0.155280971106703	0.139521187352801	Q16706/Q8TCJ2/P04843/Q9BT22/P46977/P04844/Q10469/P39656/P26572	9	http://www.genome.jp/kegg-bin/show_pathway?hsa00513/hsa:4124%09red/hsa:201595%09red/hsa:6184%09red/hsa:56052%09red/hsa:3703%09red/hsa:6185%09red/hsa:4247%09red/hsa:1650%09red/hsa:4245%09red
hsa01230	Biosynthesis of amino acids	15/866	107/11065	0.019198590904405	0.155280971106703	0.139521187352801	Q96C36/P31327/P11908/O43837/P34897/P08237/Q01813/P50213/P54886/P08243/O75874/P18669/P21399/P31153/O43175	15	http://www.genome.jp/kegg-bin/show_pathway?hsa01230/hsa:29920%09red/hsa:1373%09red/hsa:5634%09red/hsa:3420%09red/hsa:6472%09red/hsa:5213%09red/hsa:5214%09red/hsa:3419%09red/hsa:5832%09red/hsa:440%09red/hsa:3417%09red/hsa:5223%09red/hsa:48%09red/hsa:4144%09red/hsa:26227%09red
hsa01210	2-Oxocarboxylic acid metabolism	8/866	44/11065	0.0193496537204614	0.155280971106703	0.139521187352801	P11182/O43837/P11177/P50213/P36957/P08559/O75874/P21399	8	http://www.genome.jp/kegg-bin/show_pathway?hsa01210/hsa:1629%09red/hsa:3420%09red/hsa:5162%09red/hsa:3419%09red/hsa:1743%09red/hsa:5160%09red/hsa:3417%09red/hsa:48%09red
hsa05132	Salmonella infection	37/866	340/11065	0.025162672782774	0.197005316177328	0.177010843195894	Q12933/P46734/O14950/P23396/Q96A65/Q7L576/O14733/Q9Y613/P11233/Q09666/Q96KP1/Q9BUF5/P04049/Q96JC1/Q14204/P04350/O43237/Q13885/P68371/P07437/P68366/Q9UJW0/Q13509/P33176/P07737/P61158/P51148/P63000/P84077/P61160/P21333/O15144/Q9H3P7/P07355/P55060/P50570/P59998	37	http://www.genome.jp/kegg-bin/show_pathway?hsa05132/hsa:7186%09red/hsa:5606%09red/hsa:103910%09red/hsa:6188%09red/hsa:60412%09red/hsa:23191%09red/hsa:5609%09red/hsa:29109%09red/hsa:5898%09red/hsa:79026%09red/hsa:55770%09red/hsa:84617%09red/hsa:5894%09red/hsa:23339%09red/hsa:1778%09red/hsa:10382%09red/hsa:1783%09red/hsa:7280%09red/hsa:10383%09red/hsa:203068%09red/hsa:7277%09red/hsa:51164%09red/hsa…
hsa05203	Viral carcinogenesis	30/866	266/11065	0.0268880328695333	0.20550139407429	0.184644636748174	Q12933/Q96EY1/Q13888/Q13573/O00571/P62805/Q5QNW6/O14757/Q12834/Q92759/Q93009/Q00403/Q13547/Q8WUI4/Q92769/P61978/P17612/Q04917/Q09472/P61981/P06493/P24941/Q7KZF4/Q9Y277/P63000/P62191/P27348/P01116/P63104/O43707	30	http://www.genome.jp/kegg-bin/show_pathway?hsa05203/hsa:7186%09red/hsa:9093%09red/hsa:2966%09red/hsa:22938%09red/hsa:1654%09red/hsa:121504%09red/hsa:440689%09red/hsa:1111%09red/hsa:991%09red/hsa:2968%09red/hsa:7874%09red/hsa:2959%09red/hsa:3065%09red/hsa:51564%09red/hsa:3066%09red/hsa:3190%09red/hsa:5566%09red/hsa:7533%09red/hsa:2033%09red/hsa:7532%09red/hsa:983%09red/hsa:1017%09red/hsa:27044%09r…
hsa00510	N-Glycan biosynthesis	10/866	66/11065	0.0315491874999693	0.235518353197445	0.211615113218888	Q13724/Q16706/Q8TCJ2/P04843/Q9BT22/P46977/P04844/Q10469/P39656/P26572	10	http://www.genome.jp/kegg-bin/show_pathway?hsa00510/hsa:7841%09red/hsa:4124%09red/hsa:201595%09red/hsa:6184%09red/hsa:56052%09red/hsa:3703%09red/hsa:6185%09red/hsa:4247%09red/hsa:1650%09red/hsa:4245%09red
hsa01212	Fatty acid metabolism	12/866	86/11065	0.0350205424845107	0.255490775852907	0.229560493797989	P50416/Q9P035/Q53GQ0/Q9NZ01/Q9NYP7/P55084/Q9BW60/P23786/Q13085/O60427/P30084/Q16836	12	http://www.genome.jp/kegg-bin/show_pathway?hsa01212/hsa:1374%09red/hsa:51495%09red/hsa:51144%09red/hsa:9524%09red/hsa:60481%09red/hsa:3032%09red/hsa:64834%09red/hsa:1376%09red/hsa:31%09red/hsa:3992%09red/hsa:1892%09red/hsa:3033%09red
hsa04961	Endocrine and other factor-regulated calcium reabsorption	10/866	68/11065	0.0378265497503008	0.269817763913474	0.242433406500383	O95782/O94973/P05026/P17612/P05023/P20020/Q01970/P62491/P54709/P50570	10	http://www.genome.jp/kegg-bin/show_pathway?hsa04961/hsa:160%09red/hsa:161%09red/hsa:481%09red/hsa:5566%09red/hsa:476%09red/hsa:490%09red/hsa:5331%09red/hsa:8766%09red/hsa:483%09red/hsa:1785%09red
hsa04137	Mitophagy - animal	17/866	137/11065	0.038665473956448	0.269817763913474	0.242433406500383	Q12933/Q96HS1/P40818/Q15388/Q14596/P05198/Q13501/O96008/P62979/O94826/Q8IXI1/O60313/Q9Y512/P51148/P67870/P01116/Q9Y4E8	17	http://www.genome.jp/kegg-bin/show_pathway?hsa04137/hsa:7186%09red/hsa:192111%09red/hsa:9101%09red/hsa:9804%09red/hsa:4077%09red/hsa:1965%09red/hsa:8878%09red/hsa:10452%09red/hsa:6233%09red/hsa:9868%09red/hsa:89941%09red/hsa:4976%09red/hsa:25813%09red/hsa:5878%09red/hsa:1460%09red/hsa:3845%09red/hsa:9958%09red
hsa00190	Oxidative phosphorylation	22/866	192/11065	0.045268242053448	0.309172461684187	0.277793915400778	P36542/A0A2Y9D025/Q16795/P48047/O96000/Q9P0J0/Q7KZN9/P08574/P22695/P24539/P00403/P28331/P21912/P00846/P38606/P25705/O75306/O75489/P47985/P31040/P06576/P31930	22	http://www.genome.jp/kegg-bin/show_pathway?hsa00190/hsa:509%09red/NA%09red/hsa:4704%09red/hsa:539%09red/hsa:4716%09red/hsa:51079%09red/hsa:1355%09red/hsa:1537%09red/hsa:7385%09red/hsa:515%09red/hsa:4513%09red/hsa:4719%09red/hsa:6390%09red/hsa:4508%09red/hsa:523%09red/hsa:498%09red/hsa:4720%09red/hsa:4722%09red/hsa:7386%09red/hsa:6389%09red/hsa:506%09red/hsa:7384%09red
hsa03022	Basal transcription factors	8/866	54/11065	0.0574632067303284	0.384285195009071	0.345283303598903	P50613/Q13888/P13984/Q92804/P19447/P35269/Q92759/Q00403	8	http://www.genome.jp/kegg-bin/show_pathway?hsa03022/hsa:1022%09red/hsa:2966%09red/hsa:2963%09red/hsa:8148%09red/hsa:2071%09red/hsa:2962%09red/hsa:2968%09red/hsa:2959%09red
hsa03250	Viral life cycle - HIV-1	11/866	84/11065	0.0622975552003937	0.408112555496457	0.366692376474928	Q9NRW3/Q9UH17/P18615/P50750/P49792/P49790/Q9Y3Z3/A0A0C4DFX9/Q8N684/Q03111/Q09472	11	http://www.genome.jp/kegg-bin/show_pathway?hsa03250/hsa:27350%09red/hsa:9582%09red/hsa:7936%09red/hsa:1025%09red/hsa:5903%09red/hsa:9972%09red/hsa:25939%09red/hsa:7469%09red/hsa:79869%09red/hsa:4298%09red/hsa:2033%09red
hsa01040	Biosynthesis of unsaturated fatty acids	6/866	37/11065	0.0653835111440156	0.41976214154458	0.377159622178111	Q9P035/Q53GQ0/Q9NZ01/Q9NYP7/Q9BW60/O60427	6	http://www.genome.jp/kegg-bin/show_pathway?hsa01040/hsa:51495%09red/hsa:51144%09red/hsa:9524%09red/hsa:60481%09red/hsa:64834%09red/hsa:3992%09red
hsa05230	Central carbon metabolism in cancer	14/866	116/11065	0.0685729203005605	0.431606027774116	0.387801448139393	P04049/P11166/P08237/P52789/P11177/Q15758/Q01813/P00533/Q01650/P08559/P01116/P19367/O75874/P18669	14	http://www.genome.jp/kegg-bin/show_pathway?hsa05230/hsa:5894%09red/hsa:6513%09red/hsa:5213%09red/hsa:3099%09red/hsa:5162%09red/hsa:6510%09red/hsa:5214%09red/hsa:1956%09red/hsa:8140%09red/hsa:5160%09red/hsa:3845%09red/hsa:3098%09red/hsa:3417%09red/hsa:5223%09red
hsa04964	Proximal tubule bicarbonate reclamation	5/866	33/11065	0.111564403563069	0.680165166315876	0.611133810692081	P05026/P40925/P05023/P00367/P54709	5	http://www.genome.jp/kegg-bin/show_pathway?hsa04964/hsa:481%09red/hsa:4190%09red/hsa:476%09red/hsa:2746%09red/hsa:483%09red
hsa04623	Cytosolic DNA-sensing pathway	12/866	104/11065	0.112301413753089	0.680165166315876	0.611133810692081	Q13283/Q9NUD5/P19388/P55265/Q9UJV9/O14802/Q9Y3Z3/O15160/Q9NW08/Q8N884/Q15365/Q9NVU0	12	http://www.genome.jp/kegg-bin/show_pathway?hsa04623/hsa:10146%09red/hsa:85364%09red/hsa:5434%09red/hsa:103%09red/hsa:51428%09red/hsa:11128%09red/hsa:25939%09red/hsa:9533%09red/hsa:55703%09red/hsa:115004%09red/hsa:5093%09red/hsa:101060521%09red
hsa00620	Pyruvate metabolism	9/866	73/11065	0.115133546933926	0.684404973440559	0.614943311109077	P51648/P14550/P23368/P40925/Q13085/P11177/P48163/P08559/P11766	9	http://www.genome.jp/kegg-bin/show_pathway?hsa00620/hsa:224%09red/hsa:10327%09red/hsa:4200%09red/hsa:4190%09red/hsa:31%09red/hsa:5162%09red/hsa:4199%09red/hsa:5160%09red/hsa:128%09red
hsa05130	Pathogenic Escherichia coli infection	27/866	272/11065	0.118744306690234	0.693034953592092	0.622697416901896	Q12933/P35579/P15311/P23396/Q9UG63/Q12965/Q7L576/Q92888/Q9BUF5/Q9UHR4/P04350/O00159/Q13464/Q13885/P68371/P07437/P49755/P68366/Q13509/P61158/Q14247/P63000/Q9Y6W5/P84077/P61160/O15144/P59998	27	http://www.genome.jp/kegg-bin/show_pathway?hsa05130/hsa:7186%09red/hsa:4627%09red/hsa:7430%09red/hsa:6188%09red/hsa:10061%09red/hsa:4643%09red/hsa:23191%09red/hsa:9138%09red/hsa:84617%09red/hsa:55971%09red/hsa:10382%09red/hsa:4641%09red/hsa:6093%09red/hsa:7280%09red/hsa:10383%09red/hsa:203068%09red/hsa:10972%09red/hsa:7277%09red/hsa:10381%09red/hsa:10096%09red/hsa:2017%09red/hsa:5879%09red/hsa:10…
hsa04540	Gap junction	14/866	128/11065	0.126558035940481	0.71614680211706	0.643463596589849	Q9BUF5/P04049/P04350/P17612/Q13885/P68371/P07437/P06493/P68366/Q13509/P63096/Q01970/P00533/P01116	14	http://www.genome.jp/kegg-bin/show_pathway?hsa04540/hsa:84617%09red/hsa:5894%09red/hsa:10382%09red/hsa:5566%09red/hsa:7280%09red/hsa:10383%09red/hsa:203068%09red/hsa:983%09red/hsa:7277%09red/hsa:10381%09red/hsa:2770%09red/hsa:5331%09red/hsa:1956%09red/hsa:3845%09red
hsa00785	Lipoic acid metabolism	4/866	25/11065	0.127166254581534	0.71614680211706	0.643463596589849	P11182/P11177/P36957/P08559	4	http://www.genome.jp/kegg-bin/show_pathway?hsa00785/hsa:1629%09red/hsa:5162%09red/hsa:1743%09red/hsa:5160%09red
hsa04720	Long-term potentiation	12/866	107/11065	0.130857662163189	0.724229475075579	0.65072594251749	Q13557/P62140/P36873/P10398/P04049/P62136/P17612/Q09472/Q01970/P61224/P48454/P01116	12	http://www.genome.jp/kegg-bin/show_pathway?hsa04720/hsa:817%09red/hsa:5500%09red/hsa:5501%09red/hsa:369%09red/hsa:5894%09red/hsa:5499%09red/hsa:5566%09red/hsa:2033%09red/hsa:5331%09red/hsa:5908%09red/hsa:5533%09red/hsa:3845%09red
hsa03460	Fanconi anemia pathway	8/866	65/11065	0.133438551022364	0.725996184375912	0.65231334487293	P27694/P35244/P15927/P54132/O95985/Q13472/Q13535/Q9H9A7	8	http://www.genome.jp/kegg-bin/show_pathway?hsa03460/hsa:6117%09red/hsa:6119%09red/hsa:6118%09red/hsa:641%09red/hsa:8940%09red/hsa:7156%09red/hsa:545%09red/hsa:80010%09red
hsa00310	Lysine degradation	9/866	76/11065	0.138085223225608	0.738755944257001	0.663778090593272	O96028/Q92947/O60568/Q8NBJ5/Q02809/P51648/P30084/P36957/Q16836	9	http://www.genome.jp/kegg-bin/show_pathway?hsa00310/hsa:7468%09red/hsa:2639%09red/hsa:8985%09red/hsa:79709%09red/hsa:5351%09red/hsa:224%09red/hsa:1892%09red/hsa:1743%09red/hsa:3033%09red
hsa00052	Galactose metabolism	6/866	46/11065	0.147430000378576	0.775820165926604	0.697080588502671	P51570/P08237/P52789/Q01813/Q96G03/P19367	6	http://www.genome.jp/kegg-bin/show_pathway?hsa00052/hsa:2584%09red/hsa:5213%09red/hsa:3099%09red/hsa:5214%09red/hsa:55276%09red/hsa:3098%09red
hsa04152	AMPK signaling pathway	17/866	167/11065	0.159075723539821	0.816595217862897	0.733717296915671	Q15717/P50416/Q8N122/Q13131/O60825/Q16537/P61006/P30154/P63151/Q13085/P61019/P30153/P61106/P08237/P13639/Q01813/P62714	17	http://www.genome.jp/kegg-bin/show_pathway?hsa04152/hsa:1994%09red/hsa:1374%09red/hsa:57521%09red/hsa:5562%09red/hsa:5208%09red/hsa:5529%09red/hsa:4218%09red/hsa:5519%09red/hsa:5520%09red/hsa:31%09red/hsa:5862%09red/hsa:5518%09red/hsa:51552%09red/hsa:5213%09red/hsa:1938%09red/hsa:5214%09red/hsa:5516%09red
hsa00071	Fatty acid degradation	8/866	68/11065	0.160266351169354	0.816595217862897	0.733717296915671	P50416/Q92947/P55084/P51648/P23786/P30084/Q16836/P11766	8	http://www.genome.jp/kegg-bin/show_pathway?hsa00071/hsa:1374%09red/hsa:2639%09red/hsa:3032%09red/hsa:224%09red/hsa:1376%09red/hsa:1892%09red/hsa:3033%09red/hsa:128%09red
hsa00100	Steroid biosynthesis	4/866	28/11065	0.172021785510022	0.862796767948707	0.775229757068193	P35610/Q14739/Q15125/Q16850	4	http://www.genome.jp/kegg-bin/show_pathway?hsa00100/hsa:6646%09red/hsa:3930%09red/hsa:10682%09red/hsa:1595%09red
hsa00524	Neomycin, kanamycin and gentamicin biosynthesis	2/866	10/11065	0.181443152734768	0.896050031197856	0.805108078531604	P52789/P19367	2	http://www.genome.jp/kegg-bin/show_pathway?hsa00524/hsa:3099%09red/hsa:3098%09red
hsa00010	Glycolysis / Gluconeogenesis	11/866	104/11065	0.189296325084292	0.920668490182691	0.827227959698499	P51648/P14550/P08237/P52789/P11177/Q01813/Q96G03/P08559/P19367/P11766/P18669	11	http://www.genome.jp/kegg-bin/show_pathway?hsa00010/hsa:224%09red/hsa:10327%09red/hsa:5213%09red/hsa:3099%09red/hsa:5162%09red/hsa:5214%09red/hsa:55276%09red/hsa:5160%09red/hsa:3098%09red/hsa:128%09red/hsa:5223%09red
hsa05131	Shigellosis	31/866	339/11065	0.204827309371021	0.974882884394291	0.875940024017169	Q12933/P84243/O14950/P04632/Q8N122/Q99570/Q8N3E9/Q13501/Q8N884/Q15019/P62979/Q13464/Q9UHD8/Q5JXB2/Q01970/P07737/P61158/Q14247/P52789/P63000/Q9Y6W5/P84077/P61160/P00533/Q13404/O15144/P19367/O43707/P59998/Q92990/O60610	31	http://www.genome.jp/kegg-bin/show_pathway?hsa05131/hsa:7186%09red/hsa:3020%09red/hsa:103910%09red/hsa:826%09red/hsa:57521%09red/hsa:30849%09red/hsa:113026%09red/hsa:8878%09red/hsa:115004%09red/hsa:4735%09red/hsa:6233%09red/hsa:6093%09red/hsa:10801%09red/hsa:389898%09red/hsa:5331%09red/hsa:5216%09red/hsa:10096%09red/hsa:2017%09red/hsa:3099%09red/hsa:5879%09red/hsa:10163%09red/hsa:375%09red/hsa:10…
hsa00051	Fructose and mannose metabolism	6/866	51/11065	0.206517246538354	0.974882884394291	0.875940024017169	O60825/Q00796/P08237/P52789/Q01813/P19367	6	http://www.genome.jp/kegg-bin/show_pathway?hsa00051/hsa:5208%09red/hsa:6652%09red/hsa:5213%09red/hsa:3099%09red/hsa:5214%09red/hsa:3098%09red
hsa04980	Cobalamin transport and metabolism	3/866	21/11065	0.223799808188977	1	0.898507952123299	P51610/Q06830/Q9UBK8	3	http://www.genome.jp/kegg-bin/show_pathway?hsa04980/hsa:3054%09red/hsa:5052%09red/hsa:4552%09red
hsa04714	Thermogenesis	30/866	331/11065	0.223873618665036	1	0.898507952123299	P46734/P50416/P62753/P36542/Q8N122/A0A2Y9D025/Q13131/Q16795/P48047/O96000/Q9P0J0/Q7KZN9/P17612/P08574/O43772/P22695/P24539/P00403/P28331/P21912/P00846/P25705/O75306/O75489/P47985/P23786/P31040/P06576/P31930/P01116	30	http://www.genome.jp/kegg-bin/show_pathway?hsa04714/hsa:5606%09red/hsa:1374%09red/hsa:6194%09red/hsa:509%09red/hsa:57521%09red/NA%09red/hsa:5562%09red/hsa:4704%09red/hsa:539%09red/hsa:4716%09red/hsa:51079%09red/hsa:1355%09red/hsa:5566%09red/hsa:1537%09red/hsa:788%09red/hsa:7385%09red/hsa:515%09red/hsa:4513%09red/hsa:4719%09red/hsa:6390%09red/hsa:4508%09red/hsa:498%09red/hsa:4720%09red/hsa:4722%09…
hsa04216	Ferroptosis	7/866	64/11065	0.232541214010102	1	0.898507952123299	Q15365/Q15366/Q9UPY5/P02786/Q9Y277/P48507/P48637	7	http://www.genome.jp/kegg-bin/show_pathway?hsa04216/hsa:5093%09red/hsa:5094%09red/hsa:23657%09red/hsa:7037%09red/hsa:7419%09red/hsa:2730%09red/hsa:2937%09red
hsa04962	Vasopressin-regulated water reabsorption	7/866	64/11065	0.232541214010102	1	0.898507952123299	P46459/Q14204/O43237/P17612/Q9UJW0/P62491/P51148	7	http://www.genome.jp/kegg-bin/show_pathway?hsa04962/hsa:4905%09red/hsa:1778%09red/hsa:1783%09red/hsa:5566%09red/hsa:51164%09red/hsa:8766%09red/hsa:5878%09red
hsa01250	Biosynthesis of nucleotide sugars	6/866	54/11065	0.245430829989398	1	0.898507952123299	P51570/P52789/O60701/Q96G03/P19367/O94808	6	http://www.genome.jp/kegg-bin/show_pathway?hsa01250/hsa:2584%09red/hsa:3099%09red/hsa:7358%09red/hsa:55276%09red/hsa:3098%09red/hsa:9945%09red
hsa00450	Selenocompound metabolism	3/866	23/11065	0.266930245708242	1	0.898507952123299	O95340/P56192/Q16881	3	http://www.genome.jp/kegg-bin/show_pathway?hsa00450/hsa:9060%09red/hsa:4141%09red/hsa:7296%09red
hsa00532	Glycosaminoglycan biosynthesis - chondroitin sulfate / dermatan sulfate	3/866	23/11065	0.266930245708242	1	0.898507952123299	O94766/Q8NCH0/Q96L58	3	http://www.genome.jp/kegg-bin/show_pathway?hsa00532/hsa:26229%09red/hsa:113189%09red/hsa:126792%09red
hsa04922	Glucagon signaling pathway	14/866	148/11065	0.268272647788475	1	0.898507952123299	P50416/Q13557/Q13131/P17612/Q09472/P11166/Q13085/Q01970/P08237/P48454/P11177/Q01813/P08559/P18669	14	http://www.genome.jp/kegg-bin/show_pathway?hsa04922/hsa:1374%09red/hsa:817%09red/hsa:5562%09red/hsa:5566%09red/hsa:2033%09red/hsa:6513%09red/hsa:31%09red/hsa:5331%09red/hsa:5213%09red/hsa:5533%09red/hsa:5162%09red/hsa:5214%09red/hsa:5160%09red/hsa:5223%09red
hsa00565	Ether lipid metabolism	6/866	56/11065	0.272463961759961	1	0.898507952123299	Q643R3/Q16880/O00116/Q8NF37/Q8IV08/Q13404	6	http://www.genome.jp/kegg-bin/show_pathway?hsa00565/hsa:254531%09red/hsa:7368%09red/hsa:8540%09red/hsa:79888%09red/hsa:23646%09red/hsa:387522%09red
hsa04910	Insulin signaling pathway	18/866	197/11065	0.280232001485657	1	0.898507952123299	P06730/P62753/P62140/Q8N122/P13861/Q13131/P36873/P10398/P04049/P41743/P62136/P17612/O60573/Q13085/P18031/P52789/P01116/P19367	18	http://www.genome.jp/kegg-bin/show_pathway?hsa04910/hsa:1977%09red/hsa:6194%09red/hsa:5500%09red/hsa:57521%09red/hsa:5576%09red/hsa:5562%09red/hsa:5501%09red/hsa:369%09red/hsa:5894%09red/hsa:5584%09red/hsa:5499%09red/hsa:5566%09red/hsa:9470%09red/hsa:31%09red/hsa:5770%09red/hsa:3099%09red/hsa:3845%09red/hsa:3098%09red
hsa04820	Cytoskeleton in muscle cells	28/866	320/11065	0.29497708340615	1	0.898507952123299	P20908/P35579/Q16527/Q8WZ42/Q9NSV4/Q15149/Q14739/P08572/Q9NR12/Q13425/P08670/Q86TC9/Q14192/Q9NYL9/Q8IVF7/P50402/Q96HC4/P68133/Q13813/P05026/Q01082/Q9BTV4/P47755/P14923/P52907/P05023/P54709/O60610	28	http://www.genome.jp/kegg-bin/show_pathway?hsa04820/hsa:1289%09red/hsa:4627%09red/hsa:1466%09red/hsa:7273%09red/hsa:81624%09red/hsa:5339%09red/hsa:3930%09red/hsa:1284%09red/hsa:9260%09red/hsa:6645%09red/hsa:7431%09red/hsa:84665%09red/hsa:2274%09red/hsa:29766%09red/hsa:91010%09red/hsa:2010%09red/hsa:10611%09red/hsa:58%09red/hsa:6709%09red/hsa:481%09red/hsa:6711%09red/hsa:79188%09red/hsa:830%09red/…
hsa04066	HIF-1 signaling pathway	16/866	176/11065	0.302480146087389	1	0.898507952123299	P06730/P62753/Q13557/Q9GZT9/Q15370/Q09472/P02786/O60573/P11166/P08237/P52789/P11177/Q01813/P00533/P08559/P19367	16	http://www.genome.jp/kegg-bin/show_pathway?hsa04066/hsa:1977%09red/hsa:6194%09red/hsa:817%09red/hsa:54583%09red/hsa:6923%09red/hsa:2033%09red/hsa:7037%09red/hsa:9470%09red/hsa:6513%09red/hsa:5213%09red/hsa:3099%09red/hsa:5162%09red/hsa:5214%09red/hsa:1956%09red/hsa:5160%09red/hsa:3098%09red
hsa00520	Amino sugar and nucleotide sugar metabolism	7/866	70/11065	0.306790390725947	1	0.898507952123299	P51570/P52789/P46926/O60701/Q96G03/P19367/O94808	7	http://www.genome.jp/kegg-bin/show_pathway?hsa00520/hsa:2584%09red/hsa:3099%09red/hsa:10007%09red/hsa:7358%09red/hsa:55276%09red/hsa:3098%09red/hsa:9945%09red
hsa04810	Regulation of actin cytoskeleton	30/866	347/11065	0.309875226657698	1	0.898507952123299	O14974/Q9BZL4/P35579/O14950/P15311/Q9NSV4/P26038/P62140/P25054/Q7L576/Q92888/P36873/P10398/P04049/P62136/Q13464/P07737/P61158/P23528/P46940/P63000/Q9Y6W5/Q9Y281/P61160/P00533/O15144/P01116/O43707/P59998/O60610	30	http://www.genome.jp/kegg-bin/show_pathway?hsa04810/hsa:4659%09red/hsa:54776%09red/hsa:4627%09red/hsa:103910%09red/hsa:7430%09red/hsa:81624%09red/hsa:4478%09red/hsa:5500%09red/hsa:324%09red/hsa:23191%09red/hsa:9138%09red/hsa:5501%09red/hsa:369%09red/hsa:5894%09red/hsa:5499%09red/hsa:6093%09red/hsa:5216%09red/hsa:10096%09red/hsa:1072%09red/hsa:8826%09red/hsa:5879%09red/hsa:10163%09red/hsa:1073%09r…
hsa04520	Adherens junction	13/866	143/11065	0.328004054246567	1	0.898507952123299	O14950/Q13464/Q09472/P35221/P18031/P61224/P46940/P63000/Q9Y6W5/Q9Y2D8/P00533/P67870/O43707	13	http://www.genome.jp/kegg-bin/show_pathway?hsa04520/hsa:103910%09red/hsa:6093%09red/hsa:2033%09red/hsa:1495%09red/hsa:5770%09red/hsa:5908%09red/hsa:8826%09red/hsa:5879%09red/hsa:10163%09red/hsa:117178%09red/hsa:1956%09red/hsa:1460%09red/hsa:81%09red
hsa00380	Tryptophan metabolism	6/866	61/11065	0.342585245833938	1	0.898507952123299	Q92947/Q16678/P51648/P30084/P36957/Q16836	6	http://www.genome.jp/kegg-bin/show_pathway?hsa00380/hsa:2639%09red/hsa:1545%09red/hsa:224%09red/hsa:1892%09red/hsa:1743%09red/hsa:3033%09red
hsa00280	Valine, leucine and isoleucine degradation	7/866	73/11065	0.345563446433441	1	0.898507952123299	P11182/P55084/P51648/Q01581/P55809/P30084/Q16836	7	http://www.genome.jp/kegg-bin/show_pathway?hsa00280/hsa:1629%09red/hsa:3032%09red/hsa:224%09red/hsa:3157%09red/hsa:5019%09red/hsa:1892%09red/hsa:3033%09red
hsa04218	Cellular senescence	21/866	244/11065	0.356896292943173	1	0.898507952123299	P46734/P12236/P12235/P05141/P49959/O14757/O60934/P62140/Q92878/P14635/Q13535/P36873/P04049/Q13501/P62136/Q09028/P06493/P24941/Q9Y277/P48454/P01116	21	http://www.genome.jp/kegg-bin/show_pathway?hsa04218/hsa:5606%09red/hsa:293%09red/hsa:291%09red/hsa:292%09red/hsa:4361%09red/hsa:1111%09red/hsa:4683%09red/hsa:5500%09red/hsa:10111%09red/hsa:891%09red/hsa:545%09red/hsa:5501%09red/hsa:5894%09red/hsa:8878%09red/hsa:5499%09red/hsa:5928%09red/hsa:983%09red/hsa:1017%09red/hsa:7419%09red/hsa:5533%09red/hsa:3845%09red
hsa00920	Sulfur metabolism	2/866	16/11065	0.359801668339666	1	0.898507952123299	O95340/O95861	2	http://www.genome.jp/kegg-bin/show_pathway?hsa00920/hsa:9060%09red/hsa:10380%09red
hsa05100	Bacterial invasion of epithelial cells	11/866	124/11065	0.378211843761247	1	0.898507952123299	Q15019/Q9UHD8/P35221/P61158/Q14247/P63000/Q9Y6W5/P61160/O15144/P50570/P59998	11	http://www.genome.jp/kegg-bin/show_pathway?hsa05100/hsa:4735%09red/hsa:10801%09red/hsa:1495%09red/hsa:10096%09red/hsa:2017%09red/hsa:5879%09red/hsa:10163%09red/hsa:10097%09red/hsa:10109%09red/hsa:1785%09red/hsa:10093%09red
hsa00650	Butanoate metabolism	4/866	41/11065	0.401323927311702	1	0.898507952123299	Q01581/P55809/P30084/Q16836	4	http://www.genome.jp/kegg-bin/show_pathway?hsa00650/hsa:3157%09red/hsa:5019%09red/hsa:1892%09red/hsa:3033%09red
hsa04390	Hippo signaling pathway	19/866	226/11065	0.406904010967078	1	0.898507952123299	O14640/P62140/P25054/Q8TDM6/P36873/Q15334/P41743/Q13625/P62136/P22003/P30154/Q04917/P63151/P61981/P35221/P30153/P27348/P62714/P63104	19	http://www.genome.jp/kegg-bin/show_pathway?hsa04390/hsa:1855%09red/hsa:5500%09red/hsa:324%09red/hsa:9231%09red/hsa:5501%09red/hsa:3996%09red/hsa:5584%09red/hsa:7159%09red/hsa:5499%09red/hsa:653%09red/hsa:5519%09red/hsa:7533%09red/hsa:5520%09red/hsa:7532%09red/hsa:1495%09red/hsa:5518%09red/hsa:10971%09red/hsa:5516%09red/hsa:7534%09red
hsa00030	Pentose phosphate pathway	4/866	42/11065	0.41943352348826	1	0.898507952123299	P11908/P08237/Q01813/Q96G03	4	http://www.genome.jp/kegg-bin/show_pathway?hsa00030/hsa:5634%09red/hsa:5213%09red/hsa:5214%09red/hsa:55276%09red
hsa04260	Cardiac muscle contraction	10/866	116/11065	0.423320120406477	1	0.898507952123299	Q12797/P05026/P08574/P22695/P00403/P16615/P47985/P05023/P54709/P31930	10	http://www.genome.jp/kegg-bin/show_pathway?hsa04260/hsa:444%09red/hsa:481%09red/hsa:1537%09red/hsa:7385%09red/hsa:4513%09red/hsa:488%09red/hsa:7386%09red/hsa:476%09red/hsa:483%09red/hsa:7384%09red
hsa04973	Carbohydrate digestion and absorption	6/866	68/11065	0.442722849007251	1	0.898507952123299	P05026/P05023/Q01970/P52789/P54709/P19367	6	http://www.genome.jp/kegg-bin/show_pathway?hsa04973/hsa:481%09red/hsa:476%09red/hsa:5331%09red/hsa:3099%09red/hsa:483%09red/hsa:3098%09red
hsa04136	Autophagy - other	4/866	44/11065	0.455225483486483	1	0.898507952123299	Q8N122/Q99570/P62714/Q9NT62	4	http://www.genome.jp/kegg-bin/show_pathway?hsa04136/hsa:57521%09red/hsa:30849%09red/hsa:5516%09red/hsa:64422%09red
hsa01240	Biosynthesis of cofactors	17/866	208/11065	0.462994446950542	1	0.898507952123299	Q9HAN9/P51648/Q7KZN9/P14550/P07814/Q13057/Q4G0N4/Q9Y697/P27708/P17812/P34897/P11172/Q8TC12/O60701/P48507/P48637/P31153	17	http://www.genome.jp/kegg-bin/show_pathway?hsa01240/hsa:64802%09red/hsa:224%09red/hsa:1355%09red/hsa:10327%09red/hsa:2058%09red/hsa:80347%09red/hsa:133686%09red/hsa:9054%09red/hsa:790%09red/hsa:1503%09red/hsa:6472%09red/hsa:7372%09red/hsa:51109%09red/hsa:7358%09red/hsa:2730%09red/hsa:2937%09red/hsa:4144%09red
hsa05134	Legionellosis	7/866	82/11065	0.463354478761961	1	0.898507952123299	P68104/Q9Y450/O75396/Q05639/P11142/P84077/P26641	7	http://www.genome.jp/kegg-bin/show_pathway?hsa05134/hsa:1915%09red/hsa:10767%09red/hsa:9554%09red/hsa:1917%09red/hsa:3312%09red/hsa:375%09red/hsa:1937%09red
hsa04932	Non-alcoholic fatty liver disease	18/866	221/11065	0.465853620560931	1	0.898507952123299	Q12933/A0A2Y9D025/Q13131/Q16795/P05198/O96000/Q9P0J0/P08574/P22695/P00403/P28331/P21912/O75306/O75489/P47985/P63000/P31040/P31930	18	http://www.genome.jp/kegg-bin/show_pathway?hsa04932/hsa:7186%09red/NA%09red/hsa:5562%09red/hsa:4704%09red/hsa:1965%09red/hsa:4716%09red/hsa:51079%09red/hsa:1537%09red/hsa:7385%09red/hsa:4513%09red/hsa:4719%09red/hsa:6390%09red/hsa:4720%09red/hsa:4722%09red/hsa:7386%09red/hsa:5879%09red/hsa:6389%09red/hsa:7384%09red
hsa04120	Ubiquitin mediated proteolysis	14/866	172/11065	0.479936697750131	1	0.898507952123299	Q9UMS4/Q13049/Q12834/Q15370/P62979/Q13618/Q5JXB2/P61086/O95714/Q13619/P61081/Q9UNE7/Q15386/Q9UBT2	14	http://www.genome.jp/kegg-bin/show_pathway?hsa04120/hsa:27339%09red/hsa:22954%09red/hsa:991%09red/hsa:6923%09red/hsa:6233%09red/hsa:8452%09red/hsa:389898%09red/hsa:3093%09red/hsa:8924%09red/hsa:8451%09red/hsa:9040%09red/hsa:10273%09red/hsa:9690%09red/hsa:10054%09red
hsa04022	cGMP-PKG signaling pathway	19/866	236/11065	0.483881496231536	1	0.898507952123299	O14974/P12236/P12235/P05141/P62140/Q14432/P36873/P04049/P62136/P05026/Q13464/P16615/P63096/P05023/P20020/Q01970/Q9Y277/P48454/P54709	19	http://www.genome.jp/kegg-bin/show_pathway?hsa04022/hsa:4659%09red/hsa:293%09red/hsa:291%09red/hsa:292%09red/hsa:5500%09red/hsa:5139%09red/hsa:5501%09red/hsa:5894%09red/hsa:5499%09red/hsa:481%09red/hsa:6093%09red/hsa:488%09red/hsa:2770%09red/hsa:476%09red/hsa:490%09red/hsa:5331%09red/hsa:7419%09red/hsa:5533%09red/hsa:483%09red
hsa04730	Long-term depression	8/866	97/11065	0.492593143153665	1	0.898507952123299	P10398/P04049/P30154/P63096/P30153/Q01970/P62714/P01116	8	http://www.genome.jp/kegg-bin/show_pathway?hsa04730/hsa:369%09red/hsa:5894%09red/hsa:5519%09red/hsa:2770%09red/hsa:5518%09red/hsa:5331%09red/hsa:5516%09red/hsa:3845%09red
hsa00250	Alanine, aspartate and glutamate metabolism	5/866	59/11065	0.495052533001375	1	0.898507952123299	P31327/P27708/P00367/P08243/O94808	5	http://www.genome.jp/kegg-bin/show_pathway?hsa00250/hsa:1373%09red/hsa:790%09red/hsa:2746%09red/hsa:440%09red/hsa:9945%09red
hsa00564	Glycerophospholipid metabolism	10/866	123/11065	0.49827335374114	1	0.898507952123299	Q96N66/Q9UG56/Q643R3/P48651/Q9HCL2/P52429/Q9NUQ2/Q8NF37/P43304/Q8IV08	10	http://www.genome.jp/kegg-bin/show_pathway?hsa00564/hsa:79143%09red/hsa:23761%09red/hsa:254531%09red/hsa:9791%09red/hsa:57678%09red/hsa:8526%09red/hsa:55326%09red/hsa:79888%09red/hsa:2820%09red/hsa:23646%09red
hsa04613	Neutrophil extracellular trap formation	17/866	213/11065	0.503511216741892	1	0.898507952123299	P12236/P84243/P12235/P05141/P62805/Q5QNW6/P13498/Q16777/Q13547/Q8WUI4/P04049/Q92769/Q71UI9/Q01970/Q9Y277/P63000/P09429	17	http://www.genome.jp/kegg-bin/show_pathway?hsa04613/hsa:293%09red/hsa:3020%09red/hsa:291%09red/hsa:292%09red/hsa:121504%09red/hsa:440689%09red/hsa:1535%09red/hsa:8338%09red/hsa:3065%09red/hsa:51564%09red/hsa:5894%09red/hsa:3066%09red/hsa:94239%09red/hsa:5331%09red/hsa:7419%09red/hsa:5879%09red/hsa:3146%09red
hsa00220	Arginine biosynthesis	3/866	34/11065	0.503671577025662	1	0.898507952123299	P31327/P27708/P00367	3	http://www.genome.jp/kegg-bin/show_pathway?hsa00220/hsa:1373%09red/hsa:790%09red/hsa:2746%09red
hsa04071	Sphingolipid signaling pathway	14/866	175/11065	0.506671609949424	1	0.898507952123299	Q12933/P04049/Q16537/Q13464/P30154/O95470/P63151/O15269/P63096/P30153/Q01970/P63000/P62714/P01116	14	http://www.genome.jp/kegg-bin/show_pathway?hsa04071/hsa:7186%09red/hsa:5894%09red/hsa:5529%09red/hsa:6093%09red/hsa:5519%09red/hsa:8879%09red/hsa:5520%09red/hsa:10558%09red/hsa:2770%09red/hsa:5518%09red/hsa:5331%09red/hsa:5879%09red/hsa:5516%09red/hsa:3845%09red
hsa04918	Thyroid hormone synthesis	9/866	111/11065	0.506744922977407	1	0.898507952123299	Q8TED1/P05026/P17612/P05023/P11021/Q01970/P02768/P54709/P00390	9	http://www.genome.jp/kegg-bin/show_pathway?hsa04918/hsa:493869%09red/hsa:481%09red/hsa:5566%09red/hsa:476%09red/hsa:3309%09red/hsa:5331%09red/hsa:213%09red/hsa:483%09red/hsa:2936%09red
hsa03264	Virion - Flavivirus and Alphavirus	1/866	9/11065	0.519895782314886	1	0.898507952123299	P35232	1	http://www.genome.jp/kegg-bin/show_pathway?hsa03264/hsa:5245%09red
hsa00640	Propanoate metabolism	4/866	48/11065	0.524312886757053	1	0.898507952123299	P11182/P53597/Q13085/P30084	4	http://www.genome.jp/kegg-bin/show_pathway?hsa00640/hsa:1629%09red/hsa:8802%09red/hsa:31%09red/hsa:1892%09red
hsa04213	Longevity regulating pathway - multiple species	8/866	100/11065	0.527884049624423	1	0.898507952123299	Q8N122/Q13131/Q13547/Q92769/P17612/P11142/Q9H078/P01116	8	http://www.genome.jp/kegg-bin/show_pathway?hsa04213/hsa:57521%09red/hsa:5562%09red/hsa:3065%09red/hsa:3066%09red/hsa:5566%09red/hsa:3312%09red/hsa:81570%09red/hsa:3845%09red
hsa05211	Renal cell carcinoma	9/866	113/11065	0.528782973857286	1	0.898507952123299	Q9GZT9/P10398/P04049/Q15370/Q09472/P11166/P61224/P63000/P01116	9	http://www.genome.jp/kegg-bin/show_pathway?hsa05211/hsa:54583%09red/hsa:369%09red/hsa:5894%09red/hsa:6923%09red/hsa:2033%09red/hsa:6513%09red/hsa:5908%09red/hsa:5879%09red/hsa:3845%09red
hsa04261	Adrenergic signaling in cardiomyocytes	17/866	217/11065	0.535455639284056	1	0.898507952123299	Q13557/P62140/P36873/P62136/Q16537/P05026/P17612/P30154/P63151/P16615/P63096/P30153/P05023/P20020/Q01970/P54709/P62714	17	http://www.genome.jp/kegg-bin/show_pathway?hsa04261/hsa:817%09red/hsa:5500%09red/hsa:5501%09red/hsa:5499%09red/hsa:5529%09red/hsa:481%09red/hsa:5566%09red/hsa:5519%09red/hsa:5520%09red/hsa:488%09red/hsa:2770%09red/hsa:5518%09red/hsa:476%09red/hsa:490%09red/hsa:5331%09red/hsa:483%09red/hsa:5516%09red
hsa04144	Endocytosis	26/866	335/11065	0.548350034603883	1	0.898507952123299	O95782/P40818/Q9NZN4/O94973/Q6WKZ4/Q12768/P41743/Q2M389/P61006/P11717/Q9H223/P47755/P02786/P18085/P52907/P33176/P11142/P61158/P62491/P51148/P84077/P61160/P00533/O15144/P50570/P59998	26	http://www.genome.jp/kegg-bin/show_pathway?hsa04144/hsa:160%09red/hsa:9101%09red/hsa:30846%09red/hsa:161%09red/hsa:80223%09red/hsa:9897%09red/hsa:5584%09red/hsa:23325%09red/hsa:4218%09red/hsa:3482%09red/hsa:30844%09red/hsa:830%09red/hsa:7037%09red/hsa:378%09red/hsa:829%09red/hsa:3799%09red/hsa:3312%09red/hsa:10096%09red/hsa:8766%09red/hsa:5878%09red/hsa:375%09red/hsa:10097%09red/hsa:1956%09red/hs…
hsa04666	Fc gamma R-mediated phagocytosis	11/866	141/11065	0.550134727727084	1	0.898507952123299	P04049/P29966/P61158/P23528/P63000/Q9Y6W5/Q9Y281/P61160/O15144/P50570/P59998	11	http://www.genome.jp/kegg-bin/show_pathway?hsa04666/hsa:5894%09red/hsa:4082%09red/hsa:10096%09red/hsa:1072%09red/hsa:5879%09red/hsa:10163%09red/hsa:1073%09red/hsa:10097%09red/hsa:10109%09red/hsa:1785%09red/hsa:10093%09red
hsa00760	Nicotinate and nicotinamide metabolism	4/866	50/11065	0.557240287320201	1	0.898507952123299	Q9HAN9/Q4G0N4/Q13423/P00491	4	http://www.genome.jp/kegg-bin/show_pathway?hsa00760/hsa:64802%09red/hsa:133686%09red/hsa:23530%09red/hsa:4860%09red
hsa03266	Virion - Herpesvirus	1/866	10/11065	0.55750163004601	1	0.898507952123299	P11717	1	http://www.genome.jp/kegg-bin/show_pathway?hsa03266/hsa:3482%09red
hsa05034	Alcoholism	16/866	211/11065	0.590612129300008	1	0.898507952123299	P84243/P62805/Q5QNW6/P62140/Q16777/P36873/Q13547/P10398/Q8WUI4/P04049/Q92769/Q71UI9/P62136/P17612/P63096/P01116	16	http://www.genome.jp/kegg-bin/show_pathway?hsa05034/hsa:3020%09red/hsa:121504%09red/hsa:440689%09red/hsa:5500%09red/hsa:8338%09red/hsa:5501%09red/hsa:3065%09red/hsa:369%09red/hsa:51564%09red/hsa:5894%09red/hsa:3066%09red/hsa:94239%09red/hsa:5499%09red/hsa:5566%09red/hsa:2770%09red/hsa:3845%09red
hsa00740	Riboflavin metabolism	1/866	11/11065	0.592165003033812	1	0.898507952123299	P30043	1	http://www.genome.jp/kegg-bin/show_pathway?hsa00740/hsa:645%09red
hsa04122	Sulfur relay system	1/866	11/11065	0.592165003033812	1	0.898507952123299	Q9Y697	1	http://www.genome.jp/kegg-bin/show_pathway?hsa04122/hsa:9054%09red
hsa00770	Pantothenate and CoA biosynthesis	2/866	25/11065	0.593194338584528	1	0.898507952123299	P51648/Q13057	2	http://www.genome.jp/kegg-bin/show_pathway?hsa00770/hsa:224%09red/hsa:80347%09red
hsa05219	Bladder cancer	5/866	66/11065	0.596701382959675	1	0.898507952123299	O43293/P10398/P04049/P00533/P01116	5	http://www.genome.jp/kegg-bin/show_pathway?hsa05219/hsa:1613%09red/hsa:369%09red/hsa:5894%09red/hsa:1956%09red/hsa:3845%09red
hsa04921	Oxytocin signaling pathway	16/866	215/11065	0.621297113479311	1	0.898507952123299	O14974/Q9BZL4/Q13557/P62140/Q13131/P36873/P04049/P62136/P17612/Q13464/P63096/Q01970/P48454/P13639/P00533/P01116	16	http://www.genome.jp/kegg-bin/show_pathway?hsa04921/hsa:4659%09red/hsa:54776%09red/hsa:817%09red/hsa:5500%09red/hsa:5562%09red/hsa:5501%09red/hsa:5894%09red/hsa:5499%09red/hsa:5566%09red/hsa:6093%09red/hsa:2770%09red/hsa:5331%09red/hsa:5533%09red/hsa:1938%09red/hsa:1956%09red/hsa:3845%09red
hsa00910	Nitrogen metabolism	2/866	27/11065	0.635663095989239	1	0.898507952123299	P31327/P00367	2	http://www.genome.jp/kegg-bin/show_pathway?hsa00910/hsa:1373%09red/hsa:2746%09red
hsa05031	Amphetamine addiction	8/866	110/11065	0.637765487407903	1	0.898507952123299	Q13557/P62140/P36873/Q13547/Q92769/P62136/P17612/P48454	8	http://www.genome.jp/kegg-bin/show_pathway?hsa05031/hsa:817%09red/hsa:5500%09red/hsa:5501%09red/hsa:3065%09red/hsa:3066%09red/hsa:5499%09red/hsa:5566%09red/hsa:5533%09red
hsa04931	Insulin resistance	11/866	151/11065	0.642797242043253	1	0.898507952123299	P50416/P62140/O60343/Q13131/P36873/Q6P1M0/O15294/P62136/P11166/P18031/O94808	11	http://www.genome.jp/kegg-bin/show_pathway?hsa04931/hsa:1374%09red/hsa:5500%09red/hsa:9882%09red/hsa:5562%09red/hsa:5501%09red/hsa:10999%09red/hsa:8473%09red/hsa:5499%09red/hsa:6513%09red/hsa:5770%09red/hsa:9945%09red
hsa04971	Gastric acid secretion	8/866	111/11065	0.647941841926777	1	0.898507952123299	P15311/Q13557/P05026/P17612/P63096/P05023/Q01970/P54709	8	http://www.genome.jp/kegg-bin/show_pathway?hsa04971/hsa:7430%09red/hsa:817%09red/hsa:481%09red/hsa:5566%09red/hsa:2770%09red/hsa:476%09red/hsa:5331%09red/hsa:483%09red
hsa00053	Ascorbate and aldarate metabolism	3/866	42/11065	0.649058489572577	1	0.898507952123299	P51648/P14550/O60701	3	http://www.genome.jp/kegg-bin/show_pathway?hsa00053/hsa:224%09red/hsa:10327%09red/hsa:7358%09red
hsa04914	Progesterone-mediated oocyte maturation	10/866	139/11065	0.656045914435863	1	0.898507952123299	O14965/P14635/P53350/P10398/P04049/P17612/P06493/P24941/P63096/P01116	10	http://www.genome.jp/kegg-bin/show_pathway?hsa04914/hsa:6790%09red/hsa:891%09red/hsa:5347%09red/hsa:369%09red/hsa:5894%09red/hsa:5566%09red/hsa:983%09red/hsa:1017%09red/hsa:2770%09red/hsa:3845%09red
hsa04146	Peroxisome	8/866	112/11065	0.657952404234278	1	0.898507952123299	Q8WVX9/Q9Y5Y5/P33897/Q9NUI1/O00116/Q13011/Q06830/O75874	8	http://www.genome.jp/kegg-bin/show_pathway?hsa04146/hsa:84188%09red/hsa:9409%09red/hsa:215%09red/hsa:26063%09red/hsa:8540%09red/hsa:1891%09red/hsa:5052%09red/hsa:3417%09red
hsa00561	Glycerolipid metabolism	6/866	85/11065	0.663090470753215	1	0.898507952123299	P06858/Q9HCL2/P52429/Q9NUQ2/P51648/P14550	6	http://www.genome.jp/kegg-bin/show_pathway?hsa00561/hsa:4023%09red/hsa:57678%09red/hsa:8526%09red/hsa:55326%09red/hsa:224%09red/hsa:10327%09red
hsa00330	Arginine and proline metabolism	5/866	72/11065	0.673946732499788	1	0.898507952123299	P13674/Q96C36/P51648/P54886/P28838	5	http://www.genome.jp/kegg-bin/show_pathway?hsa00330/hsa:5033%09red/hsa:29920%09red/hsa:224%09red/hsa:5832%09red/hsa:51056%09red
hsa00534	Glycosaminoglycan biosynthesis - heparan sulfate / heparin	2/866	29/11065	0.674575680107476	1	0.898507952123299	O94766/Q96L58	2	http://www.genome.jp/kegg-bin/show_pathway?hsa00534/hsa:26229%09red/hsa:126792%09red
hsa03082	ATP-dependent chromatin remodeling	9/866	128/11065	0.6797741939486	1	0.898507952123299	Q9Y265/Q16777/Q15014/O60264/Q13547/Q92769/Q9Y230/Q71UI9/Q09028	9	http://www.genome.jp/kegg-bin/show_pathway?hsa03082/hsa:8607%09red/hsa:8338%09red/hsa:9643%09red/hsa:8467%09red/hsa:3065%09red/hsa:3066%09red/hsa:10856%09red/hsa:94239%09red/hsa:5928%09red
hsa04140	Autophagy - animal	17/866	237/11065	0.682821349270849	1	0.898507952123299	Q8N122/Q14596/O43293/Q99570/Q13131/P05198/P04049/Q96JC1/Q13501/P17612/P62979/P61006/P11279/P62714/P09429/P01116/Q9NT62	17	http://www.genome.jp/kegg-bin/show_pathway?hsa04140/hsa:57521%09red/hsa:4077%09red/hsa:1613%09red/hsa:30849%09red/hsa:5562%09red/hsa:1965%09red/hsa:5894%09red/hsa:23339%09red/hsa:8878%09red/hsa:5566%09red/hsa:6233%09red/hsa:4218%09red/hsa:3916%09red/hsa:5516%09red/hsa:3146%09red/hsa:3845%09red/hsa:64422%09red
hsa01524	Platinum drug resistance	8/866	115/11065	0.686958260282067	1	0.898507952123299	P11388/O14880/P52701/Q99735/P43246/P09211/P78417/P21266	8	http://www.genome.jp/kegg-bin/show_pathway?hsa01524/hsa:7153%09red/hsa:4259%09red/hsa:2956%09red/hsa:4258%09red/hsa:4436%09red/hsa:2950%09red/hsa:9446%09red/hsa:2947%09red
hsa00514	Other types of O-glycan biosynthesis	4/866	59/11065	0.688539233283548	1	0.898507952123299	O60568/Q8NBJ5/O15294/Q10471	4	http://www.genome.jp/kegg-bin/show_pathway?hsa00514/hsa:8985%09red/hsa:79709%09red/hsa:8473%09red/hsa:2590%09red
hsa04217	Necroptosis	15/866	211/11065	0.689692922145513	1	0.898507952123299	Q12933/P12236/P12235/Q96HS1/P05141/O95831/Q13557/Q16777/Q13501/Q71UI9/P09874/Q9Y277/P00367/O00429/P09429	15	http://www.genome.jp/kegg-bin/show_pathway?hsa04217/hsa:7186%09red/hsa:293%09red/hsa:291%09red/hsa:192111%09red/hsa:292%09red/hsa:9131%09red/hsa:817%09red/hsa:8338%09red/hsa:8878%09red/hsa:94239%09red/hsa:142%09red/hsa:7419%09red/hsa:2746%09red/hsa:10059%09red/hsa:3146%09red
hsa04972	Pancreatic secretion	10/866	143/11065	0.690825759943762	1	0.898507952123299	P05026/P61006/P16615/P05023/P20020/Q01970/P62491/P61224/P63000/P54709	10	http://www.genome.jp/kegg-bin/show_pathway?hsa04972/hsa:481%09red/hsa:4218%09red/hsa:488%09red/hsa:476%09red/hsa:490%09red/hsa:5331%09red/hsa:8766%09red/hsa:5908%09red/hsa:5879%09red/hsa:483%09red
hsa04960	Aldosterone-regulated sodium reabsorption	4/866	60/11065	0.70127727933416	1	0.898507952123299	P05026/P05023/P54709/P01116	4	http://www.genome.jp/kegg-bin/show_pathway?hsa04960/hsa:481%09red/hsa:476%09red/hsa:483%09red/hsa:3845%09red
hsa00983	Drug metabolism - other enzymes	8/866	117/11065	0.705415791798035	1	0.898507952123299	O14880/Q99735/P00492/P09211/P11172/P78417/P21266/P23921	8	http://www.genome.jp/kegg-bin/show_pathway?hsa00983/hsa:4259%09red/hsa:4258%09red/hsa:3251%09red/hsa:2950%09red/hsa:7372%09red/hsa:9446%09red/hsa:2947%09red/hsa:6240%09red
hsa04728	Dopaminergic synapse	14/866	200/11065	0.707845146867031	1	0.898507952123299	Q13557/P62140/P36873/P62136/Q16537/P17612/P30154/P63151/P63096/P33176/P30153/Q01970/P48454/P62714	14	http://www.genome.jp/kegg-bin/show_pathway?hsa04728/hsa:817%09red/hsa:5500%09red/hsa:5501%09red/hsa:5499%09red/hsa:5529%09red/hsa:5566%09red/hsa:5519%09red/hsa:5520%09red/hsa:2770%09red/hsa:3799%09red/hsa:5518%09red/hsa:5331%09red/hsa:5533%09red/hsa:5516%09red
hsa00500	Starch and sucrose metabolism	3/866	46/11065	0.709383913068915	1	0.898507952123299	P52789/Q96G03/P19367	3	http://www.genome.jp/kegg-bin/show_pathway?hsa00500/hsa:3099%09red/hsa:55276%09red/hsa:3098%09red
hsa00630	Glyoxylate and dicarboxylate metabolism	3/866	46/11065	0.709383913068915	1	0.898507952123299	P40925/P34897/P21399	3	http://www.genome.jp/kegg-bin/show_pathway?hsa00630/hsa:4190%09red/hsa:6472%09red/hsa:48%09red
hsa04330	Notch signaling pathway	5/866	76/11065	0.71965432705177	1	0.898507952123299	O14640/Q13573/Q13547/Q92769/Q09472	5	http://www.genome.jp/kegg-bin/show_pathway?hsa04330/hsa:1855%09red/hsa:22938%09red/hsa:3065%09red/hsa:3066%09red/hsa:2033%09red
hsa00040	Pentose and glucuronate interconversions	3/866	47/11065	0.723154536244047	1	0.898507952123299	P14550/Q00796/O60701	3	http://www.genome.jp/kegg-bin/show_pathway?hsa00040/hsa:10327%09red/hsa:6652%09red/hsa:7358%09red
hsa04979	Cholesterol metabolism	5/866	77/11065	0.730337141852103	1	0.898507952123299	P35610/P06858/Q9P0L0/O95292/Q9Y277	5	http://www.genome.jp/kegg-bin/show_pathway?hsa04979/hsa:6646%09red/hsa:4023%09red/hsa:9218%09red/hsa:9217%09red/hsa:7419%09red
hsa05205	Proteoglycans in cancer	21/866	301/11065	0.741808203048953	1	0.898507952123299	O14974/Q9BZL4/P15311/P62753/P26038/Q13557/P62140/Q92888/Q9NRR4/P36873/P10398/P04049/P62136/P17612/Q13464/P46940/Q14247/P63000/P00533/P21333/P01116	21	http://www.genome.jp/kegg-bin/show_pathway?hsa05205/hsa:4659%09red/hsa:54776%09red/hsa:7430%09red/hsa:6194%09red/hsa:4478%09red/hsa:817%09red/hsa:5500%09red/hsa:9138%09red/hsa:29102%09red/hsa:5501%09red/hsa:369%09red/hsa:5894%09red/hsa:5499%09red/hsa:5566%09red/hsa:6093%09red/hsa:8826%09red/hsa:2017%09red/hsa:5879%09red/hsa:1956%09red/hsa:2316%09red/hsa:3845%09red
hsa05160	Hepatitis C	16/866	233/11065	0.744086183666417	1	0.898507952123299	Q12933/P60228/P10398/P05198/P04049/P30154/Q04917/P63151/P61981/P24941/P30153/P00533/P27348/P62714/P01116/P63104	16	http://www.genome.jp/kegg-bin/show_pathway?hsa05160/hsa:7186%09red/hsa:3646%09red/hsa:369%09red/hsa:1965%09red/hsa:5894%09red/hsa:5519%09red/hsa:7533%09red/hsa:5520%09red/hsa:7532%09red/hsa:1017%09red/hsa:5518%09red/hsa:1956%09red/hsa:10971%09red/hsa:5516%09red/hsa:3845%09red/hsa:7534%09red
hsa00270	Cysteine and methionine metabolism	5/866	79/11065	0.750811113437181	1	0.898507952123299	P40925/P48507/P48637/P31153/O43175	5	http://www.genome.jp/kegg-bin/show_pathway?hsa00270/hsa:4190%09red/hsa:2730%09red/hsa:2937%09red/hsa:4144%09red/hsa:26227%09red
hsa04611	Platelet activation	12/866	179/11065	0.753155409471022	1	0.898507952123299	O14974/O14950/P62140/Q92888/P36873/P41743/P62136/P17612/Q13464/P63096/Q01970/P61224	12	http://www.genome.jp/kegg-bin/show_pathway?hsa04611/hsa:4659%09red/hsa:103910%09red/hsa:5500%09red/hsa:9138%09red/hsa:5501%09red/hsa:5584%09red/hsa:5499%09red/hsa:5566%09red/hsa:6093%09red/hsa:2770%09red/hsa:5331%09red/hsa:5908%09red
hsa04974	Protein digestion and absorption	9/866	138/11065	0.762140178757954	1	0.898507952123299	P20908/Q07092/Q99715/P08572/P05026/Q02388/P05023/Q15758/P54709	9	http://www.genome.jp/kegg-bin/show_pathway?hsa04974/hsa:1289%09red/hsa:1307%09red/hsa:1303%09red/hsa:1284%09red/hsa:481%09red/hsa:1294%09red/hsa:476%09red/hsa:6510%09red/hsa:483%09red
hsa05170	Human immunodeficiency virus 1 infection	22/866	319/11065	0.764312386441619	1	0.898507952123299	Q12933/P46734/Q9NRW3/Q9UH17/O14757/P14635/O14733/Q9Y3Z3/Q13535/P04049/Q15370/Q8N884/Q10567/P06493/P63096/Q13619/P23528/P48454/P63000/Q9Y281/O43747/P01116	22	http://www.genome.jp/kegg-bin/show_pathway?hsa05170/hsa:7186%09red/hsa:5606%09red/hsa:27350%09red/hsa:9582%09red/hsa:1111%09red/hsa:891%09red/hsa:5609%09red/hsa:25939%09red/hsa:545%09red/hsa:5894%09red/hsa:6923%09red/hsa:115004%09red/hsa:162%09red/hsa:983%09red/hsa:2770%09red/hsa:8451%09red/hsa:1072%09red/hsa:5533%09red/hsa:5879%09red/hsa:1073%09red/hsa:164%09red/hsa:3845%09red
hsa04150	mTOR signaling pathway	14/866	209/11065	0.76640706870986	1	0.898507952123299	O14640/P06730/P62753/Q9NXC5/Q8N122/Q13131/P04049/Q6R327/Q9BPZ7/P38606/O60573/P55735/Q01650/P01116	14	http://www.genome.jp/kegg-bin/show_pathway?hsa04150/hsa:1855%09red/hsa:1977%09red/hsa:6194%09red/hsa:54468%09red/hsa:57521%09red/hsa:5562%09red/hsa:5894%09red/hsa:253260%09red/hsa:79109%09red/hsa:523%09red/hsa:9470%09red/hsa:6396%09red/hsa:8140%09red/hsa:3845%09red
hsa05210	Colorectal cancer	9/866	139/11065	0.769485166287946	1	0.898507952123299	P25054/P11233/P52701/P10398/P04049/P43246/P63000/P00533/P01116	9	http://www.genome.jp/kegg-bin/show_pathway?hsa05210/hsa:324%09red/hsa:5898%09red/hsa:2956%09red/hsa:369%09red/hsa:5894%09red/hsa:4436%09red/hsa:5879%09red/hsa:1956%09red/hsa:3845%09red
hsa04270	Vascular smooth muscle contraction	12/866	182/11065	0.772726856437412	1	0.898507952123299	O14974/Q9BZL4/P35579/P62140/Q92888/P36873/P10398/P04049/P62136/P17612/Q13464/Q01970	12	http://www.genome.jp/kegg-bin/show_pathway?hsa04270/hsa:4659%09red/hsa:54776%09red/hsa:4627%09red/hsa:5500%09red/hsa:9138%09red/hsa:5501%09red/hsa:369%09red/hsa:5894%09red/hsa:5499%09red/hsa:5566%09red/hsa:6093%09red/hsa:5331%09red
hsa05213	Endometrial cancer	6/866	97/11065	0.780789919935466	1	0.898507952123299	P25054/P10398/P04049/P35221/P00533/P01116	6	http://www.genome.jp/kegg-bin/show_pathway?hsa05213/hsa:324%09red/hsa:369%09red/hsa:5894%09red/hsa:1495%09red/hsa:1956%09red/hsa:3845%09red
hsa05206	MicroRNAs in cancer	16/866	241/11065	0.789451412328282	1	0.898507952123299	Q9NZI8/P15311/Q9UPY3/Q8N122/P25054/P08670/Q16678/Q13547/P04049/Q92769/P61978/Q13464/Q09472/P29966/P00533/P01116	16	http://www.genome.jp/kegg-bin/show_pathway?hsa05206/hsa:10642%09red/hsa:7430%09red/hsa:23405%09red/hsa:57521%09red/hsa:324%09red/hsa:7431%09red/hsa:1545%09red/hsa:3065%09red/hsa:5894%09red/hsa:3066%09red/hsa:3190%09red/hsa:6093%09red/hsa:2033%09red/hsa:4082%09red/hsa:1956%09red/hsa:3845%09red
hsa05322	Systemic lupus erythematosus	11/866	171/11065	0.79258488930614	1	0.898507952123299	P84243/P62805/Q5QNW6/P62318/P14678/Q16777/P62314/Q71UI9/P10155/P05455/O43707	11	http://www.genome.jp/kegg-bin/show_pathway?hsa05322/hsa:3020%09red/hsa:121504%09red/hsa:440689%09red/hsa:6634%09red/hsa:6628%09red/hsa:8338%09red/hsa:6632%09red/hsa:94239%09red/hsa:6738%09red/hsa:6741%09red/hsa:81%09red
hsa00563	Glycosylphosphatidylinositol (GPI)-anchor biosynthesis	2/866	38/11065	0.809505750349699	1	0.898507952123299	Q92643/Q96S52	2	http://www.genome.jp/kegg-bin/show_pathway?hsa00563/hsa:10026%09red/hsa:94005%09red
hsa05204	Chemical carcinogenesis - DNA adducts	6/866	101/11065	0.812276340532126	1	0.898507952123299	O14880/Q16678/Q99735/P09211/P78417/P21266	6	http://www.genome.jp/kegg-bin/show_pathway?hsa05204/hsa:4259%09red/hsa:1545%09red/hsa:4258%09red/hsa:2950%09red/hsa:9446%09red/hsa:2947%09red
hsa00980	Metabolism of xenobiotics by cytochrome P450	7/866	116/11065	0.812769461682335	1	0.898507952123299	O14880/Q16678/Q99735/P09211/P78417/P21266/P11766	7	http://www.genome.jp/kegg-bin/show_pathway?hsa00980/hsa:4259%09red/hsa:1545%09red/hsa:4258%09red/hsa:2950%09red/hsa:9446%09red/hsa:2947%09red/hsa:128%09red
hsa05223	Non-small cell lung cancer	7/866	116/11065	0.812769461682335	1	0.898507952123299	P10398/P04049/Q9HC35/Q13043/P33176/P00533/P01116	7	http://www.genome.jp/kegg-bin/show_pathway?hsa05223/hsa:369%09red/hsa:5894%09red/hsa:27436%09red/hsa:6789%09red/hsa:3799%09red/hsa:1956%09red/hsa:3845%09red
hsa00670	One carbon pool by folate	3/866	56/11065	0.825015280175841	1	0.898507952123299	P34897/P31153/P22102	3	http://www.genome.jp/kegg-bin/show_pathway?hsa00670/hsa:6472%09red/hsa:4144%09red/hsa:2618%09red
hsa05110	Vibrio cholerae infection	4/866	72/11065	0.825345022800629	1	0.898507952123299	P17612/Q9UDY2/P38606/P84077	4	http://www.genome.jp/kegg-bin/show_pathway?hsa05110/hsa:5566%09red/hsa:9414%09red/hsa:523%09red/hsa:375%09red
hsa01521	EGFR tyrosine kinase inhibitor resistance	7/866	119/11065	0.832679704699274	1	0.898507952123299	P06730/P62753/P10398/P04049/O60573/P00533/P01116	7	http://www.genome.jp/kegg-bin/show_pathway?hsa01521/hsa:1977%09red/hsa:6194%09red/hsa:369%09red/hsa:5894%09red/hsa:9470%09red/hsa:1956%09red/hsa:3845%09red
hsa00730	Thiamine metabolism	1/866	22/11065	0.83382529060106	1	0.898507952123299	Q9Y697	1	http://www.genome.jp/kegg-bin/show_pathway?hsa00730/hsa:9054%09red
hsa01523	Antifolate resistance	2/866	41/11065	0.841931311614299	1	0.898507952123299	P34897/P22102	2	http://www.genome.jp/kegg-bin/show_pathway?hsa01523/hsa:6472%09red/hsa:2618%09red
hsa04130	SNARE interactions in vesicular transport	2/866	41/11065	0.841931311614299	1	0.898507952123299	Q9UEU0/O75396	2	http://www.genome.jp/kegg-bin/show_pathway?hsa04130/hsa:10490%09red/hsa:9554%09red
hsa04370	VEGF signaling pathway	5/866	90/11065	0.843023306533704	1	0.898507952123299	P04049/P48454/P04792/P63000/P01116	5	http://www.genome.jp/kegg-bin/show_pathway?hsa04370/hsa:5894%09red/hsa:5533%09red/hsa:3315%09red/hsa:5879%09red/hsa:3845%09red
hsa00982	Drug metabolism - cytochrome P450	6/866	107/11065	0.852715591523304	1	0.898507952123299	O14880/Q99735/P09211/P78417/P21266/P11766	6	http://www.genome.jp/kegg-bin/show_pathway?hsa00982/hsa:4259%09red/hsa:4258%09red/hsa:2950%09red/hsa:9446%09red/hsa:2947%09red/hsa:128%09red
hsa04145	Phagosome	16/866	255/11065	0.854690362664491	1	0.898507952123299	P13498/Q9BUF5/Q14204/P04350/O43237/O75396/Q13885/P68371/P07437/P38606/P68366/P02786/Q13509/P51148/P63000/P11279	16	http://www.genome.jp/kegg-bin/show_pathway?hsa04145/hsa:1535%09red/hsa:84617%09red/hsa:1778%09red/hsa:10382%09red/hsa:1783%09red/hsa:9554%09red/hsa:7280%09red/hsa:10383%09red/hsa:203068%09red/hsa:523%09red/hsa:7277%09red/hsa:7037%09red/hsa:10381%09red/hsa:5878%09red/hsa:5879%09red/hsa:3916%09red
hsa04340	Hedgehog signaling pathway	4/866	76/11065	0.855841626171098	1	0.898507952123299	O43791/Q9Y6M4/P17612/Q13618	4	http://www.genome.jp/kegg-bin/show_pathway?hsa04340/hsa:8405%09red/hsa:1456%09red/hsa:5566%09red/hsa:8452%09red
hsa04115	p53 signaling pathway	5/866	92/11065	0.856345532814851	1	0.898507952123299	O14757/P14635/Q13535/P06493/P24941	5	http://www.genome.jp/kegg-bin/show_pathway?hsa04115/hsa:1111%09red/hsa:891%09red/hsa:545%09red/hsa:983%09red/hsa:1017%09red
hsa00061	Fatty acid biosynthesis	1/866	24/11065	0.858867515862114	1	0.898507952123299	Q13085	1	http://www.genome.jp/kegg-bin/show_pathway?hsa00061/hsa:31%09red
hsa00240	Pyrimidine metabolism	4/866	77/11065	0.862718584215974	1	0.898507952123299	P27708/P17812/P11172/P23921	4	http://www.genome.jp/kegg-bin/show_pathway?hsa00240/hsa:790%09red/hsa:1503%09red/hsa:7372%09red/hsa:6240%09red
hsa00260	Glycine, serine and threonine metabolism	3/866	61/11065	0.8663816283208	1	0.898507952123299	P34897/P18669/O43175	3	http://www.genome.jp/kegg-bin/show_pathway?hsa00260/hsa:6472%09red/hsa:5223%09red/hsa:26227%09red
hsa04911	Insulin secretion	7/866	125/11065	0.867444156298522	1	0.898507952123299	Q13557/P05026/P17612/P11166/P05023/Q01970/P54709	7	http://www.genome.jp/kegg-bin/show_pathway?hsa04911/hsa:817%09red/hsa:481%09red/hsa:5566%09red/hsa:6513%09red/hsa:476%09red/hsa:5331%09red/hsa:483%09red
hsa00410	beta-Alanine metabolism	2/866	44/11065	0.869270106363648	1	0.898507952123299	P51648/P30084	2	http://www.genome.jp/kegg-bin/show_pathway?hsa00410/hsa:224%09red/hsa:1892%09red
hsa04350	TGF-beta signaling pathway	9/866	156/11065	0.870310018988979	1	0.898507952123299	Q13547/Q92769/Q13464/P22003/P30154/Q09472/P02786/P30153/P62714	9	http://www.genome.jp/kegg-bin/show_pathway?hsa04350/hsa:3065%09red/hsa:3066%09red/hsa:6093%09red/hsa:653%09red/hsa:5519%09red/hsa:2033%09red/hsa:7037%09red/hsa:5518%09red/hsa:5516%09red
hsa05146	Amoebiasis	9/866	156/11065	0.870310018988979	1	0.898507952123299	P08572/P17612/P11047/Q06830/Q01970/P35237/P04792/P51148/O43707	9	http://www.genome.jp/kegg-bin/show_pathway?hsa05146/hsa:1284%09red/hsa:5566%09red/hsa:3915%09red/hsa:5052%09red/hsa:5331%09red/hsa:5269%09red/hsa:3315%09red/hsa:5878%09red/hsa:81%09red
hsa04912	GnRH signaling pathway	8/866	142/11065	0.875811505195071	1	0.898507952123299	P46734/Q13557/O14733/P04049/P17612/Q01970/P00533/P01116	8	http://www.genome.jp/kegg-bin/show_pathway?hsa04912/hsa:5606%09red/hsa:817%09red/hsa:5609%09red/hsa:5894%09red/hsa:5566%09red/hsa:5331%09red/hsa:1956%09red/hsa:3845%09red
hsa04978	Mineral absorption	4/866	80/11065	0.881687178721872	1	0.898507952123299	P05026/P05023/P20020/P54709	4	http://www.genome.jp/kegg-bin/show_pathway?hsa04978/hsa:481%09red/hsa:476%09red/hsa:490%09red/hsa:483%09red
hsa04622	RIG-I-like receptor signaling pathway	5/866	97/11065	0.88556730576966	1	0.898507952123299	Q12933/O00571/P55265/Q14258/Q9P2E3	5	http://www.genome.jp/kegg-bin/show_pathway?hsa04622/hsa:7186%09red/hsa:1654%09red/hsa:103%09red/hsa:7706%09red/hsa:57169%09red
hsa04924	Renin secretion	5/866	97/11065	0.88556730576966	1	0.898507952123299	Q14432/P17612/P63096/Q01970/P48454	5	http://www.genome.jp/kegg-bin/show_pathway?hsa04924/hsa:5139%09red/hsa:5566%09red/hsa:2770%09red/hsa:5331%09red/hsa:5533%09red
hsa04068	FoxO signaling pathway	11/866	190/11065	0.887066557977637	1	0.898507952123299	P14635/Q13131/Q93009/P53350/P10398/P04049/Q09472/P24941/Q13043/P00533/P01116	11	http://www.genome.jp/kegg-bin/show_pathway?hsa04068/hsa:891%09red/hsa:5562%09red/hsa:7874%09red/hsa:5347%09red/hsa:369%09red/hsa:5894%09red/hsa:2033%09red/hsa:1017%09red/hsa:6789%09red/hsa:1956%09red/hsa:3845%09red
hsa04510	Focal adhesion	19/866	308/11065	0.889171597883551	1	0.898507952123299	O14974/Q9BZL4/O14950/Q9HBI1/P62140/P08572/P36873/P04049/P62136/P11047/Q13464/Q9NVD7/O75369/P61224/P63000/P00533/P21333/O43707/O60610	19	http://www.genome.jp/kegg-bin/show_pathway?hsa04510/hsa:4659%09red/hsa:54776%09red/hsa:103910%09red/hsa:29780%09red/hsa:5500%09red/hsa:1284%09red/hsa:5501%09red/hsa:5894%09red/hsa:5499%09red/hsa:3915%09red/hsa:6093%09red/hsa:55742%09red/hsa:2317%09red/hsa:5908%09red/hsa:5879%09red/hsa:1956%09red/hsa:2316%09red/hsa:81%09red/hsa:1729%09red
hsa04670	Leukocyte transendothelial migration	10/866	176/11065	0.891179432815278	1	0.898507952123299	O14950/P15311/P26038/P13498/Q13464/P35221/P63096/P61224/P63000/O43707	10	http://www.genome.jp/kegg-bin/show_pathway?hsa04670/hsa:103910%09red/hsa:7430%09red/hsa:4478%09red/hsa:1535%09red/hsa:6093%09red/hsa:1495%09red/hsa:2770%09red/hsa:5908%09red/hsa:5879%09red/hsa:81%09red
hsa00340	Histidine metabolism	1/866	28/11065	0.898208637702883	1	0.898507952123299	P51648	1	http://www.genome.jp/kegg-bin/show_pathway?hsa00340/hsa:224%09red
hsa00860	Porphyrin metabolism	3/866	66/11065	0.898881846736298	1	0.898507952123299	Q7KZN9/P07814/P30043	3	http://www.genome.jp/kegg-bin/show_pathway?hsa00860/hsa:1355%09red/hsa:2058%09red/hsa:645%09red
hsa03320	PPAR signaling pathway	6/866	116/11065	0.899745226174327	1	0.898507952123299	P50416/P06858/Q6P1M0/P23786/Q01581/P48163	6	http://www.genome.jp/kegg-bin/show_pathway?hsa03320/hsa:1374%09red/hsa:4023%09red/hsa:10999%09red/hsa:1376%09red/hsa:3157%09red/hsa:4199%09red
hsa04721	Synaptic vesicle cycle	5/866	100/11065	0.900534216976322	1	0.898507952123299	O95782/P46459/O94973/P38606/P50570	5	http://www.genome.jp/kegg-bin/show_pathway?hsa04721/hsa:160%09red/hsa:4905%09red/hsa:161%09red/hsa:523%09red/hsa:1785%09red
hsa00900	Terpenoid backbone biosynthesis	1/866	29/11065	0.906195529045576	1	0.898507952123299	Q01581	1	http://www.genome.jp/kegg-bin/show_pathway?hsa00900/hsa:3157%09red
hsa04916	Melanogenesis	8/866	151/11065	0.912744907662725	1	0.898507952123299	O14640/Q13557/P04049/P17612/Q09472/P63096/Q01970/P01116	8	http://www.genome.jp/kegg-bin/show_pathway?hsa04916/hsa:1855%09red/hsa:817%09red/hsa:5894%09red/hsa:5566%09red/hsa:2033%09red/hsa:2770%09red/hsa:5331%09red/hsa:3845%09red
hsa05235	PD-L1 expression and PD-1 checkpoint pathway in cancer	7/866	136/11065	0.915720557902426	1	0.898507952123299	P46734/P04049/Q9HC35/P48454/P00533/P67870/P01116	7	http://www.genome.jp/kegg-bin/show_pathway?hsa05235/hsa:5606%09red/hsa:5894%09red/hsa:27436%09red/hsa:5533%09red/hsa:1956%09red/hsa:1460%09red/hsa:3845%09red
hsa05212	Pancreatic cancer	6/866	120/11065	0.916119159379904	1	0.898507952123299	P11233/P10398/P04049/P63000/P00533/P01116	6	http://www.genome.jp/kegg-bin/show_pathway?hsa05212/hsa:5898%09red/hsa:369%09red/hsa:5894%09red/hsa:5879%09red/hsa:1956%09red/hsa:3845%09red
hsa05220	Chronic myeloid leukemia	6/866	120/11065	0.916119159379904	1	0.898507952123299	Q13547/P10398/P04049/Q92769/P11274/P01116	6	http://www.genome.jp/kegg-bin/show_pathway?hsa05220/hsa:3065%09red/hsa:369%09red/hsa:5894%09red/hsa:3066%09red/hsa:613%09red/hsa:3845%09red
hsa04664	Fc epsilon RI signaling pathway	5/866	104/11065	0.917826580821333	1	0.898507952123299	P46734/O14733/P04049/P63000/P01116	5	http://www.genome.jp/kegg-bin/show_pathway?hsa04664/hsa:5606%09red/hsa:5609%09red/hsa:5894%09red/hsa:5879%09red/hsa:3845%09red
hsa05169	Epstein-Barr virus infection	20/866	334/11065	0.919647657850962	1	0.898507952123299	Q12933/P46734/Q13573/P08670/O14733/Q93009/Q13547/Q92769/P24941/Q15008/O43242/P63000/P55036/P62195/P62191/P48556/O00232/O00231/A0A087X2I1/Q99460	20	http://www.genome.jp/kegg-bin/show_pathway?hsa05169/hsa:7186%09red/hsa:5606%09red/hsa:22938%09red/hsa:7431%09red/hsa:5609%09red/hsa:7874%09red/hsa:3065%09red/hsa:3066%09red/hsa:1017%09red/hsa:9861%09red/hsa:5709%09red/hsa:5879%09red/hsa:5710%09red/hsa:5705%09red/hsa:5700%09red/hsa:5714%09red/hsa:5718%09red/hsa:5717%09red/hsa:5706%09red/hsa:5707%09red
hsa04614	Renin-angiotensin system	1/866	32/11065	0.926592359113164	1	0.898507952123299	P48147	1	http://www.genome.jp/kegg-bin/show_pathway?hsa04614/hsa:5550%09red
hsa00600	Sphingolipid metabolism	3/866	72/11065	0.928377321928231	1	0.898507952123299	Q16880/O95470/O15269	3	http://www.genome.jp/kegg-bin/show_pathway?hsa00600/hsa:7368%09red/hsa:8879%09red/hsa:10558%09red
hsa00230	Purine metabolism	9/866	173/11065	0.932085087289418	1	0.898507952123299	Q14432/O95340/P00492/P11908/P07741/Q96G03/P00491/P23921/P22102	9	http://www.genome.jp/kegg-bin/show_pathway?hsa00230/hsa:5139%09red/hsa:9060%09red/hsa:3251%09red/hsa:5634%09red/hsa:353%09red/hsa:55276%09red/hsa:4860%09red/hsa:6240%09red/hsa:2618%09red
hsa00790	Folate biosynthesis	1/866	33/11065	0.932354256784513	1	0.898507952123299	Q96EN8	1	http://www.genome.jp/kegg-bin/show_pathway?hsa00790/hsa:55034%09red
hsa04750	Inflammatory mediator regulation of TRP channels	7/866	142/11065	0.935015559012743	1	0.898507952123299	P46734/Q13557/P62140/P36873/P62136/P17612/Q01970	7	http://www.genome.jp/kegg-bin/show_pathway?hsa04750/hsa:5606%09red/hsa:817%09red/hsa:5500%09red/hsa:5501%09red/hsa:5499%09red/hsa:5566%09red/hsa:5331%09red
hsa04925	Aldosterone synthesis and secretion	7/866	142/11065	0.935015559012743	1	0.898507952123299	Q13557/P05026/P17612/P05023/P20020/Q01970/P54709	7	http://www.genome.jp/kegg-bin/show_pathway?hsa04925/hsa:817%09red/hsa:481%09red/hsa:5566%09red/hsa:476%09red/hsa:490%09red/hsa:5331%09red/hsa:483%09red
hsa05135	Yersinia infection	11/866	206/11065	0.936317120390077	1	0.898507952123299	Q12933/P46734/Q92888/O14733/Q13464/P61158/P63000/Q9Y6W5/P61160/O15144/P59998	11	http://www.genome.jp/kegg-bin/show_pathway?hsa05135/hsa:7186%09red/hsa:5606%09red/hsa:9138%09red/hsa:5609%09red/hsa:6093%09red/hsa:10096%09red/hsa:5879%09red/hsa:10163%09red/hsa:10097%09red/hsa:10109%09red/hsa:10093%09red
hsa05215	Prostate cancer	7/866	143/11065	0.937823185111576	1	0.898507952123299	P10398/P04049/Q09472/P24941/P09211/P00533/P01116	7	http://www.genome.jp/kegg-bin/show_pathway?hsa05215/hsa:369%09red/hsa:5894%09red/hsa:2033%09red/hsa:1017%09red/hsa:2950%09red/hsa:1956%09red/hsa:3845%09red
hsa04915	Estrogen signaling pathway	11/866	208/11065	0.940930515778784	1	0.898507952123299	P04049/P05783/P17612/P08779/P63096/P02533/P35527/Q01970/P11142/P00533/P01116	11	http://www.genome.jp/kegg-bin/show_pathway?hsa04915/hsa:5894%09red/hsa:3875%09red/hsa:5566%09red/hsa:3868%09red/hsa:2770%09red/hsa:3861%09red/hsa:3857%09red/hsa:5331%09red/hsa:3312%09red/hsa:1956%09red/hsa:3845%09red
hsa02010	ABC transporters	2/866	57/11065	0.944332589209675	1	0.898507952123299	P33897/Q9NRK6	2	http://www.genome.jp/kegg-bin/show_pathway?hsa02010/hsa:215%09red/hsa:23456%09red
hsa04660	T cell receptor signaling pathway	9/866	179/11065	0.946766870072522	1	0.898507952123299	O14733/P04049/Q16537/P30154/P63151/P30153/P48454/P62714/P01116	9	http://www.genome.jp/kegg-bin/show_pathway?hsa04660/hsa:5609%09red/hsa:5894%09red/hsa:5529%09red/hsa:5519%09red/hsa:5520%09red/hsa:5518%09red/hsa:5533%09red/hsa:5516%09red/hsa:3845%09red
hsa04210	Apoptosis	10/866	195/11065	0.946872306169505	1	0.898507952123299	Q12933/O95831/Q12923/Q9UKK3/P05198/P04049/P09874/Q13813/P68366/P01116	10	http://www.genome.jp/kegg-bin/show_pathway?hsa04210/hsa:7186%09red/hsa:9131%09red/hsa:5783%09red/hsa:143%09red/hsa:1965%09red/hsa:5894%09red/hsa:142%09red/hsa:6709%09red/hsa:7277%09red/hsa:3845%09red
hsa04970	Salivary secretion	6/866	131/11065	0.949706009783197	1	0.898507952123299	P05026/P17612/P05023/P20020/Q01970/P54709	6	http://www.genome.jp/kegg-bin/show_pathway?hsa04970/hsa:481%09red/hsa:5566%09red/hsa:476%09red/hsa:490%09red/hsa:5331%09red/hsa:483%09red
hsa05120	Epithelial cell signaling in Helicobacter pylori infection	4/866	97/11065	0.951616817946031	1	0.898507952123299	O14672/P38606/P63000/P00533	4	http://www.genome.jp/kegg-bin/show_pathway?hsa05120/hsa:102%09red/hsa:523%09red/hsa:5879%09red/hsa:1956%09red
hsa05221	Acute myeloid leukemia	4/866	97/11065	0.951616817946031	1	0.898507952123299	P10398/P04049/P14923/P01116	4	http://www.genome.jp/kegg-bin/show_pathway?hsa05221/hsa:369%09red/hsa:5894%09red/hsa:3728%09red/hsa:3845%09red
hsa04148	Efferocytosis	12/866	229/11065	0.951736118590421	1	0.898507952123299	P50416/Q13557/P53985/Q96JC1/Q9UBP9/O14672/P16615/P11166/P47985/P61106/P51148/P63000	12	http://www.genome.jp/kegg-bin/show_pathway?hsa04148/hsa:1374%09red/hsa:817%09red/hsa:6566%09red/hsa:23339%09red/hsa:51454%09red/hsa:102%09red/hsa:488%09red/hsa:6513%09red/hsa:7386%09red/hsa:51552%09red/hsa:5878%09red/hsa:5879%09red
hsa04211	Longevity regulating pathway	6/866	132/11065	0.952060299765668	1	0.898507952123299	P06730/Q8N122/Q13131/P17612/O60573/P01116	6	http://www.genome.jp/kegg-bin/show_pathway?hsa04211/hsa:1977%09red/hsa:57521%09red/hsa:5562%09red/hsa:5566%09red/hsa:9470%09red/hsa:3845%09red
hsa05216	Thyroid cancer	2/866	60/11065	0.954553223865116	1	0.898507952123299	Q92734/P01116	2	http://www.genome.jp/kegg-bin/show_pathway?hsa05216/hsa:10342%09red/hsa:3845%09red
hsa05418	Fluid shear stress and atherosclerosis	10/866	199/11065	0.954739514418957	1	0.898507952123299	O14880/P13498/O14733/Q13131/Q99735/Q13501/P63000/P09211/P78417/P21266	10	http://www.genome.jp/kegg-bin/show_pathway?hsa05418/hsa:4259%09red/hsa:1535%09red/hsa:5609%09red/hsa:5562%09red/hsa:4258%09red/hsa:8878%09red/hsa:5879%09red/hsa:2950%09red/hsa:9446%09red/hsa:2947%09red
hsa01232	Nucleotide metabolism	5/866	116/11065	0.954835064386318	1	0.898507952123299	P00492/P17812/P07741/P00491/P23921	5	http://www.genome.jp/kegg-bin/show_pathway?hsa01232/hsa:3251%09red/hsa:1503%09red/hsa:353%09red/hsa:4860%09red/hsa:6240%09red
hsa04966	Collecting duct acid secretion	1/866	38/11065	0.955054502787407	1	0.898507952123299	P38606	1	http://www.genome.jp/kegg-bin/show_pathway?hsa04966/hsa:523%09red
hsa04928	Parathyroid hormone synthesis, secretion and action	8/866	167/11065	0.955537173888151	1	0.898507952123299	Q92888/P10398/Q12802/P04049/P17612/P63096/Q01970/P00533	8	http://www.genome.jp/kegg-bin/show_pathway?hsa04928/hsa:9138%09red/hsa:369%09red/hsa:11214%09red/hsa:5894%09red/hsa:5566%09red/hsa:2770%09red/hsa:5331%09red/hsa:1956%09red
hsa04012	ErbB signaling pathway	6/866	134/11065	0.956473074869548	1	0.898507952123299	Q13557/O14733/P10398/P04049/P00533/P01116	6	http://www.genome.jp/kegg-bin/show_pathway?hsa04012/hsa:817%09red/hsa:5609%09red/hsa:369%09red/hsa:5894%09red/hsa:1956%09red/hsa:3845%09red
hsa05214	Glioma	5/866	117/11065	0.957101034076483	1	0.898507952123299	Q13557/P10398/P04049/P00533/P01116	5	http://www.genome.jp/kegg-bin/show_pathway?hsa05214/hsa:817%09red/hsa:369%09red/hsa:5894%09red/hsa:1956%09red/hsa:3845%09red
hsa03272	Virion - Hepatitis viruses	2/866	61/11065	0.957542091510686	1	0.898507952123299	P11279/P00533	2	http://www.genome.jp/kegg-bin/show_pathway?hsa03272/hsa:3916%09red/hsa:1956%09red
hsa05412	Arrhythmogenic right ventricular cardiomyopathy	5/866	120/11065	0.963289669180152	1	0.898507952123299	Q13425/P50402/P14923/P16615/P35221	5	http://www.genome.jp/kegg-bin/show_pathway?hsa05412/hsa:6645%09red/hsa:2010%09red/hsa:3728%09red/hsa:488%09red/hsa:1495%09red
hsa04920	Adipocytokine signaling pathway	4/866	102/11065	0.963338353646961	1	0.898507952123299	Q12933/P50416/Q13131/P11166	4	http://www.genome.jp/kegg-bin/show_pathway?hsa04920/hsa:7186%09red/hsa:1374%09red/hsa:5562%09red/hsa:6513%09red
hsa04981	Folate transport and metabolism	1/866	41/11065	0.964834779255221	1	0.898507952123299	P34897	1	http://www.genome.jp/kegg-bin/show_pathway?hsa04981/hsa:6472%09red
hsa01100	Metabolic pathways	146/866	2115/11065	0.96576551968234	1	0.898507952123299	O96028/Q9P035/Q13724/Q53GQ0/Q9NZ01/O94766/Q9HAN9/Q92947/P11182/P36542/Q9NYP7/O14880/P13674/O60568/Q14432/Q8NBJ5/Q14739/O14732/Q02809/P55084/Q9UG56/Q96EN8/Q8TED1/Q643R3/P48651/A0A2Y9D025/Q16706/O95340/Q96C36/Q16795/Q9HCL2/Q8TCJ2/P48047/P52429/Q9NUQ2/Q8N3E9/Q99735/Q92643/O60825/O96000/Q9P0J0/P04843/Q16880/P51648/Q7KZN9/Q9BT22/Q96L58/Q96S52/P08574/P14550/Q8IZV5/P22695/P46977/P53597/P24539/O00116/P00…	146	http://www.genome.jp/kegg-bin/show_pathway?hsa01100/hsa:7468%09red/hsa:51495%09red/hsa:7841%09red/hsa:51144%09red/hsa:9524%09red/hsa:26229%09red/hsa:64802%09red/hsa:2639%09red/hsa:1629%09red/hsa:509%09red/hsa:60481%09red/hsa:4259%09red/hsa:5033%09red/hsa:8985%09red/hsa:5139%09red/hsa:79709%09red/hsa:3930%09red/hsa:3613%09red/hsa:5351%09red/hsa:3032%09red/hsa:23761%09red/hsa:55034%09red/hsa:493869…
hsa04934	Cushing syndrome	11/866	223/11065	0.967176641902846	1	0.898507952123299	O14640/P61964/Q13557/P40818/P25054/P17612/P24941/P63096/Q01970/P61224/P00533	11	http://www.genome.jp/kegg-bin/show_pathway?hsa04934/hsa:1855%09red/hsa:11091%09red/hsa:817%09red/hsa:9101%09red/hsa:324%09red/hsa:5566%09red/hsa:1017%09red/hsa:2770%09red/hsa:5331%09red/hsa:5908%09red/hsa:1956%09red
hsa05161	Hepatitis B	12/866	242/11065	0.97080794244257	1	0.898507952123299	P46734/O00571/O14733/P10398/P04049/Q09472/P24941/Q9Y277/P12004/P27348/P01116/P63104	12	http://www.genome.jp/kegg-bin/show_pathway?hsa05161/hsa:5606%09red/hsa:1654%09red/hsa:5609%09red/hsa:369%09red/hsa:5894%09red/hsa:2033%09red/hsa:1017%09red/hsa:7419%09red/hsa:5111%09red/hsa:10971%09red/hsa:3845%09red/hsa:7534%09red
hsa04723	Retrograde endocannabinoid signaling	10/866	210/11065	0.971314928818147	1	0.898507952123299	A0A2Y9D025/Q16795/O96000/Q9P0J0/P17612/P28331/O75306/O75489/P63096/Q01970	10	http://www.genome.jp/kegg-bin/show_pathway?hsa04723/NA%09red/hsa:4704%09red/hsa:4716%09red/hsa:51079%09red/hsa:5566%09red/hsa:4719%09red/hsa:4720%09red/hsa:4722%09red/hsa:2770%09red/hsa:5331%09red
hsa05225	Hepatocellular carcinoma	12/866	243/11065	0.971948167394255	1	0.898507952123299	O14640/O14880/P25054/P10398/P04049/Q99735/P09211/P00533/Q16881/P78417/P21266/P01116	12	http://www.genome.jp/kegg-bin/show_pathway?hsa05225/hsa:1855%09red/hsa:4259%09red/hsa:324%09red/hsa:369%09red/hsa:5894%09red/hsa:4258%09red/hsa:2950%09red/hsa:1956%09red/hsa:7296%09red/hsa:9446%09red/hsa:2947%09red/hsa:3845%09red
hsa05231	Choline metabolism in cancer	6/866	144/11065	0.973488000073723	1	0.898507952123299	P52429/P04049/P63000/Q9Y6W5/P00533/P01116	6	http://www.genome.jp/kegg-bin/show_pathway?hsa05231/hsa:8526%09red/hsa:5894%09red/hsa:5879%09red/hsa:10163%09red/hsa:1956%09red/hsa:3845%09red
hsa04976	Bile secretion	5/866	127/11065	0.974671364534557	1	0.898507952123299	P05026/P17612/P11166/P05023/P54709	5	http://www.genome.jp/kegg-bin/show_pathway?hsa04976/hsa:481%09red/hsa:5566%09red/hsa:6513%09red/hsa:476%09red/hsa:483%09red
hsa00512	Mucin type O-glycan biosynthesis	1/866	46/11065	0.976642585253686	1	0.898507952123299	Q10471	1	http://www.genome.jp/kegg-bin/show_pathway?hsa00512/hsa:2590%09red
hsa00830	Retinol metabolism	3/866	91/11065	0.977385890113094	1	0.898507952123299	Q8IZV5/Q8TC12/P11766	3	http://www.genome.jp/kegg-bin/show_pathway?hsa00830/hsa:157506%09red/hsa:51109%09red/hsa:128%09red
hsa05164	Influenza A	14/866	283/11065	0.979464377340069	1	0.898507952123299	P12236/P12235/Q9BUJ2/P05141/P55265/Q14258/Q9UBU9/P05198/Q86U42/P04049/P52292/P25685/Q09472/P62491	14	http://www.genome.jp/kegg-bin/show_pathway?hsa05164/hsa:293%09red/hsa:291%09red/hsa:11100%09red/hsa:292%09red/hsa:103%09red/hsa:7706%09red/hsa:10482%09red/hsa:1965%09red/hsa:8106%09red/hsa:5894%09red/hsa:3838%09red/hsa:3337%09red/hsa:2033%09red/hsa:8766%09red
hsa04936	Alcoholic liver disease	9/866	201/11065	0.979479021869015	1	0.898507952123299	P62995/Q13595/P46734/P50416/O14733/Q13131/P51648/Q13085/P11766	9	http://www.genome.jp/kegg-bin/show_pathway?hsa04936/hsa:6434%09red/hsa:29896%09red/hsa:5606%09red/hsa:1374%09red/hsa:5609%09red/hsa:5562%09red/hsa:224%09red/hsa:31%09red/hsa:128%09red
hsa04024	cAMP signaling pathway	18/866	348/11065	0.980749898392036	1	0.898507952123299	O14974/Q13557/P62140/Q14432/P36873/P04049/P62136/P05026/P17612/Q13464/Q09472/P16615/P63096/P05023/P20020/P61224/P63000/P54709	18	http://www.genome.jp/kegg-bin/show_pathway?hsa04024/hsa:4659%09red/hsa:817%09red/hsa:5500%09red/hsa:5139%09red/hsa:5501%09red/hsa:5894%09red/hsa:5499%09red/hsa:481%09red/hsa:5566%09red/hsa:6093%09red/hsa:2033%09red/hsa:488%09red/hsa:2770%09red/hsa:476%09red/hsa:490%09red/hsa:5908%09red/hsa:5879%09red/hsa:483%09red
hsa05222	Small cell lung cancer	5/866	133/11065	0.981718161230083	1	0.898507952123299	Q12933/Q9BUZ4/P08572/P11047/P24941	5	http://www.genome.jp/kegg-bin/show_pathway?hsa05222/hsa:7186%09red/hsa:9618%09red/hsa:1284%09red/hsa:3915%09red/hsa:1017%09red
hsa04371	Apelin signaling pathway	9/866	204/11065	0.982101279559992	1	0.898507952123299	P62753/Q00059/Q99570/Q13131/P04049/P17612/P63096/Q01970/P01116	9	http://www.genome.jp/kegg-bin/show_pathway?hsa04371/hsa:6194%09red/hsa:7019%09red/hsa:30849%09red/hsa:5562%09red/hsa:5894%09red/hsa:5566%09red/hsa:2770%09red/hsa:5331%09red/hsa:3845%09red
hsa04310	Wnt signaling pathway	11/866	238/11065	0.982453075179235	1	0.898507952123299	O14640/Q13557/P25054/Q9Y265/P17612/Q09472/Q9HB71/Q01970/P48454/P63000/P67870	11	http://www.genome.jp/kegg-bin/show_pathway?hsa04310/hsa:1855%09red/hsa:817%09red/hsa:324%09red/hsa:8607%09red/hsa:5566%09red/hsa:2033%09red/hsa:27101%09red/hsa:5331%09red/hsa:5533%09red/hsa:5879%09red/hsa:1460%09red
hsa01522	Endocrine resistance	6/866	153/11065	0.983318278630844	1	0.898507952123299	Q15648/P10398/P04049/P17612/P00533/P01116	6	http://www.genome.jp/kegg-bin/show_pathway?hsa01522/hsa:5469%09red/hsa:369%09red/hsa:5894%09red/hsa:5566%09red/hsa:1956%09red/hsa:3845%09red
hsa04913	Ovarian steroidogenesis	2/866	75/11065	0.983920533255011	1	0.898507952123299	Q16678/P17612	2	http://www.genome.jp/kegg-bin/show_pathway?hsa04913/hsa:1545%09red/hsa:5566%09red
hsa04360	Axon guidance	12/866	258/11065	0.984856432962805	1	0.898507952123299	O14950/Q13557/P04049/O75044/Q13464/Q16555/P63096/P23528/P48454/P63000/Q9Y281/P01116	12	http://www.genome.jp/kegg-bin/show_pathway?hsa04360/hsa:103910%09red/hsa:817%09red/hsa:5894%09red/hsa:23380%09red/hsa:6093%09red/hsa:1808%09red/hsa:2770%09red/hsa:1072%09red/hsa:5533%09red/hsa:5879%09red/hsa:1073%09red/hsa:3845%09red
hsa05143	African trypanosomiasis	1/866	52/11065	0.98570817968707	1	0.898507952123299	Q01970	1	http://www.genome.jp/kegg-bin/show_pathway?hsa05143/hsa:5331%09red
hsa04380	Osteoclast differentiation	8/866	192/11065	0.986007984853119	1	0.898507952123299	Q12933/P13498/Q14192/O14733/Q13501/P16615/P48454/P63000	8	http://www.genome.jp/kegg-bin/show_pathway?hsa04380/hsa:7186%09red/hsa:1535%09red/hsa:2274%09red/hsa:5609%09red/hsa:8878%09red/hsa:488%09red/hsa:5533%09red/hsa:5879%09red
hsa04710	Circadian rhythm	1/866	53/11065	0.986832007562399	1	0.898507952123299	Q13131	1	http://www.genome.jp/kegg-bin/show_pathway?hsa04710/hsa:5562%09red
hsa05410	Hypertrophic cardiomyopathy	5/866	139/11065	0.986893305218978	1	0.898507952123299	Q8WZ42/Q13425/Q13131/P50402/P16615	5	http://www.genome.jp/kegg-bin/show_pathway?hsa05410/hsa:7273%09red/hsa:6645%09red/hsa:5562%09red/hsa:2010%09red/hsa:488%09red
hsa05030	Cocaine addiction	2/866	78/11065	0.986991971050517	1	0.898507952123299	P17612/P63096	2	http://www.genome.jp/kegg-bin/show_pathway?hsa05030/hsa:5566%09red/hsa:2770%09red
hsa05218	Melanoma	4/866	120/11065	0.987074943043347	1	0.898507952123299	P10398/P04049/P00533/P01116	4	http://www.genome.jp/kegg-bin/show_pathway?hsa05218/hsa:369%09red/hsa:5894%09red/hsa:1956%09red/hsa:3845%09red
hsa04933	AGE-RAGE signaling pathway in diabetic complications	6/866	160/11065	0.988483251207433	1	0.898507952123299	P08572/Q8N3E9/Q01970/P63000/P01116/O60610	6	http://www.genome.jp/kegg-bin/show_pathway?hsa04933/hsa:1284%09red/hsa:113026%09red/hsa:5331%09red/hsa:5879%09red/hsa:3845%09red/hsa:1729%09red
hsa04662	B cell receptor signaling pathway	4/866	122/11065	0.98853174062948	1	0.898507952123299	P04049/P48454/P63000/P01116	4	http://www.genome.jp/kegg-bin/show_pathway?hsa04662/hsa:5894%09red/hsa:5533%09red/hsa:5879%09red/hsa:3845%09red
hsa04930	Type II diabetes mellitus	2/866	80/11065	0.988713748319949	1	0.898507952123299	P52789/P19367	2	http://www.genome.jp/kegg-bin/show_pathway?hsa04930/hsa:3099%09red/hsa:3098%09red
hsa04072	Phospholipase D signaling pathway	9/866	214/11065	0.988772554715538	1	0.898507952123299	P11233/P52429/Q9NUQ2/P04049/Q01970/P84077/P00533/P01116/P50570	9	http://www.genome.jp/kegg-bin/show_pathway?hsa04072/hsa:5898%09red/hsa:8526%09red/hsa:55326%09red/hsa:5894%09red/hsa:5331%09red/hsa:375%09red/hsa:1956%09red/hsa:3845%09red/hsa:1785%09red
hsa00350	Tyrosine metabolism	1/866	55/11065	0.988821757872997	1	0.898507952123299	P11766	1	http://www.genome.jp/kegg-bin/show_pathway?hsa00350/hsa:128%09red
hsa04929	GnRH secretion	3/866	103/11065	0.989482598968867	1	0.898507952123299	P04049/Q01970/P01116	3	http://www.genome.jp/kegg-bin/show_pathway?hsa04929/hsa:5894%09red/hsa:5331%09red/hsa:3845%09red
hsa04926	Relaxin signaling pathway	8/866	198/11065	0.989568969712831	1	0.898507952123299	P08572/O14733/P04049/P17612/P63096/Q01970/P00533/P01116	8	http://www.genome.jp/kegg-bin/show_pathway?hsa04926/hsa:1284%09red/hsa:5609%09red/hsa:5894%09red/hsa:5566%09red/hsa:2770%09red/hsa:5331%09red/hsa:1956%09red/hsa:3845%09red
hsa04975	Fat digestion and absorption	1/866	56/11065	0.98970099108662	1	0.898507952123299	Q6P1M0	1	http://www.genome.jp/kegg-bin/show_pathway?hsa04975/hsa:10999%09red
hsa00562	Inositol phosphate metabolism	3/866	104/11065	0.990143221553853	1	0.898507952123299	O14732/Q8N3E9/Q01970	3	http://www.genome.jp/kegg-bin/show_pathway?hsa00562/hsa:3613%09red/hsa:113026%09red/hsa:5331%09red
hsa04668	TNF signaling pathway	6/866	163/11065	0.990199229481287	1	0.898507952123299	Q12933/P46734/Q96HS1/O75676/O14733/O00429	6	http://www.genome.jp/kegg-bin/show_pathway?hsa04668/hsa:7186%09red/hsa:5606%09red/hsa:192111%09red/hsa:8986%09red/hsa:5609%09red/hsa:10059%09red
hsa05142	Chagas disease	6/866	165/11065	0.991205875022622	1	0.898507952123299	P30154/P63151/P63096/P30153/Q01970/P62714	6	http://www.genome.jp/kegg-bin/show_pathway?hsa05142/hsa:5519%09red/hsa:5520%09red/hsa:2770%09red/hsa:5518%09red/hsa:5331%09red/hsa:5516%09red
hsa05217	Basal cell carcinoma	2/866	84/11065	0.991516487926882	1	0.898507952123299	O14640/P25054	2	http://www.genome.jp/kegg-bin/show_pathway?hsa05217/hsa:1855%09red/hsa:324%09red
hsa00140	Steroid hormone biosynthesis	2/866	85/11065	0.99210316909399	1	0.898507952123299	Q53GQ0/Q16678	2	http://www.genome.jp/kegg-bin/show_pathway?hsa00140/hsa:51144%09red/hsa:1545%09red
hsa05414	Dilated cardiomyopathy	5/866	149/11065	0.992576004971906	1	0.898507952123299	Q8WZ42/Q13425/P50402/P17612/P16615	5	http://www.genome.jp/kegg-bin/show_pathway?hsa05414/hsa:7273%09red/hsa:6645%09red/hsa:2010%09red/hsa:5566%09red/hsa:488%09red
hsa04726	Serotonergic synapse	6/866	169/11065	0.992933053507429	1	0.898507952123299	P10398/P04049/P17612/P63096/Q01970/P01116	6	http://www.genome.jp/kegg-bin/show_pathway?hsa04726/hsa:369%09red/hsa:5894%09red/hsa:5566%09red/hsa:2770%09red/hsa:5331%09red/hsa:3845%09red
hsa04923	Regulation of lipolysis in adipocytes	2/866	88/11065	0.993635128999112	1	0.898507952123299	P17612/P63096	2	http://www.genome.jp/kegg-bin/show_pathway?hsa04923/hsa:5566%09red/hsa:2770%09red
hsa05133	Pertussis	3/866	111/11065	0.993766754864396	1	0.898507952123299	P63096/P23528/Q9Y281	3	http://www.genome.jp/kegg-bin/show_pathway?hsa05133/hsa:2770%09red/hsa:1072%09red/hsa:1073%09red
hsa04064	NF-kappa B signaling pathway	4/866	133/11065	0.994127524891901	1	0.898507952123299	Q12933/Q14258/P09874/P67870	4	http://www.genome.jp/kegg-bin/show_pathway?hsa04064/hsa:7186%09red/hsa:7706%09red/hsa:142%09red/hsa:1460%09red
hsa04142	Lysosome	6/866	173/11065	0.99433492725444	1	0.898507952123299	O14617/Q9Y2T2/P11717/Q10567/P11279/O43747	6	http://www.genome.jp/kegg-bin/show_pathway?hsa04142/hsa:8943%09red/hsa:26985%09red/hsa:3482%09red/hsa:162%09red/hsa:3916%09red/hsa:164%09red
hsa05165	Human papillomavirus infection	24/866	477/11065	0.994496507161022	1	0.898507952123299	O14640/P25054/P08572/Q13535/Q15334/Q13547/P04049/Q92769/P41743/Q12986/Q16537/P17612/P11047/P23258/P30154/Q09472/P63151/P38606/P24941/P30153/P62191/P00533/P62714/P01116	24	http://www.genome.jp/kegg-bin/show_pathway?hsa05165/hsa:1855%09red/hsa:324%09red/hsa:1284%09red/hsa:545%09red/hsa:3996%09red/hsa:3065%09red/hsa:5894%09red/hsa:3066%09red/hsa:5584%09red/hsa:4799%09red/hsa:5529%09red/hsa:5566%09red/hsa:3915%09red/hsa:7283%09red/hsa:5519%09red/hsa:2033%09red/hsa:5520%09red/hsa:523%09red/hsa:1017%09red/hsa:5518%09red/hsa:5700%09red/hsa:1956%09red/hsa:5516%09red/hsa:3…
hsa05226	Gastric cancer	9/866	230/11065	0.994842258787994	1	0.898507952123299	O14640/P25054/P10398/P04049/P14923/P24941/P35221/P00533/P01116	9	http://www.genome.jp/kegg-bin/show_pathway?hsa05226/hsa:1855%09red/hsa:324%09red/hsa:369%09red/hsa:5894%09red/hsa:3728%09red/hsa:1017%09red/hsa:1495%09red/hsa:1956%09red/hsa:3845%09red
hsa04935	Growth hormone synthesis, secretion and action	7/866	194/11065	0.994967844290574	1	0.898507952123299	P46734/P04049/P17612/Q09472/P63096/Q01970/P01116	7	http://www.genome.jp/kegg-bin/show_pathway?hsa04935/hsa:5606%09red/hsa:5894%09red/hsa:5566%09red/hsa:2033%09red/hsa:2770%09red/hsa:5331%09red/hsa:3845%09red
hsa04657	IL-17 signaling pathway	3/866	115/11065	0.995217526800702	1	0.898507952123299	Q12933/Q15717/Q9BUZ4	3	http://www.genome.jp/kegg-bin/show_pathway?hsa04657/hsa:7186%09red/hsa:1994%09red/hsa:9618%09red
hsa05417	Lipid and atherosclerosis	15/866	336/11065	0.995420997390643	1	0.898507952123299	Q12933/P46734/Q13557/P13498/Q92888/O14733/P05198/P11021/Q01970/P11142/P61224/P48454/P63000/P01116/P34932	15	http://www.genome.jp/kegg-bin/show_pathway?hsa05417/hsa:7186%09red/hsa:5606%09red/hsa:817%09red/hsa:1535%09red/hsa:9138%09red/hsa:5609%09red/hsa:1965%09red/hsa:3309%09red/hsa:5331%09red/hsa:3312%09red/hsa:5908%09red/hsa:5533%09red/hsa:5879%09red/hsa:3845%09red/hsa:3308%09red
hsa05202	Transcriptional misregulation in cancer	9/866	235/11065	0.99598512332146	1	0.898507952123299	O96028/P84243/Q92804/P35637/P50750/Q13547/Q92769/Q03111/P14923	9	http://www.genome.jp/kegg-bin/show_pathway?hsa05202/hsa:7468%09red/hsa:3020%09red/hsa:8148%09red/hsa:2521%09red/hsa:1025%09red/hsa:3065%09red/hsa:3066%09red/hsa:4298%09red/hsa:3728%09red
hsa04722	Neurotrophin signaling pathway	6/866	180/11065	0.996174258065359	1	0.898507952123299	Q13557/O14733/P04049/P61224/P63000/P01116	6	http://www.genome.jp/kegg-bin/show_pathway?hsa04722/hsa:817%09red/hsa:5609%09red/hsa:5894%09red/hsa:5908%09red/hsa:5879%09red/hsa:3845%09red
hsa04070	Phosphatidylinositol signaling system	4/866	140/11065	0.996200092329836	1	0.898507952123299	O14732/P52429/Q8N3E9/Q01970	4	http://www.genome.jp/kegg-bin/show_pathway?hsa04070/hsa:3613%09red/hsa:8526%09red/hsa:113026%09red/hsa:5331%09red
hsa05207	Chemical carcinogenesis - receptor activation	13/866	307/11065	0.996305679523364	1	0.898507952123299	O14880/Q16678/P04049/Q99735/P52292/Q99741/P17612/P63096/Q14974/P00533/P78417/P21266/P01116	13	http://www.genome.jp/kegg-bin/show_pathway?hsa05207/hsa:4259%09red/hsa:1545%09red/hsa:5894%09red/hsa:4258%09red/hsa:3838%09red/hsa:990%09red/hsa:5566%09red/hsa:2770%09red/hsa:3837%09red/hsa:1956%09red/hsa:9446%09red/hsa:2947%09red/hsa:3845%09red
hsa04927	Cortisol synthesis and secretion	2/866	96/11065	0.996435383563461	1	0.898507952123299	P17612/Q01970	2	http://www.genome.jp/kegg-bin/show_pathway?hsa04927/hsa:5566%09red/hsa:5331%09red
hsa05162	Measles	7/866	204/11065	0.997075031578438	1	0.898507952123299	P26038/P55265/P05198/P24941/P63244/P11142/P67870	7	http://www.genome.jp/kegg-bin/show_pathway?hsa05162/hsa:4478%09red/hsa:103%09red/hsa:1965%09red/hsa:1017%09red/hsa:10399%09red/hsa:3312%09red/hsa:1460%09red
hsa04727	GABAergic synapse	3/866	123/11065	0.997202	1	0.898507952123299	P46459/P17612/P63096	3	http://www.genome.jp/kegg-bin/show_pathway?hsa04727/hsa:4905%09red/hsa:5566%09red/hsa:2770%09red
hsa00590	Arachidonic acid metabolism	1/866	75/11065	0.997831440548878	1	0.898507952123299	O14684	1	http://www.genome.jp/kegg-bin/show_pathway?hsa00590/hsa:9536%09red
hsa05416	Viral myocarditis	4/866	149/11065	0.997849475770323	1	0.898507952123299	Q04637/Q13425/P78344/P63000	4	http://www.genome.jp/kegg-bin/show_pathway?hsa05416/hsa:1981%09red/hsa:6645%09red/hsa:1982%09red/hsa:5879%09red
hsa04713	Circadian entrainment	4/866	151/11065	0.998107607291794	1	0.898507952123299	Q13557/P17612/P63096/Q01970	4	http://www.genome.jp/kegg-bin/show_pathway?hsa04713/hsa:817%09red/hsa:5566%09red/hsa:2770%09red/hsa:5331%09red
hsa04512	ECM-receptor interaction	3/866	129/11065	0.998137259365426	1	0.898507952123299	O75330/P08572/P11047	3	http://www.genome.jp/kegg-bin/show_pathway?hsa04512/hsa:3161%09red/hsa:1284%09red/hsa:3915%09red
hsa05032	Morphine addiction	3/866	129/11065	0.998137259365426	1	0.898507952123299	Q14432/P17612/P63096	3	http://www.genome.jp/kegg-bin/show_pathway?hsa05032/hsa:5139%09red/hsa:5566%09red/hsa:2770%09red
hsa04725	Cholinergic synapse	5/866	176/11065	0.998513366757893	1	0.898507952123299	Q13557/P17612/P63096/Q01970/P01116	5	http://www.genome.jp/kegg-bin/show_pathway?hsa04725/hsa:817%09red/hsa:5566%09red/hsa:2770%09red/hsa:5331%09red/hsa:3845%09red
hsa05200	Pathways in cancer	40/866	774/11065	0.998955229052841	1	0.898507952123299	Q12933/O14640/Q13557/O14880/Q9GZT9/P25054/Q9BUZ4/P08572/O43293/Q92888/P11233/P52701/Q13547/P10398/P04049/Q99735/Q92769/Q15370/P11274/P43246/P17612/P11047/Q13464/Q09472/P14923/P24941/Q9HC35/P11166/P35221/P63096/Q13043/Q01970/Q92734/P63000/P09211/P00533/Q16881/P78417/P21266/P01116	40	http://www.genome.jp/kegg-bin/show_pathway?hsa05200/hsa:7186%09red/hsa:1855%09red/hsa:817%09red/hsa:4259%09red/hsa:54583%09red/hsa:324%09red/hsa:9618%09red/hsa:1284%09red/hsa:1613%09red/hsa:9138%09red/hsa:5898%09red/hsa:2956%09red/hsa:3065%09red/hsa:369%09red/hsa:5894%09red/hsa:4258%09red/hsa:3066%09red/hsa:6923%09red/hsa:613%09red/hsa:4436%09red/hsa:5566%09red/hsa:3915%09red/hsa:6093%09red/hsa:2…
hsa04742	Taste transduction	2/866	115/11065	0.999120698907238	1	0.898507952123299	P17612/Q01970	2	http://www.genome.jp/kegg-bin/show_pathway?hsa04742/hsa:5566%09red/hsa:5331%09red
hsa05166	Human T-cell leukemia virus 1 infection	15/866	373/11065	0.999129257869074	1	0.898507952123299	P12236/P12235/P05141/O14757/Q12834/Q13535/O43684/P17612/Q09472/P24941/P11166/Q14674/Q9Y277/P48454/P01116	15	http://www.genome.jp/kegg-bin/show_pathway?hsa05166/hsa:293%09red/hsa:291%09red/hsa:292%09red/hsa:1111%09red/hsa:991%09red/hsa:545%09red/hsa:9184%09red/hsa:5566%09red/hsa:2033%09red/hsa:1017%09red/hsa:6513%09red/hsa:9700%09red/hsa:7419%09red/hsa:5533%09red/hsa:3845%09red
hsa05150	Staphylococcus aureus infection	4/866	163/11065	0.999129736888053	1	0.898507952123299	P05783/P08779/P02533/P35527	4	http://www.genome.jp/kegg-bin/show_pathway?hsa05150/hsa:3875%09red/hsa:3868%09red/hsa:3861%09red/hsa:3857%09red
hsa04917	Prolactin signaling pathway	2/866	117/11065	0.999242374092219	1	0.898507952123299	P04049/P01116	2	http://www.genome.jp/kegg-bin/show_pathway?hsa04917/hsa:5894%09red/hsa:3845%09red
hsa04621	NOD-like receptor signaling pathway	8/866	248/11065	0.999258951316922	1	0.898507952123299	Q12933/Q9H6R0/P13498/Q8TDX7/Q15654/Q01970/Q9Y277/O00429	8	http://www.genome.jp/kegg-bin/show_pathway?hsa04621/hsa:7186%09red/hsa:56919%09red/hsa:1535%09red/hsa:140609%09red/hsa:7205%09red/hsa:5331%09red/hsa:7419%09red/hsa:10059%09red
hsa05163	Human cytomegalovirus infection	13/866	345/11065	0.99939261682988	1	0.898507952123299	Q12933/Q92888/Q12802/P04049/Q8N884/P17612/Q13464/P63096/Q01970/P48454/P63000/P00533/P01116	13	http://www.genome.jp/kegg-bin/show_pathway?hsa05163/hsa:7186%09red/hsa:9138%09red/hsa:11214%09red/hsa:5894%09red/hsa:115004%09red/hsa:5566%09red/hsa:6093%09red/hsa:2770%09red/hsa:5331%09red/hsa:5533%09red/hsa:5879%09red/hsa:1956%09red/hsa:3845%09red
hsa04015	Rap1 signaling pathway	11/866	312/11065	0.999493772765988	1	0.898507952123299	P46734/P11233/P04049/P41743/P63096/Q01970/P07737/P61224/P63000/P00533/P01116	11	http://www.genome.jp/kegg-bin/show_pathway?hsa04015/hsa:5606%09red/hsa:5898%09red/hsa:5894%09red/hsa:5584%09red/hsa:2770%09red/hsa:5331%09red/hsa:5216%09red/hsa:5908%09red/hsa:5879%09red/hsa:1956%09red/hsa:3845%09red
hsa05224	Breast cancer	6/866	215/11065	0.999510747148262	1	0.898507952123299	O14640/P25054/P10398/P04049/P00533/P01116	6	http://www.genome.jp/kegg-bin/show_pathway?hsa05224/hsa:1855%09red/hsa:324%09red/hsa:369%09red/hsa:5894%09red/hsa:1956%09red/hsa:3845%09red
hsa04724	Glutamatergic synapse	4/866	172/11065	0.999518818041525	1	0.898507952123299	P17612/P63096/Q01970/P48454	4	http://www.genome.jp/kegg-bin/show_pathway?hsa04724/hsa:5566%09red/hsa:2770%09red/hsa:5331%09red/hsa:5533%09red
hsa04014	Ras signaling pathway	12/866	332/11065	0.999532149411837	1	0.898507952123299	Q13671/Q86X10/P11233/Q96KP1/P04049/P17612/Q13043/P61224/P51148/P63000/P00533/P01116	12	http://www.genome.jp/kegg-bin/show_pathway?hsa04014/hsa:9610%09red/hsa:57148%09red/hsa:5898%09red/hsa:55770%09red/hsa:5894%09red/hsa:5566%09red/hsa:6789%09red/hsa:5908%09red/hsa:5878%09red/hsa:5879%09red/hsa:1956%09red/hsa:3845%09red
hsa04625	C-type lectin receptor signaling pathway	3/866	149/11065	0.999532660436978	1	0.898507952123299	P04049/P48454/P01116	3	http://www.genome.jp/kegg-bin/show_pathway?hsa04625/hsa:5894%09red/hsa:5533%09red/hsa:3845%09red
hsa05140	Leishmaniasis	3/866	151/11065	0.999593822899598	1	0.898507952123299	P13498/P68104/Q05639	3	http://www.genome.jp/kegg-bin/show_pathway?hsa05140/hsa:1535%09red/hsa:1915%09red/hsa:1917%09red
hsa04010	MAPK signaling pathway	16/866	420/11065	0.999785258282184	1	0.898507952123299	Q12933/P46734/O75676/O14733/P10398/P04049/P17612/Q13043/P11142/P61224/P48454/P04792/P63000/P00533/P21333/P01116	16	http://www.genome.jp/kegg-bin/show_pathway?hsa04010/hsa:7186%09red/hsa:5606%09red/hsa:8986%09red/hsa:5609%09red/hsa:369%09red/hsa:5894%09red/hsa:5566%09red/hsa:6789%09red/hsa:3312%09red/hsa:5908%09red/hsa:5533%09red/hsa:3315%09red/hsa:5879%09red/hsa:1956%09red/hsa:2316%09red/hsa:3845%09red
hsa04620	Toll-like receptor signaling pathway	3/866	161/11065	0.999799534549166	1	0.898507952123299	P46734/O14733/P63000	3	http://www.genome.jp/kegg-bin/show_pathway?hsa04620/hsa:5606%09red/hsa:5609%09red/hsa:5879%09red
hsa04020	Calcium signaling pathway	13/866	367/11065	0.999800319201344	1	0.898507952123299	P12236/P12235/P05141/Q12797/Q13557/Q8N3E9/P17612/P16615/P20020/Q01970/Q9Y277/P48454/P00533	13	http://www.genome.jp/kegg-bin/show_pathway?hsa04020/hsa:293%09red/hsa:291%09red/hsa:292%09red/hsa:444%09red/hsa:817%09red/hsa:113026%09red/hsa:5566%09red/hsa:488%09red/hsa:490%09red/hsa:5331%09red/hsa:7419%09red/hsa:5533%09red/hsa:1956%09red
hsa05167	Kaposi sarcoma-associated herpesvirus infection	9/866	293/11065	0.999823099947136	1	0.898507952123299	Q12933/O14733/P04049/P62979/Q09472/P48454/P63000/P01116/Q9NT62	9	http://www.genome.jp/kegg-bin/show_pathway?hsa05167/hsa:7186%09red/hsa:5609%09red/hsa:5894%09red/hsa:6233%09red/hsa:2033%09red/hsa:5533%09red/hsa:5879%09red/hsa:3845%09red/hsa:64422%09red
hsa04650	Natural killer cell mediated cytotoxicity	5/866	212/11065	0.999847308181788	1	0.898507952123299	P10398/P04049/P48454/P63000/P01116	5	http://www.genome.jp/kegg-bin/show_pathway?hsa04650/hsa:369%09red/hsa:5894%09red/hsa:5533%09red/hsa:5879%09red/hsa:3845%09red
hsa04062	Chemokine signaling pathway	8/866	276/11065	0.999851351836308	1	0.898507952123299	P04049/P17612/Q13464/P63096/Q01970/P61224/P63000/P01116	8	http://www.genome.jp/kegg-bin/show_pathway?hsa04062/hsa:5894%09red/hsa:5566%09red/hsa:6093%09red/hsa:2770%09red/hsa:5331%09red/hsa:5908%09red/hsa:5879%09red/hsa:3845%09red
hsa04610	Complement and coagulation cascades	1/866	110/11065	0.999877943416388	1	0.898507952123299	P10909	1	http://www.genome.jp/kegg-bin/show_pathway?hsa04610/hsa:1191%09red
hsa04151	PI3K-Akt signaling pathway	21/866	529/11065	0.999920189898966	1	0.898507952123299	P06730/P62753/Q8N122/P08572/Q13131/P04049/Q16537/P11047/P30154/Q04917/P63151/P61981/P24941/O60573/P30153/P63000/P00533/P27348/P62714/P01116/P63104	21	http://www.genome.jp/kegg-bin/show_pathway?hsa04151/hsa:1977%09red/hsa:6194%09red/hsa:57521%09red/hsa:1284%09red/hsa:5562%09red/hsa:5894%09red/hsa:5529%09red/hsa:3915%09red/hsa:5519%09red/hsa:7533%09red/hsa:5520%09red/hsa:7532%09red/hsa:1017%09red/hsa:9470%09red/hsa:5518%09red/hsa:5879%09red/hsa:1956%09red/hsa:10971%09red/hsa:5516%09red/hsa:3845%09red/hsa:7534%09red
hsa04550	Signaling pathways regulating pluripotency of stem cells	4/866	201/11065	0.999932135187596	1	0.898507952123299	O14640/P25054/P04049/P01116	4	http://www.genome.jp/kegg-bin/show_pathway?hsa04550/hsa:1855%09red/hsa:324%09red/hsa:5894%09red/hsa:3845%09red
hsa04612	Antigen processing and presentation	3/866	177/11065	0.99993620750101	1	0.898507952123299	P11021/P11142/P34932	3	http://www.genome.jp/kegg-bin/show_pathway?hsa04612/hsa:3309%09red/hsa:3312%09red/hsa:3308%09red
hsa05145	Toxoplasmosis	4/866	210/11065	0.999963536486927	1	0.898507952123299	P46734/P11047/P63096/P11142	4	http://www.genome.jp/kegg-bin/show_pathway?hsa05145/hsa:5606%09red/hsa:3915%09red/hsa:2770%09red/hsa:3312%09red
hsa05152	Tuberculosis	6/866	296/11065	0.999997300857875	1	0.898507952123299	Q13557/P04049/Q09472/P48454/P51148/P11279	6	http://www.genome.jp/kegg-bin/show_pathway?hsa05152/hsa:817%09red/hsa:5894%09red/hsa:2033%09red/hsa:5533%09red/hsa:5878%09red/hsa:3916%09red
hsa05323	Rheumatoid arthritis	1/866	169/11065	0.999999065399716	1	0.898507952123299	P38606	1	http://www.genome.jp/kegg-bin/show_pathway?hsa05323/hsa:523%09red
hsa04658	Th1 and Th2 cell differentiation	1/866	170/11065	0.999999139680539	1	0.898507952123299	P48454	1	http://www.genome.jp/kegg-bin/show_pathway?hsa04658/hsa:5533%09red
hsa04640	Hematopoietic cell lineage	1/866	173/11065	0.999999328972051	1	0.898507952123299	P02786	1	http://www.genome.jp/kegg-bin/show_pathway?hsa04640/hsa:7037%09red
hsa04630	JAK-STAT signaling pathway	3/866	243/11065	0.999999512844317	1	0.898507952123299	P04049/Q09472/P00533	3	http://www.genome.jp/kegg-bin/show_pathway?hsa04630/hsa:5894%09red/hsa:2033%09red/hsa:1956%09red
hsa04659	Th17 cell differentiation	1/866	202/11065	0.999999939476819	1	0.898507952123299	P48454	1	http://www.genome.jp/kegg-bin/show_pathway?hsa04659/hsa:5533%09red
hsa04514	Cell adhesion molecules	1/866	266/11065	0.999999999707729	1	0.898507952123299	Q92896	1	http://www.genome.jp/kegg-bin/show_pathway?hsa04514/hsa:2734%09red
hsa05168	Herpes simplex virus 1 infection	16/866	697/11065	0.999999999974449	1	0.898507952123299	Q12933/Q16629/Q13242/P84103/Q13243/Q13247/Q96SB4/P62140/Q9UBU9/P36873/P51610/P05198/Q9NR50/P62136/Q8N884/Q14232	16	http://www.genome.jp/kegg-bin/show_pathway?hsa05168/hsa:7186%09red/hsa:6432%09red/hsa:8683%09red/hsa:6428%09red/hsa:6430%09red/hsa:6431%09red/hsa:6732%09red/hsa:5500%09red/hsa:10482%09red/hsa:5501%09red/hsa:3054%09red/hsa:1965%09red/hsa:8891%09red/hsa:5499%09red/hsa:115004%09red/hsa:1967%09red
hsa04060	Cytokine-cytokine receptor interaction	1/866	410/11065	0.999999999999998	1	0.898507952123299	P22003	1	http://www.genome.jp/kegg-bin/show_pathway?hsa04060/hsa:653%09red
hsa04080	Neuroactive ligand-receptor interaction	2/866	493/11065	1	1	0.898507952123299	O15173/O00264	2	http://www.genome.jp/kegg-bin/show_pathway?hsa04080/hsa:10424%09red/hsa:10857%09red
hsa04740	Olfactory transduction	2/866	647/11065	1	1	0.898507952123299	Q13557/P17612	2	http://www.genome.jp/kegg-bin/show_pathway?hsa04740/hsa:817%09red/hsa:5566%09red
