# Supplementary material for: REIIBP methylates nucleolar proteins and regulates pre-rRNA processing
Source: J Biol Chem. 2025 Aug 16;301(10):110609. doi: 10.1016/j.jbc.2025.110609 (PMC12466271; doi:10.1016/j.jbc.2025.110609)
Supplement: Table S3 [file mmc4.xlsx]

## Sheet: K1
Index	Gene	Protein	Protein ID	Peptide	NC Intensity	REIIBP Intensity
Q9H845_K211	ACAD9	sp|Q9H845|ACAD9_HUMAN	Q9H845	HYILNGSkVWITNGGLANIFTVFAK	0	138154
O60513_K119	B4GALT4	sp|O60513|B4GT4_HUMAN	O60513	PQECkALQR	40581.8	102562
Q9UIG0_K14	BAZ1B	sp|Q9UIG0|BAZ1B_HUMAN	Q9UIG0	KPFPLVkPLPGEEPLFTIPHTQEAFR	0	2836.57
Q8TDN6_K53	BRIX1	sp|Q8TDN6|BRX1_HUMAN	Q8TDN6	HATAEEVEEEERDRIPGPVCk	30807.2	55343
P27824_K384	CANX	sp|P27824|CALX_HUMAN	P27824	WkPPMIDNPSYQGIWKPR	0	2964.85
Q12873_K1298	CHD3	sp|Q12873|CHD3_HUMAN	Q12873	EEDkIEEIER	0	50705.4
Q9NVP1_K507	DDX18	sp|Q9NVP1|DDX18_HUMAN	Q9NVP1	GLDIPEVDWIVQYDPPDDPkEYIHR	0	41604.6
Q9NR30_K388	DDX21	sp|Q9NR30|DDX21_HUMAN	Q9NR30	DSEDNPQTLLFSATCPHWVFNVAKk;KDSEDNPQTLLFSATCPHWVFNVAKk	14159.3	41598.6
Q9NR30_K388	DDX21	sp|Q9NR30|DDX21_HUMAN	Q9NR30	DSEDNPQTLLFSATCPHWVFNVAKk;KDSEDNPQTLLFSATCPHWVFNVAKk	0	41598.6
Q86XP3_K568	DDX42	sp|Q86XP3|DDX42_HUMAN	Q86XP3	GLDIPSIkTVINYDVARDIDTHTHR	66771.8	85118
O60832_K43	DKC1	sp|O60832|DKC1_HUMAN	O60832	KSLPEEDVAEIQHAEEFLIKPESk	7220.11	8099.43
P68104_K165	EEF1A1	sp|P68104|EF1A1_HUMAN	P68104	MDSTEPPYSQkR;QLIVGVNKMDSTEPPYSQkR	130000	192354
P68104_K5	EEF1A1	sp|P68104|EF1A1_HUMAN	P68104	GKEkTHINIVVIGHVDSGK	0	34765.3
P68104_K55	EEF1A1	sp|P68104|EF1A1_HUMAN	P68104	GSFkYAWVLDK;GSFkYAWVLDKLK	70223.6	175006
Q15024_K276	EXOSC7	sp|Q15024|EXOS7_HUMAN	Q15024	VLHASLQSVVHk;VLHASLQSVVHkEESLGPK;VLHASLQSVVHkEESLGPKR	805493	1.11787e+06
P22087_K162	FBL	sp|P22087|FBRL_HUMAN	P22087	SKLAAAILGGVDQIHIKPGAk	0	3776.05
P22087_K131	FBL	sp|P22087|FBRL_HUMAN	P22087	RVSISEGDDkIEYR	0	42679.7
Q9NY12_K87	GAR1	sp|Q9NY12|GAR1_HUMAN	Q9NY12	VVLLGEFLHPCEDDIVCk	0	13565.2
Q92538_K1435	GBF1	sp|Q92538|GBF1_HUMAN	Q92538	IFVEASLNGGCKSQEkR	296113	394763
P84243_K37	H3-3A	sp|P84243|H33_HUMAN	P84243	KSAPSTGGVk	0	55053.7
P84243_K28	H3-3A	sp|P84243|H33_HUMAN	P84243	kSAPSTGGVK	0	203870
Q16695_K116	H3-4	sp|Q16695|H31T_HUMAN	Q16695	FQSSAVMALQEACESYLVGLFEDTNLCVIHAk	27181.8	67693.9
Q71DI3_K80	H3C15	sp|Q71DI3|H32_HUMAN	Q71DI3	EIAQDFkTDLR	1.62115e+06	2812642
Q71DI3_K28	H3C15	sp|Q71DI3|H32_HUMAN	Q71DI3	kSAPATGGVK	60166.6	1.03254e+06
Q71DI3_K37	H3C15	sp|Q71DI3|H32_HUMAN	Q71DI3	KSAPATGGVk;SAPATGGVkKPHR	376167	832558
Q71DI3_K38	H3C15	sp|Q71DI3|H32_HUMAN	Q71DI3	SAPATGGVKkPHR	0	654758
Q13151_K126	HNRNPA0	sp|Q13151|ROA0_HUMAN	Q13151	GDVAEGDLIEHFSQFGTVEkAEIIADKQSGK	0	3283.63
Q13151_K133	HNRNPA0	sp|Q13151|ROA0_HUMAN	Q13151	GDVAEGDLIEHFSQFGTVEKAEIIADkQSGK	0	12303.4
P09651_K350	HNRNPA1	sp|P09651|ROA1_HUMAN	P09651	SSGPYGGGGQYFAkPR	26643.5	41327.1
P51991_K187	HNRNPA3	sp|P51991|ROA3_HUMAN	P51991	GFAFVTFDDHDTVDKIVVQk;RGFAFVTFDDHDTVDKIVVQk	14847.9	25509.7
O14979_K289	HNRNPDL	sp|O14979|HNRDL_HUMAN	O14979	RGFCFITYTDEEPVKk	1666.24	3635.47
P31942_K67	HNRNPH3	sp|P31942|HNRH3_HUMAN	P31942	STGEAFVQFASkEIAENALGK	0	31312.2
Q00839_K495	HNRNPU	sp|Q00839|HNRPU_HUMAN	Q00839	GPEEKkDCEVVMMIGLPGAGK	3145.32	3613.77
Q07666_K139	KHDRBS1	sp|Q07666|KHDR1_HUMAN	Q07666	GDSKkDDEENYLDLFSHK	0	3708.78
Q92945_K448	KHSRP	sp|Q92945|FUBP2_HUMAN	Q92945	CGLVIGRGGENVk	0	43654.6
P52292_K348	KPNA2	sp|P52292|IMA1_HUMAN	P52292	AIGNIVTGTDEQTQVVIDAGALAVFPSLLTNPk	0	13421.8
Q9BQG0_K949	MYBBP1A	sp|Q9BQG0|MBB1A_HUMAN	Q9BQG0	GNTAEGCVHETQEk	0	18947.2
A0A7I2V3F3_K434	NCL	tr|A0A7I2V3F3|A0A7I2V3F3_HUMAN	A0A7I2V3F3	TEADAEKTFEEkQGTEIDGR	0	4673.19
P06748_K73	NPM1	sp|P06748|NPM_HUMAN	P06748	TVSLGAGAKDELHIVEAEAMNYEGSPIkVTLATLK	0	7277.18
P06748_K193	NPM1	sp|P06748|NPM_HUMAN	P06748	LAADEDDDDDDEEDDDEDDDDDDFDDEEAEEKAPVkK	0	92903.4
P06748_K27	NPM1	sp|P06748|NPM_HUMAN	P06748	ADkDYHFKVDNDENEHQLSLR	48098.7	99002.7
P06748_K32	NPM1	sp|P06748|NPM_HUMAN	P06748	ADKDYHFkVDNDENEHQLSLR;DYHFkVDNDENEHQLSLR	54055	103272
Q15149_K1508	PLEC	sp|Q15149|PLEC_HUMAN	Q15149	LAEVEAALEkQR	0	56269.1
Q9UMS4_K251	PRPF19	sp|Q9UMS4|PRP19_HUMAN	Q9UMS4	ILTGGADKNVVVFDkSSEQILATLK	0	3733.83
P26599_K94	PTBP1	sp|P26599|PTBP1_HUMAN	P26599	GkNQAFIEMNTEEAANTMVNYYTSVTPVLR	0	17859.6
E7ESA6_K1044	PTK2	tr|E7ESA6|E7ESA6_HUMAN	E7ESA6	LLNSDLGELINk	0	37433.8
A0A087WZ13_K691	RAVER1	tr|A0A087WZ13|A0A087WZ13_HUMAN	A0A087WZ13	AIGSSPLGSGEGLLGLSPGPNGHSHLLk	0	11096
Q9HCJ3_K433	RAVER2	sp|Q9HCJ3|RAVR2_HUMAN	Q9HCJ3	FENIHTNNkPGLLGEPPAVVLQTALGIGSVLPLKK	0	17355.6
Q9NW64_K185	RBM22	sp|Q9NW64|RBM22_HUMAN	Q9NW64	HEkPTDPDDPLADQNIKDR	50535	77510.7
Q9H7B2_K84	RPF2	sp|Q9H7B2|RPF2_HUMAN	Q9H7B2	NITRPFEDQTSLEFFSKk	0	7394.67
P83881_K53	RPL36A	sp|P83881|RL36A_HUMAN	P83881	KQSGYGGQTkPIFR;QSGYGGQTkPIFR	177713	243256
P46777_K164	RPL5	sp|P46777|RL5_HUMAN	P46777	VFGALkGAVDGGLSIPHSTK	26025.1	32429.1
Q02878_K239	RPL6	sp|Q02878|RL6_HUMAN	Q02878	HQEGEIFDTEKEkYEITEQR	1981.17	15556.3
P04843_K116	RPN1	sp|P04843|RPN1_HUMAN	P04843	FFTVkLPVALDPGAK	0	26041.7
P62244_K88	RPS15A	sp|P62244|RS15A_HUMAN	P62244	FDVQLKDLEkWQNNLLPSR	0	2789.7
Q9NZJ4_K4107	SACS	sp|Q9NZJ4|SACS_HUMAN	Q9NZJ4	DINFLLALAMTLk	0	24241.4
Q9Y512_K43	SAMM50	sp|Q9Y512|SAM50_HUMAN	Q9Y512	QEILENkDVVVQHVHFDGLGR	0	10791.9
O75533_K1008	SF3B1	sp|O75533|SF3B1_HUMAN	O75533	AIVNVIGMHk	113702	133783
P23246_K518	SFPQ	sp|P23246|SFPQ_HUMAN	P23246	DAKDkLESEMEDAYHEHQANLLR	2693.98	3469.54
Q9UJS0_K453	SLC25A13	sp|Q9UJS0|S2513_HUMAN	Q9UJS0	DGSVPLAAEILAGGCAGGSQVIFTNPLEIVkIR	0	17327.5
P12235_K23	SLC25A4	sp|P12235|ADT1_HUMAN	P12235	DFLAGGVAAAVSk	0	24733.2
P12236_K52	SLC25A6	sp|P12236|ADT3_HUMAN	P12236	QIAADKQYkGIVDCIVR	0	74064.2
Q01081_K39	U2AF1	sp|Q01081|U2AF1_HUMAN	Q01081	LHNkPTFSQTIALLNIYR	128220	886233
O75691_K1731	UTP20	sp|O75691|UTP20_HUMAN	O75691	IENEENAIEAIELPEPEAMELERVDEEEKEYTCk	5388.32	9956.75
Q69YN4_K1239	VIRMA	sp|Q69YN4|VIR_HUMAN	Q69YN4	LLALLDALASHKACk	11373	28791.6
Q8NI36_K814	WDR36	sp|Q8NI36|WDR36_HUMAN	Q8NI36	SAPFFIPTIPGLVPRYAAPEQNNDPQQSk	25546.5	38594.8
Q6RFH5_K117	WDR74	sp|Q6RFH5|WDR74_HUMAN	Q6RFH5	VWHDKDkDTSSDPLLELR	0	1225.26
P13010_K545	XRCC5	sp|P13010|XRCC5_HUMAN	P13010	KkDQVTAQEIFQDNHEDGPTAK	0	38833.8
E7ERS3_K272	ZC3H18	tr|E7ERS3|E7ERS3_HUMAN	E7ERS3	FIHPGVNDkGNYSLITK	113096	139475
Q9UPT8_K420	ZC3H4	sp|Q9UPT8|ZC3H4_HUMAN	Q9UPT8	CTWGDHCNFSHDIELPk	0	26230.5
Q9UPT8_K597	ZC3H4	sp|Q9UPT8|ZC3H4_HUMAN	Q9UPT8	IPSLFEIVVRPTGQLAEk	0	8472.3
Q9UBW7_K1367	ZMYM2	sp|Q9UBW7|ZMYM2_HUMAN	Q9UBW7	VLLVKDIYDk	0	28476.2
Q5BKZ1_K238	ZNF326	sp|Q5BKZ1|ZN326_HUMAN	Q5BKZ1	STNVTVAAARGIk	150747	177528

## Sheet: K2
Index	Gene	Protein	Protein ID	Peptide	NC Intensity	REIIBP Intensity
A0A804HL31_K14	ACTN1	tr|A0A804HL31|A0A804HL31_HUMAN	A0A804HL31	LLLEVISGERLAk	0	42152.1
A6NMY6_K204	ANXA2P2	sp|A6NMY6|AXA2L_HUMAN	A6NMY6	RAEDGSVIDYELIDQDAQDLYDAGVkR	275338	1.0253e+06
Q14865_K810	ARID5B	sp|Q14865|ARI5B_HUMAN	Q14865	QEIQEGkDK	0	80853.4
Q8TDN6_K123	BRIX1	sp|Q8TDN6|BRX1_HUMAN	Q8TDN6	kQDLYMWLSNSPHGPSAK	0	74253.7
P17844_K56	DDX5	sp|P17844|DDX5_HUMAN	P17844	FEkNFYQEHPDLAR	54120.7	55381.7
P68104_K165	EEF1A1	sp|P68104|EF1A1_HUMAN	P68104	MDSTEPPYSQkR;MDSTEPPYSQkRYEEIVK;QLIVGVNKMDSTEPPYSQkR	221809	306404
P68104_K3	EEF1A1	sp|P68104|EF1A1_HUMAN	P68104	GkEKTHINIVVIGHVDSGK	0	34765.3
P68104_K318	EEF1A1	sp|P68104|EF1A1_HUMAN	P68104	NVSVkDVR	100302	212208
P68104_K55	EEF1A1	sp|P68104|EF1A1_HUMAN	P68104	GSFkYAWVLDK;GSFkYAWVLDKLK	1.33604e+06	3.25118e+06
P26641_K401	EEF1G	sp|P26641|EF1G_HUMAN	P26641	kLDPGSEETQTLVR	0	36150.9
P22087_K158	FBL	sp|P22087|FBRL_HUMAN	P22087	LAAAILGGVDQIHIkPGAK	0	7724.99
P22087_K143	FBL	sp|P22087|FBRL_HUMAN	P22087	SkLAAAILGGVDQIHIKPGAK	17968	21514.2
Q13283_K453	G3BP1	sp|Q13283|G3BP1_HUMAN	Q13283	GGMVQkPGFGVGRGLAPR	0	35160.4
Q8TED1_K182	GPX8	sp|Q8TED1|GPX8_HUMAN	Q8TED1	FWkPEEPIEVIRPDIAALVR	0	93061.2
P57053_K58	H2BC12L	sp|P57053|H2BFS_HUMAN	P57053	QVHPDTGISSkAMGIMNSFVNDIFER	0	18567.6
P84243_K116	H3-3A	sp|P84243|H33_HUMAN	P84243	FQSAAIGALQEASEAYLVGLFEDTNLCAIHAk	180365	469185
P84243_K37	H3-3A	sp|P84243|H33_HUMAN	P84243	SAPSTGGVkKPHR	80155.7	95213.6
Q71DI3_K37	H3C15	sp|Q71DI3|H32_HUMAN	Q71DI3	SAPATGGVkKPHR	109211	375162
Q71DI3_K28	H3C15	sp|Q71DI3|H32_HUMAN	Q71DI3	kSAPATGGVK	495071	6180149
P26583_K112	HMGB2	sp|P26583|HMGB2_HUMAN	P26583	RPPSAFFLFCSEHRPk	0	1.24532e+06
P09651_K105	HNRNPA1	sp|P09651|ROA1_HUMAN	P09651	EDSQRPGAHLTVkK	0	12193.2
P09651_K113	HNRNPA1	sp|P09651|ROA1_HUMAN	P09651	IFVGGIkEDTEEHHLR	0	131903
P09651_K106	HNRNPA1	sp|P09651|ROA1_HUMAN	P09651	EDSQRPGAHLTVKk;kIFVGGIKEDTEEHHLR	0	6182.48
Q14103_K146	HNRNPD	sp|Q14103|HNRPD_HUMAN	Q14103	GFGFVLFkESESVDKVMDQK	317238	698013
Q14103_K153	HNRNPD	sp|Q14103|HNRPD_HUMAN	Q14103	GFGFVLFKESESVDkVMDQK	132426	576819
P11021_K213	HSPA5	sp|P11021|BIP_HUMAN	P11021	IINEPTAAAIAYGLDkR	0	73569.1
P10809_K31	HSPD1	sp|P10809|CH60_HUMAN	P10809	DVkFGADARALMLQGVDLLADAVAVTMGPK	0	18881
O00458_K97	IFRD1	sp|O00458|IFRD1_HUMAN	O00458	GLIDLTLDKSAk	186906	252005
P02538_K259	KRT6A	sp|P02538|K2C6A_HUMAN	P02538	GMQDLVEDFKNKYEDEINk	48546	85812
A0A1C7CYX1_K205	MIDEAS	tr|A0A1C7CYX1|A0A1C7CYX1_HUMAN	A0A1C7CYX1	VQLEVGRPQAPLNSFHAAk	0	54840.9
O94776_K522	MTA2	sp|O94776|MTA2_HUMAN	O94776	LPLATIVkDLVAQAPLKPK	0	2465.27
O75306_K122	NDUFS2	sp|O75306|NDUS2_HUMAN	O75306	CDPHIGLLHRGTEk;KCDPHIGLLHRGTEk	79911.5	363884
P06748_K189	NPM1	sp|P06748|NPM_HUMAN	P06748	LAADEDDDDDDEEDDDEDDDDDDFDDEEAEEkAPVKK	0	55961.4
P06748_K32	NPM1	sp|P06748|NPM_HUMAN	P06748	ADKDYHFkVDNDENEHQLSLR	33390.6	105335
P06748_K27	NPM1	sp|P06748|NPM_HUMAN	P06748	ADkDYHFKVDNDENEHQLSLR	61486.7	75363.7
P78549_K174	NTHL1	sp|P78549|NTH_HUMAN	P78549	GLTVDSILQTDDATLGk	44805.2	55856.4
A0A7I2V598_K464	PABPC4	tr|A0A7I2V598|A0A7I2V598_HUMAN	A0A7I2V598	AAVAAAAPRAVAPYk	120595	136402
Q9HBI1_K252	PARVB	sp|Q9HBI1|PARVB_HUMAN	Q9HBI1	DAFDTLFDHAPDkLSVVK	56222.9	65000.1
Q8WXF1_K99	PSPC1	sp|Q8WXF1|PSPC1_HUMAN	Q8WXF1	LFVGNLPTDITEEDFkR	0	120127
P26599_K454	PTBP1	sp|P26599|PTBP1_HUMAN	P26599	EGQEDQGLTkDYGNSPLHR	0	89866.9
Q9P2N5_K945	RBM27	sp|Q9P2N5|RBM27_HUMAN	Q9P2N5	LGILPVGRGk	63555.1	192165
P30050_K4	RPL12	sp|P30050|RL12_HUMAN	P30050	PPkFDPNEIK;PPkFDPNEIKVVYLR	286217	452249
P36578_K14	RPL4	sp|P36578|RL4_HUMAN	P36578	PLISVYSEkGESSGK	0	91669.6
O76021_K124	RSL1D1	sp|O76021|RL1D1_HUMAN	O76021	HGIkTVSQIISLQTLKK	0	7846.56
O76021_K109	RSL1D1	sp|O76021|RL1D1_HUMAN	O76021	SDSEDICLFTKDEPNSTPEkTEQFYR	0	29395.4
Q13435_K507	SF3B2	sp|Q13435|SF3B2_HUMAN	Q13435	NSVPVPRHWCFk	0	23103
P05141_K10	SLC25A5	sp|P05141|ADT2_HUMAN	P05141	TDAAVSFAkDFLAGGVAAAISK	10156.8	31690.1
P12236_K49	SLC25A6	sp|P12236|ADT3_HUMAN	P12236	QIAADkQYKGIVDCIVR	0	93902.6
P12236_K10	SLC25A6	sp|P12236|ADT3_HUMAN	P12236	TEQAISFAkDFLAGGIAAAISK	29321	32537
Q96Q05_K446	TRAPPC9	sp|Q96Q05|TPPC9_HUMAN	Q96Q05	LLLETLPGYSLSLDPk	0	32025.3
P08670_K223	VIM	sp|P08670|VIME_HUMAN	P08670	kVESLQEEIAFLKK	0	7942.48
Q69YN4_K1236	VIRMA	sp|Q69YN4|VIR_HUMAN	Q69YN4	LLALLDALASHkACK	17322.2	40829.6
Q5BKZ1_K238	ZNF326	sp|Q5BKZ1|ZN326_HUMAN	Q5BKZ1	STNVTVAAARGIk	387162	562368

## Sheet: K3
Index	Gene	Protein	Protein ID	Peptide	NC Intensity	REIIBP Intensity
O14745_K32	NHERF1	sp|O14745|NHRF1_HUMAN	O14745	GPNGYGFHLHGEk	718778	1.6882e+06
Q71DI3_K28	H3C15	sp|Q71DI3|H32_HUMAN	Q71DI3	kSAPATGGVK	144457	1.40696e+06
P05141_K52	SLC25A5	sp|P05141|ADT2_HUMAN	P05141	QITADKQYkGIIDCVVR;QYkGIIDCVVR	406794	970505
P68104_K79	EEF1A1	sp|P68104|EF1A1_HUMAN	P68104	ERGITIDISLWkFETSK;GITIDISLWkFETSK	77109.4	345653
P16401_K168	H1-5	sp|P16401|H15_HUMAN	P16401	AKKPAAAGVk	0	255688
P26641_K125	EEF1G	sp|P26641|EF1G_HUMAN	P26641	GSTPEAAAQVVQWVSFADSDIVPPASTWVFPTLGIMHHNk	0	255253
P12236_K52	SLC25A6	sp|P12236|ADT3_HUMAN	P12236	QIAADKQYkGIVDCIVR	95035.2	226072
P06748_K32	NPM1	sp|P06748|NPM_HUMAN	P06748	ADKDYHFkVDNDENEHQLSLR;DYHFkVDNDENEHQLSLR	18760.6	217638
P84243_K28	H3-3A	sp|P84243|H33_HUMAN	P84243	kSAPSTGGVK	0	194259
Q00341_K711	HDLBP	sp|Q00341|VIGLN_HUMAN	Q00341	GPSSDVEkAK	133312	188697
P30049_K131	ATP5F1D	sp|P30049|ATPD_HUMAN	P30049	YFVSSGSIAVNADSSVQLLAEEAVTLDMLDLGAAk	0	172517
Q00341_K713	HDLBP	sp|Q00341|VIGLN_HUMAN	Q00341	GPSSDVEKAk	0	171686
Q71DI3_K37	H3C15	sp|Q71DI3|H32_HUMAN	Q71DI3	SAPATGGVkKPHR	0	167893
P08670_K188	VIM	sp|P08670|VIME_HUMAN	P08670	EkLQEEMLQREEAENTLQSFR	0	142218
Q15050_K154	RRS1	sp|Q15050|RRS1_HUMAN	Q15050	ARDDTkEWLIEVPGNADPLEDQFAK	118474	135591
Q00325_K187	SLC25A3	sp|Q00325|S25A3_HUMAN	Q00325	TSLYLAASASAEFFADIALAPMEAAk	62064.7	135041
Q8TDN6_K123	BRIX1	sp|Q8TDN6|BRX1_HUMAN	Q8TDN6	KkQDLYMWLSNSPHGPSAK	0	108149
P06748_K27	NPM1	sp|P06748|NPM_HUMAN	P06748	ADkDYHFKVDNDENEHQLSLR	38375.5	107631
P27824_K182	CANX	sp|P27824|CALX_HUMAN	P27824	TPELNLDQFHDkTPYTIMFGPDK	0	97080
P11021_K585	HSPA5	sp|P11021|BIP_HUMAN	P11021	LGGkLSSEDKETMEK	34360.3	89758.1
Q8NFC6_K291	BOD1L1	sp|Q8NFC6|BD1L1_HUMAN	Q8NFC6	EKSTADSGGEGLETAPKSEEFSDLPCPVEEIk	0	85624.4
O60832_K20	DKC1	sp|O60832|DKC1_HUMAN	O60832	kSLPEEDVAEIQHAEEFLIKPESK	52899.5	84940.6
Q9C0C2_K1153	TNKS1BP1	sp|Q9C0C2|TB182_HUMAN	Q9C0C2	VSGAGFSPSSKMEGGHFVPPGk	47974	83028.6
P09651_K52	HNRNPA1	sp|P09651|ROA1_HUMAN	P09651	SHFEQWGTLTDCVVMRDPNTkR	69192.6	78202.7
P0DMV8_K561	HSPA1A	sp|P0DMV8|HS71A_HUMAN	P0DMV8	SAVEDEGLKGkISEADK	48134.4	71227.7
P09651_K113	HNRNPA1	sp|P09651|ROA1_HUMAN	P09651	IFVGGIkEDTEEHHLR;IFVGGIkEDTEEHHLRDYFEQYGK;KIFVGGIkEDTEEHHLR	10750.6	70298.7
Q99598_K12	TSNAX	sp|Q99598|TSNAX_HUMAN	Q99598	SNKEGSGGFRk	0	66442.9
P06748_K189	NPM1	sp|P06748|NPM_HUMAN	P06748	LAADEDDDDDDEEDDDEDDDDDDFDDEEAEEkAPVKK	0	63147.1
Q9NR30_K387	DDX21	sp|Q9NR30|DDX21_HUMAN	Q9NR30	DSEDNPQTLLFSATCPHWVFNVAkK;KDSEDNPQTLLFSATCPHWVFNVAkK	0	63120.4
O60832_K39	DKC1	sp|O60832|DKC1_HUMAN	O60832	KSLPEEDVAEIQHAEEFLIkPESK	12242	61254.8
P57053_K58	H2BC12L	sp|P57053|H2BFS_HUMAN	P57053	QVHPDTGISSkAMGIMNSFVNDIFER	0	60018
P09874_K637	PARP1	sp|P09874|PARP1_HUMAN	P09874	kFYPLEIDYGQDEEAVKK	47446.7	56446.8
P13010_K544	XRCC5	sp|P13010|XRCC5_HUMAN	P13010	kKDQVTAQEIFQDNHEDGPTAK	0	54994.3
P20700_K167	LMNB1	sp|P20700|LMNB1_HUMAN	P20700	SLEGDLEDLkDQIAQLEASLAAAKK	0	49482.4
Q92541_K634	RTF1	sp|Q92541|RTF1_HUMAN	Q92541	YGSGVLPDAPkEMSK	0	48159.1
P09651_K78	HNRNPA1	sp|P09651|ROA1_HUMAN	P09651	GFGFVTYATVEEVDAAMNARPHk	0	47580.7
Q9Y221_K100	NIP7	sp|Q9Y221|NIP7_HUMAN	Q9Y221	VWIkPGAEQSFLYGNHVLK	22588.7	40538.3
Q92804_K576	TAF15	sp|Q92804|RBP56_HUMAN	Q92804	SGGGYGGDRGGGYGGDRGGYGGk	0	38140.6
P51991_K182	HNRNPA3	sp|P51991|ROA3_HUMAN	P51991	GFAFVTFDDHDTVDkIVVQK;RGFAFVTFDDHDTVDkIVVQK	17660.8	38137.6
P14866_K277	HNRNPL	sp|P14866|HNRPL_HUMAN	P14866	LNVFkNDQDTWDYTNPNLSGQGDPGSNPNKR	0	36319.2
Q9BRT6_K42	LLPH	sp|Q9BRT6|LLPH_HUMAN	Q9BRT6	LDGDVLMkDVQEIATVVVPKPK	6746.67	33886.3
P08670_K97	VIM	sp|P08670|VIME_HUMAN	P08670	LLQDSVDFSLADAINTEFk;LLQDSVDFSLADAINTEFkNTR	0	30613.3
P68104_K36	EEF1A1	sp|P68104|EF1A1_HUMAN	P68104	STTTGHLIYKCGGIDkR	23747.3	30297
Q9H9B1_K153	EHMT1	sp|Q9H9B1|EHMT1_HUMAN	Q9H9B1	TTSTLASSLPGHAAkTLPGGAGK	44304.8	29508.2
Q5QJE6_K257	DNTTIP2	sp|Q5QJE6|TDIF2_HUMAN	Q5QJE6	SLSEINkPNFYNNDFDDDFSHR	0	28147.3
P08670_K223	VIM	sp|P08670|VIME_HUMAN	P08670	kVESLQEEIAFLK	5499.84	27703.8
P25705_K506	ATP5F1A	sp|P25705|ATPA_HUMAN	P25705	ITkFENAFLSHVVSQHQALLGTIR	0	26738.6
P07900_K499	HSP90AA1	sp|P07900|HS90A_HUMAN	P07900	HIYYITGETkDQVANSAFVER	0	26203.3
Q9BYG3_K132	NIFK	sp|Q9BYG3|MK67I_HUMAN	Q9BYG3	ELFkDWNIPFKQPSYPSVK	0	26014.2
P78371_K204	CCT2	sp|P78371|TCPB_HUMAN	P78371	kLGGSLADSYLDEGFLLDKK	0	25736.9
Q02878_K237	RPL6	sp|Q02878|RL6_HUMAN	Q02878	HQEGEIFDTEkEKYEITEQR	19429	23458.4
P05141_K10	SLC25A5	sp|P05141|ADT2_HUMAN	P05141	TDAAVSFAkDFLAGGVAAAISK	0	22991.9
Q00839_K464	HNRNPU	sp|Q00839|HNRPU_HUMAN	Q00839	EkPYFPIPEEYTFIQNVPLEDR	0	22562.1
Q6DKI1_K84	RPL7L1	sp|Q6DKI1|RL7L_HUMAN	Q6DKI1	LEVkPHALELPDKHSLAFVVR	0	22046
Q5T9A4_K94	ATAD3B	sp|Q5T9A4|ATD3B_HUMAN	Q5T9A4	LkEYEAAVEQLKSEQIR	0	21644.2
P24534_K147	EEF1B2	sp|P24534|EF1B_HUMAN	P24534	SSILLDVkPWDDETDMAKLEECVR	0	20280.4
Q13151_K126	HNRNPA0	sp|Q13151|ROA0_HUMAN	Q13151	GDVAEGDLIEHFSQFGTVEkAEIIADKQSGK	0	19653
Q9BXY0_K171	MAK16	sp|Q9BXY0|MAK16_HUMAN	Q9BXY0	LkQDTYGDIYNFPIHAFDK	56340.5	19235.1
P10809_K58	HSPD1	sp|P10809|CH60_HUMAN	P10809	DVKFGADARALMLQGVDLLADAVAVTMGPk	0	18881
P09651_K161	HNRNPA1	sp|P09651|ROA1_HUMAN	P09651	GFAFVTFDDHDSVDkIVIQK;RGFAFVTFDDHDSVDkIVIQK	0	18399.5
P19838_K205	NFKB1	sp|P19838|NFKB1_HUMAN	P19838	QAALQQTkEMDLSVVRLMFTAFLPDSTGSFTR	0	17861.2
P06576_K451	ATP5F1B	sp|P06576|ATPB_HUMAN	P06576	SLQDIIAILGMDELSEEDkLTVSR	0	17343.4
A0A7I2V3F3_K395	NCL	tr|A0A7I2V3F3|A0A7I2V3F3_HUMAN	A0A7I2V3F3	VTQDELkEVFEDAAEIR	0	16680.6
Q8IY81_K763	FTSJ3	sp|Q8IY81|SPB1_HUMAN	Q8IY81	kAEAVVNTVDISEREK	0	16193.7
O75691_K1726	UTP20	sp|O75691|UTP20_HUMAN	O75691	IENEENAIEAIELPEPEAMELERVDEEEkEYTCK	8206.99	15904.6
Q03701_K376	CEBPZ	sp|Q03701|CEBPZ_HUMAN	Q03701	ALTVAHELLCNkPEEEKALLVQVVNK	0	15852
P42704_K398	LRPPRC	sp|P42704|LPPRC_HUMAN	P42704	LkEVQMHSFPLQFTLHCALLANK	0	15534.8
P78316_K220	NOP14	sp|P78316|NOP14_HUMAN	P78316	EDALELTEkLDQDWKEIQTLLSHK	0	15358.2
P04908_K96	H2AC4	sp|P04908|H2A1B_HUMAN	P04908	HLQLAIRNDEELNkLLGR	0	15116.2
P42704_K226	LRPPRC	sp|P42704|LPPRC_HUMAN	P42704	TkDLPVTEAVFSALVTGHAR	2293.45	14400.5
P09651_K130	HNRNPA1	sp|P09651|ROA1_HUMAN	P09651	IFVGGIKEDTEEHHLRDYFEQYGk	0	14119.5
O60832_K96	DKC1	sp|O60832|DKC1_HUMAN	O60832	TGFINLDkPSNPSSHEVVAWIR	0	14021.2
P62910_K50	RPL32	sp|P62910|RL32_HUMAN	P62910	FkGQILMPNIGYGSNKK	0	13971.5
P46776_K77	RPL27A	sp|P46776|RL27A_HUMAN	P46776	NQSFCPTVNLDkLWTLVSEQTR	0	13057.8
Q9H7B2_K83	RPF2	sp|Q9H7B2|RPF2_HUMAN	Q9H7B2	NITRPFEDQTSLEFFSkK	0	12266.8
Q9Y2X3_K67	NOP58	sp|Q9Y2X3|NOP58_HUMAN	Q9Y2X3	FQDTAEALAAFTALMEGk;FQDTAEALAAFTALMEGkINK	0	12238.3
P42704_K349	LRPPRC	sp|P42704|LPPRC_HUMAN	P42704	YIPDAMNLILLLVTEkLEDVALQILLACPVSK	0	11894.2
Q9H7B2_K66	RPF2	sp|Q9H7B2|RPF2_HUMAN	Q9H7B2	kNITRPFEDQTSLEFFSK	5712.69	11152.2
P62241_K193	RPS8	sp|P62241|RS8_HUMAN	P62241	ADGYVLEGkELEFYLR;ADGYVLEGkELEFYLRK	6054.41	11041.6
P10809_K250	HSPD1	sp|P10809|CH60_HUMAN	P10809	kISSIQSIVPALEIANAHR	0	10823.8
Q8WTT2_K147	NOC3L	sp|Q8WTT2|NOC3L_HUMAN	Q8WTT2	TLQTAPEkELIHLLPIKDK	0	10690.9
Q9Y2X3_K21	NOP58	sp|Q9Y2X3|NOP58_HUMAN	Q9Y2X3	kLQEVDSLWKEFETPEK	0	10535
Q5T9A4_K146	ATAD3B	sp|Q5T9A4|ATD3B_HUMAN	Q5T9A4	QRYEDQLkQQQLLNEENLR	0	10224
P09651_K15	HNRNPA1	sp|P09651|ROA1_HUMAN	P09651	kLFIGGLSFETTDESLR	0	10147.5
Q69YN4_K1239	VIRMA	sp|Q69YN4|VIR_HUMAN	Q69YN4	LLALLDALASHKACk	0	9973.24
P06576_K133	ATP5F1B	sp|P06576|ATPB_HUMAN	P06576	VLDSGAPIkIPVGPETLGR	0	9547.34
Q9Y221_K62	NIP7	sp|Q9Y221|NIP7_HUMAN	Q9Y221	LAANISGDkLVSLGTCFGK	0	8967.02
P26599_K518	PTBP1	sp|P26599|PTBP1_HUMAN	P26599	kMALIQMGSVEEAVQALIDLHNHDLGENHHLR	0	8783.68
Q9UIG0_K1091	BAZ1B	sp|Q9UIG0|BAZ1B_HUMAN	Q9UIG0	LkDFGECVIALQASVIKK	0	8775.87
Q9Y2R4_K34	DDX52	sp|Q9Y2R4|DDX52_HUMAN	Q9Y2R4	kYDFDSSEVLQGLDFFGNKK	7633.94	8449.08
Q92616_K423	GCN1	sp|Q92616|GCN1_HUMAN	Q92616	FTMEVPk	0	8432.83
Q9BQG0_K231	MYBBP1A	sp|Q9BQG0|MBB1A_HUMAN	Q9BQG0	kLVGSVNLFSDENVPR	0	8217.84
P06748_K212	NPM1	sp|P06748|NPM_HUMAN	P06748	SNQNGkDSKPSSTPR	0	7904.55
A0A7I2V3F3_K429	NCL	tr|A0A7I2V3F3|A0A7I2V3F3_HUMAN	A0A7I2V3F3	TEADAEkTFEEKQGTEIDGR	0	7752.22
O60506_K371	SYNCRIP	sp|O60506|HNRPQ_HUMAN	O60506	LkDYAFIHFDERDGAVK	0	7571.86
P21796_K252	VDAC1	sp|P21796|VDAC1_HUMAN	P21796	VNNSSLIGLGYTQTLkPGIK	5091.05	7116.04
P04844_K244	RPN2	sp|P04844|RPN2_HUMAN	P04844	kNFESLSEAFSVASAAAVLSHNR	0	7068.86
Q99623_K173	PHB2	sp|Q99623|PHB2_HUMAN	Q99623	AkDFSLILDDVAITELSFSR	0	6378.37
P22087_K158	FBL	sp|P22087|FBRL_HUMAN	P22087	SKLAAAILGGVDQIHIkPGAK	0	6263.98
P08729_K331	KRT7	sp|P08729|K2C7_HUMAN	P08729	AkLEAAIAEAEERGELALK	0	6078.72
Q00839_K494	HNRNPU	sp|Q00839|HNRPU_HUMAN	Q00839	GPEEkKDCEVVMMIGLPGAGK	5333.03	5994.78
P53582_K247	METAP1	sp|P53582|MAP11_HUMAN	P53582	kLVQTTYECLMQAIDAVKPGVR	0	5951.34
Q07666_K138	KHDRBS1	sp|Q07666|KHDR1_HUMAN	Q07666	GDSkKDDEENYLDLFSHK	0	5924.29
Q86UP2_K785	KTN1	sp|Q86UP2|KTN1_HUMAN	Q86UP2	AkQNDQVSFASLVEELKK	0	5848.73
O14979_K288	HNRNPDL	sp|O14979|HNRDL_HUMAN	O14979	RGFCFITYTDEEPVkK	2825.18	5807.18
P23246_K516	SFPQ	sp|P23246|SFPQ_HUMAN	P23246	DAkDKLESEMEDAYHEHQANLLR	5612.44	5755.52
O75691_K1985	UTP20	sp|O75691|UTP20_HUMAN	O75691	LILPLkEILQNTTSLK	0	5648.79
P21796_K201	VDAC1	sp|P21796|VDAC1_HUMAN	P21796	kLETAVNLAWTAGNSNTR	0	5342.88
Q13151_K133	HNRNPA0	sp|Q13151|ROA0_HUMAN	Q13151	GDVAEGDLIEHFSQFGTVEKAEIIADkQSGK	0	5245.17
Q9BYG3_K139	NIFK	sp|Q9BYG3|MK67I_HUMAN	Q9BYG3	ELFKDWNIPFkQPSYPSVK	0	5160.54
P06748_K73	NPM1	sp|P06748|NPM_HUMAN	P06748	TVSLGAGAKDELHIVEAEAMNYEGSPIk;TVSLGAGAKDELHIVEAEAMNYEGSPIkVTLATLK	0	4964.69
Q9UIG0_K8	BAZ1B	sp|Q9UIG0|BAZ1B_HUMAN	Q9UIG0	kPFPLVKPLPGEEPLFTIPHTQEAFR	0	4705.5
P62244_K84	RPS15A	sp|P62244|RS15A_HUMAN	P62244	FDVQLkDLEKWQNNLLPSR	0	4627.76
Q13838_K53	DDX39B	sp|Q13838|DX39B_HUMAN	Q13838	GSYVSIHSSGFRDFLLkPELLR	0	4534.57
O96008_K331	TOMM40	sp|O96008|TOM40_HUMAN	O96008	kLPPLPLTLALGAFLNHR	0	4353.64
P12270_K187	TPR	sp|P12270|TPR_HUMAN	P12270	RLEQEkELLHSQNTWLNTELK	0	4277.53
Q9NQZ2_K221	UTP3	sp|Q9NQZ2|SAS10_HUMAN	Q9NQZ2	kESPELLELIEDLKVK	0	4231
P09874_K262	PARP1	sp|P09874|PARP1_HUMAN	P09874	VCSTNDLkELLIFNK	0	3923.84
Q9BVP2_K467	GNL3	sp|Q9BVP2|GNL3_HUMAN	Q9BVP2	GPHLANSILFQSSGLTNGIIEEkDIHEELPK	0	3792.82
Q9UMS4_K244	PRPF19	sp|Q9UMS4|PRP19_HUMAN	Q9UMS4	ILTGGADkNVVVFDKSSEQILATLK	0	3733.83
Q03701_K73	CEBPZ	sp|Q03701|CEBPZ_HUMAN	Q03701	kGAIDDLQQGELEAFIQNLNLAK	0	3361.1
Q6RFH5_K115	WDR74	sp|Q6RFH5|WDR74_HUMAN	Q6RFH5	VWHDkDKDTSSDPLLELR	0	2032.55
