# Supplementary material for: REIIBP methylates nucleolar proteins and regulates pre-rRNA processing
Source: J Biol Chem. 2025 Aug 16;301(10):110609. doi: 10.1016/j.jbc.2025.110609 (PMC12466271; doi:10.1016/j.jbc.2025.110609)
Supplement: Table S4 [file mmc5.xlsx]

## Sheet: Sheet1
Oligo probe name	Sequence
5'ETS	CGGAGGCCCAACCTCTCCGACGACAGGTCGCCAGAGGACAGCGTGTCAGC
ITS1	CCTCGCCCTCCGGGCTCCGGGCTCCGTTAATGATC
ITS2	CTGCGAGGGAACCCCCAGCCGCGCA
GAPDH	AGGCGCCCAATACGACCAAATCCGTTGACT
PCR primer	Sequence
SFB-REIIBP-F	GTCGACGGATGATGCGGTGTGTCCGCTG
SFB-REIIBP-R	CGCGGATCCCTATTTGCCCTCTGTGACTCTCCG
SFB-MMSET-F	GTCGACGGATGGAATTTAGCATCAAGCAGAG
SFB-MMSET-R	CGGGATCCCTATTTGCCCTCTGTGACTCTCC
pEGFP-C1-REIIBP-F	GCTTCGAATTCTGCAGTCGACATGATGCGGTGTGTCCGC
pEGFP-C1-REIIBP-R	TTATCTAGATCCGGTGGATCCCTATTTGCCCTCTGTGACTCTCCG
pEGFP-C1-ΔPHD-1-F	GCTTCGAATTCTGCAGTCGACATGTTCCAGGATATCATTTGGGTG
pEGFP-C1-ΔPHD-1-R	TTATCTAGATCCGGTGGATCCCTATTTGCCCTCTGTGACTCTCCG
pEGFP-C1-ΔPWWP-Fragment1-F	GCTTCGAATTCTGCAGTCGACATGATGCGGTGTGTCCGC
pEGFP-C1-ΔPWWP-Fragment1-R	GGGATTTCTGAGTGCAGCTTCTTCCCAGCC
pEGFP-C1-ΔPWWP-Fragment2-F	AAGCTGCACTCAGAAATCCCTAAGTGCAACTGC
pEGFP-C1-ΔPWWP-Fragment2-R	TTATCTAGATCCGGTGGATCCCTATTTGCCCTCTGTGACTCTCCG
pEGFP-C1-ΔSET-Fragment1-F	GCTTCGAATTCTGCAGTCGACATGATGCGGTGTGTCCGC
pEGFP-C1-ΔSET-Fragment1-R	GTCGAGGTCTTTGGTCTATCAATATCCGCTGTGTAGATCTGGACT
pEGFP-C1-ΔSET-Fragment2-F	GCGGATATTGATAGACCAAAGACCTCGACGACC
pEGFP-C1-ΔSET-Fragment2-R	TTATCTAGATCCGGTGGATCCCTATTTGCCCTCTGTGACTCTCCG
pEGFP-C1-ΔDisordered region-1-Fragment1-F	GCTTCGAATTCTGCAGTCGACATGATGCGGTGTGTCCGC
pEGFP-C1-ΔDisordered region-1-Fragment1-R	CACTCGTCCTCTGGTCTATCCCCGAGGAATCC
pEGFP-C1-ΔDisordered region-1-Fragment2-F	GATAGACCAGAGGACGAGTGCTTCCGCT
pEGFP-C1-ΔDisordered region-1-Fragment2-R	TTATCTAGATCCGGTGGATCCCTATTTGCCCTCTGTGACTCTCCG
pEGFP-C1-ΔPHD-2-Fragment1-F	GCTTCGAATTCTGCAGTCGACATGATGCGGTGTGTCCGC
pEGFP-C1-ΔPHD-2-Fragment1-R	ATGAAGTCGAAGGTGACTGCCTCTTCCCTTCCC
pEGFP-C1-ΔPHD-2-Fragment2-F	GCAGTCACCTTCGACTTCATTTTGCCACC
pEGFP-C1-ΔPHD-2-Fragment2-R	TTATCTAGATCCGGTGGATCCCTATTTGCCCTCTGTGACTCTCCG
pEGFP-C1-ΔDisordered region-2-F	GCTTCGAATTCTGCAGTCGACATGATGCGGTGTGTCCGC
pEGFP-C1-ΔDisordered region-2-R	TTATCTAGATCCGGTGGATCCCTACCCTAAGTCATGCTCACAGCA
pEGFP-C1-ΔDisordered region-1+2-Fragment1-F	GCTTCGAATTCTGCAGTCGACATGATGCGGTGTGTCCGC
pEGFP-C1-ΔDisordered region-1+2-Fragment1-R	CACTCGTCCTCTGGTCTATCCCCGAGGAATCC
pEGFP-C1-ΔDisordered region-1+2-Fragment2-F	GATAGACCAGAGGACGAGTGCTTCCGCT
pEGFP-C1-ΔDisordered region-1+2-Fragment2-R	TTATCTAGATCCGGTGGATCCCTACCCTAAGTCATGCTCACAGCA
pGEX-6P1-REIIBP-F	TTCTGTTCCAGGGGCCCCTGATGATGCGGTGTGTCCGC
pGEX-6P1-REIIBP-R	AGTCAGTCACGATGCGGCCGCTATTTGCCCTCTGTGACTCTCCG
pGEX-6P1-REIIBP(Y311A)-F	TTGTTAACGAGGCCGTTGGGGAGCTGATCGACG
pGEX-6P1-REIIBP(Y311A)-R	CAACGGCCTCGTTAACAAATTCTCCCTTTCTGA
pGEX-6P1-PHD-1-F	TTCTGTTCCAGGGGCCCCTGATGATGCGGTGTGTCCGC
pGEX-6P1-PHD-1-R	AGTCAGTCACGATGCGGCCGCTAAAATGATATCCTGGAAGTGCAGC
pGEX-6P1-PWWP-F	TTCTGTTCCAGGGGCCCCTGATGTTCCAGGATATCATTTGGGTG
pGEX-6P1-PWWP-R	AGTCAGTCACGATGCGGCCGCTAAATATCCGCTGTGTAGATCTGGA
pGEX-6P1-SET-F	TTCTGTTCCAGGGGCCCCTGATGTCAGAAATCCCTAAGTGCAACT
pGEX-6P1-SET-R	AGTCAGTCACGATGCGGCCGCTACCCGAGGAATCCACTGCA
pGEX-6P1-Disordered region-1-F	TTCTGTTCCAGGGGCCCCTGATGAAGACCTCGACGACCCTT
pGEX-6P1-Disordered region-1-R	AGTCAGTCACGATGCGGCCGCTATGACTGCCTCTTCCCTTCCC
pGEX-6P1-PHD-2-F	TTCTGTTCCAGGGGCCCCTGATGAGGCAGTCAGAGGACGAGT
pGEX-6P1-PHD-2-R	AGTCAGTCACGATGCGGCCGCTATTTGCCACACACGTCACAAT
pGEX-6P1-Disordered region-2-F	TTCTGTTCCAGGGGCCCCTGATGTCGGTCAGAAGCACCAAGA
pGEX-6P1-Disordered region-2-R	AGTCAGTCACGATGCGGCCGCTATTTGCCCTCTGTGACTCTCCG
pGEX-6P1-EXOSC7-F	TTCTGTTCCAGGGGCCCCTGATGGCGTCCGTGACGCTG
pGEX-6P1-EXOSC7-R	AGTCAGTCACGATGCGGCCGTCATCCCAGGAATCCAACTTTC
pGEX-6P1-EXOSC7(K276A)-F	TTGTGCACGCGGAAGAAAGCCTGGGGCCCAAGA
pGEX-6P1-EXOSC7(K276A)-R	TTTCTTCCGCGTGCACAACACTCTGCAAGGAGG
pGEX-6P1-NIP7-F	TTCTGTTCCAGGGGCCCCTGATGCGGCCTTTGACTGAAGA
pGEX-6P1-NIP7-R	AGTCAGTCACGATGCGGCCGTTAAGTCAACGTCTCTTCATGCCG
pGEX-6P1-NIP7(K62A)-F	AATATTTCCGGGGACGCGCTGGTGTCGCTGGGGAC
pGEX-6P1-NIP7(K62A)-R	CGCGTCCCCGGAAATATTGGCGGCCAGCTTCAT
qPCR primer	Sequence
q45S-F	CCCACCCTCGGTGAGAAAAG
q45S-R	GGAAGCGGAGGAGGGTCCTC
qITS1-F	CGAGAGCCGGAGAACTCGG
qITS1-R	GCCGACACCCACGTCGTC
qITS2-F	GGTCCGGAAGGGGAAGGGTG
qITS2-R	GCGGGGCCTCGGAGGAG
q7SK-F	GGGTTGATTCGGCTGATCT
q7SK-R	CTCCTCTATCGGGGATGGTC
qMALAT1-F	GAGCGAGTGCAATTTGGTGATG
qMALAT1-R	ATCCTCTACGCACAACGCC
qmiR-21-5p-F	TAGCTTATCAGACTGATGTTGA
qmiR-21-5p-R	GCGAGCACAGAATTAATACGACT
qLet-7a-F	TGAGGTAGTAGGTTGTATAGTT
qLet-7a-R	GCGAGCACAGAATTAATACGACT
qGAPDH-F	GAAGGTGAAGGTCGGAGTC
qGAPDH-R	GAAGATGGTGATGGGATTTC
shRNA name	Sequence
sh-REIIBP-1	GUGAAACUUGGGAACUACA(dT)(dT)
sh-REIIBP-2	GAAACUACUCUCGAUUUAU(dT)(dT)
